# Supplementary material for: Genome Scan for Variable Genes Involved in Environmental Adaptations of Nubian Ibex
Source: J Mol Evol. 2021 Jun 17;89(7):448–57. doi: 10.1007/s00239-021-10015-3 (PMC8318948; doi:10.1007/s00239-021-10015-3)
Supplement: Supplementary file 1 — Supplementary file1 (CSV 121 kb) Raw and filtered CNVs detected across the three analyzed Nubian ibex genomes [file 239_2021_10015_MOESM1_ESM.csv]

Table 2 Filtered CNVs detected from sequence data sampled from Egypt
Deletions in Nubian ibex (Read depth < 0.7 p value < 0.05, q0 < 0.2); test genomes (Nubian ibex) have few copy numbers relative to the reference genome (Capra hircus)
Duplication in Nubian ibex (Read depth > 1.5, p value < 0.05, q0 < 0.2); more copies in test genomes relative to the reference
Duplication in reference (Read depth < 0.7, p value <0.05, q0 > 0.7); more copies in reference genome relative to the test genomes
Duplication in reference with more copies in Nubian ibex (RD >1.20, p-value < 0.05, q0 > 0.7); all genomes have many copies; however, the reference has more copy numbers than the test genomes
Chr	CNV start	CNV end	CNV size	Read depth	P value	q0	CNV event
chr1	3475101	3482300	7200	0.590611	2.21E-11	0.0220472	deletion-ibex
chr1	5664201	5677200	13000	0.504551	1.23E-11	0.809822	duplication_hircus
chr1	9415801	9416900	1100	0	3.08E-07	0.0666667	deletion-ibex
chr1	12679001	12686000	7000	0.166857	2.28E-11	0.140777	deletion-ibex
chr1	13586901	13593400	6500	0.236996	2.45E-11	0.948498	duplication_hircus
chr1	13739801	13744800	5000	1.67459	6.37E-11	0.0160514	duplication_ibex
chr1	15767201	15769000	1800	0.00763907	8.85E-11	0.117647	deletion-ibex
chr1	16590001	16591100	1100	0	3.08E-07	0	deletion-ibex
chr1	18763301	18764600	1300	0	9.81E-10	0	deletion-ibex
chr1	21022201	21026300	4100	1.65458	7.46E-08	0.0594159	duplication_ibex
chr1	24462201	24463600	1400	0.0139783	1.14E-10	0	deletion-ibex
chr1	27659701	27660900	1200	0.0236024	1.02E-08	0.842105	duplication_hircus
chr1	27997901	28005100	7200	0.579195	2.21E-11	0.972843	duplication_hircus
chr1	28323401	28325500	2100	0.214316	4.74E-07	0.714286	duplication_hircus
chr1	28988801	28990000	1200	0.0375814	6.26E-07	0.0526316	deletion-ibex
chr1	30148101	30152200	4100	0.0402612	3.89E-11	0.888889	duplication_hircus
chr1	32739901	32741100	1200	0	1.78E-08	0	deletion-ibex
chr1	33617501	33622500	5000	0.0185798	3.19E-11	0.0588235	deletion-ibex
chr1	34036701	34037800	1100	0.0347462	2.80E-06	0.0909091	deletion-ibex
chr1	36156501	36157800	1300	0.0152083	1.23E-10	0.142857	deletion-ibex
chr1	38489801	38499100	9300	0.27384	1.71E-11	0.846575	duplication_hircus
chr1	38503701	38507900	4200	0.0779022	3.79E-11	1	duplication_hircus
chr1	40814401	40821600	7200	0.462038	2.21E-11	0.79802	duplication_hircus
chr1	40821601	40849000	27400	188.959	2.96E-07	0.152216	duplication_ibex
chr1	40893301	41007900	114600	2.13456	0	0.0391367	duplication_ibex
chr1	41008201	41018200	10000	2.08099	0	0.0155112	duplication_ibex
chr1	41018401	41024400	6000	1.88104	3.93E-09	0.0256105	duplication_ibex
chr1	41025201	41045700	20500	2.0771	0	0.0203562	duplication_ibex
chr1	41403001	41405900	2900	0.201405	1.65E-10	0.959184	duplication_hircus
chr1	45614301	45621400	7100	3.94721	1.39E-07	0.901842	duplication_hircus-ibex
chr1	47496401	47503000	6600	0.610857	2.41E-11	0.0400641	deletion-ibex
chr1	51635101	51640900	5800	1.56558	2.00E-06	0.113982	duplication_ibex
chr1	65862801	65865200	2400	0.114844	6.64E-11	0.155556	deletion-ibex
chr1	66001301	66011200	9900	1.53644	1.93E-10	0.119508	duplication_ibex
chr1	66959101	66961700	2600	0.291043	7.82E-08	0.88	duplication_hircus
chr1	66965301	67021800	56500	0.606763	2.82E-12	0.122493	deletion-ibex
chr1	67891101	67913400	22300	0.185526	7.15E-12	0.924149	duplication_hircus
chr1	68049401	68051100	1700	0.0212636	9.37E-11	0.107143	deletion-ibex
chr1	74028201	74034500	6300	0.0627775	2.53E-11	1	duplication_hircus
chr1	74335101	74337400	2300	0.00631768	6.93E-11	0.117647	deletion-ibex
chr1	83620701	83623000	2300	0.20924	1.84E-07	0.149425	deletion-ibex
chr1	84184801	84196000	11200	1.54627	1.69E-06	0.159144	duplication_ibex
chr1	84210101	84219600	9500	1.50238	5.23E-09	0.0984848	duplication_ibex
chr1	86738201	86743600	5400	0.592842	3.19E-08	0.00655022	deletion-ibex
chr1	88570001	88571700	1700	0.0318854	9.37E-11	0	deletion-ibex
chr1	96850601	96859900	9300	1.52909	1.12E-06	0.0961357	duplication_ibex
chr1	103890101	103893200	3100	0.279963	5.86E-08	0.193548	deletion-ibex
chr1	104380801	104385700	4900	0.149702	3.25E-11	0.123967	deletion-ibex
chr1	106056901	106058200	1300	0.00507066	1.23E-10	0.125	deletion-ibex
chr1	112791201	112793400	2200	0.279223	2.79E-06	0.744898	duplication_hircus
chr1	113803001	113812400	9400	0.111988	1.70E-11	0.934911	duplication_hircus
chr1	114039501	114044400	4900	2.07581	0	0.000666667	duplication_ibex
chr1	121890301	121895200	4900	0.011618	3.25E-11	0.125	deletion-ibex
chr1	123319901	123322000	2100	0.0498124	7.59E-11	0.162162	deletion-ibex
chr1	125425201	125432800	7600	0.637843	2.10E-11	0.0652463	deletion-ibex
chr1	131381501	131388800	7300	1.5641	4.76E-07	0.0746634	duplication_ibex
chr1	133112301	133121800	9500	1.61	0	0.075188	duplication_ibex
chr1	135382301	135383800	1500	0.0657018	2.32E-07	0.129032	deletion-ibex
chr1	143928201	143942500	14300	2.10861	0	0.00614979	duplication_ibex
chr1	143952801	143969300	16500	5.66963	0	0.0692159	duplication_ibex
chr1	143994101	144011700	17600	5.61975	0	0.0919579	duplication_ibex
chr1	144012301	144024000	11700	6.14644	0	0.079044	duplication_ibex
chr1	144024701	144030700	6000	4.68219	0	0.16682	duplication_ibex
chr1	144032601	144052300	19700	0.094453	8.09E-12	0.955782	duplication_hircus
chr1	144064301	144068700	4400	4.15965	0	0.0583811	duplication_ibex
chr1	144069301	144079000	9700	4.18315	0	0.0732291	duplication_ibex
chr1	144080801	144089700	8900	0.0183995	1.79E-11	0.1	deletion-ibex
chr1	144099401	144110700	11300	3.88993	0	0.0613416	duplication_ibex
chr1	144119701	144135200	15500	6.36595	0	0.0694932	duplication_ibex
chr1	144140401	144151100	10700	5.82188	0	0.0457489	duplication_ibex
chr1	144153501	144168900	15400	7.36068	0	0.110378	duplication_ibex
chr1	144168901	144177900	9000	0.0145971	1.77E-11	0.0769231	deletion-ibex
chr1	144177901	144210500	32600	3.81034	0	0.056621	duplication_ibex
chr1	144212501	144214600	2100	0.176923	2.96E-09	0.728571	duplication_hircus
chr1	144218201	144226200	8000	1.95075	0	0.0735603	duplication_ibex
chr1	144393201	144436800	43600	0.348805	3.66E-12	0.0682764	deletion-ibex
chr1	145500901	145518900	18000	1.5385	1.77E-11	0.105427	duplication_ibex
chr1	150382801	150388200	5400	5.32474	0	0.073955	duplication_ibex
chr1	150393401	150409600	16200	4.336	0	0.0616883	duplication_ibex
chr1	151142001	151157500	15500	0.351335	1.03E-11	0.95977	duplication_hircus
chr1	151386401	151389500	3100	2.80863	1.96E-06	0.0232932	duplication_ibex
chr1	151407101	151415500	8400	0.015251	1.90E-11	0.0769231	deletion-ibex
chr1	151415501	151421400	5900	1.86413	0	0.0528554	duplication_ibex
chr1	153151701	153153400	1700	0	9.37E-11	0	deletion-ibex
chr1	153878701	153879800	1100	0	3.08E-07	0	deletion-ibex
chr1	153967401	153969700	2300	0.0317212	6.93E-11	0.115385	deletion-ibex
chr1	156793501	156795100	1600	0.205351	1.97E-06	0.90566	duplication_hircus
chr1	157362301	157401900	39600	2.27593	0	0.0379693	duplication_ibex
chr2	1	8200	8200	2.37195	0	0.00677048	duplication_ibex
chr2	6185701	6188500	2800	1.94568	1.45E-07	0.00117096	duplication_ibex
chr2	7600701	7601800	1100	0	3.08E-07	0	deletion-ibex
chr2	16909601	16911100	1500	0.0124414	1.06E-10	0.8	duplication_hircus
chr2	19819901	19828800	8900	1.80142	0	0.0275154	duplication_ibex
chr2	19837601	19840100	2500	2.1146	1.14E-07	0.0125786	duplication_ibex
chr2	19845001	19849000	4000	0.283296	3.98E-11	0.00537634	deletion-ibex
chr2	22047401	22048800	1400	0	1.14E-10	0	deletion-ibex
chr2	22469401	22478900	9500	1.56436	1.83E-08	0.100046	duplication_ibex
chr2	24075201	24079000	3800	2.52006	7.06E-07	0.143466	duplication_ibex
chr2	25112101	25113500	1400	0	1.14E-10	0	deletion-ibex
chr2	25995901	25997300	1400	0.0411335	2.28E-10	0.136364	deletion-ibex
chr2	26815301	26816900	1600	0.0921735	1.16E-06	0.194444	deletion-ibex
chr2	27271501	27272600	1100	0.011729	1.45E-10	0	deletion-ibex
chr2	33590301	33598400	8100	0.250034	1.97E-11	0.900302	duplication_hircus
chr2	37186401	37189100	2700	0.0658946	1.59E-09	0.0425532	deletion-ibex
chr2	37243801	37250900	7100	0.219187	2.24E-11	0.164122	deletion-ibex
chr2	39277201	39279500	2300	0.153595	6.93E-11	0.815789	duplication_hircus
chr2	42625101	42626300	1200	0.016311	1.33E-10	0	deletion-ibex
chr2	46753701	46755000	1300	0	9.81E-10	0	deletion-ibex
chr2	48673201	48681000	7800	0.538073	2.04E-11	0.748485	duplication_hircus
chr2	51416501	51418800	2300	0.291061	3.13E-08	0.944954	duplication_hircus
chr2	51814101	51820300	6200	1.68032	1.04E-08	0.0996656	duplication_ibex
chr2	52558001	52559900	1900	0	8.39E-11	0	deletion-ibex
chr2	54407501	54409200	1700	0.00387756	9.37E-11	0	deletion-ibex
chr2	54947001	54949200	2200	0.108038	7.24E-11	0.75	duplication_hircus
chr2	62391501	62393700	2200	0.0650941	7.24E-11	0.782609	duplication_hircus
chr2	64444101	64445200	1100	0.00593351	1.45E-10	0	deletion-ibex
chr2	65187501	65201800	14300	0.254175	1.11E-11	0.998233	duplication_hircus
chr2	67735901	67748400	12500	0.402413	1.27E-11	0.734293	duplication_hircus
chr2	68132601	68136400	3800	0.558087	4.19E-11	0.0462963	deletion-ibex
chr2	68144701	68153600	8900	0.349739	1.79E-11	0.869198	duplication_hircus
chr2	69730401	69750900	20500	0.115884	7.77E-12	0.801676	duplication_hircus
chr2	70588201	70601200	13000	0.168089	1.23E-11	0.978528	duplication_hircus
chr2	70613701	70615500	1800	0.0523724	8.85E-11	0.192308	deletion-ibex
chr2	73257901	73259300	1400	0.00484856	1.14E-10	0	deletion-ibex
chr2	78721401	78730200	8800	1.59145	0	0.0326829	duplication_ibex
chr2	82061401	82062700	1300	0.00991102	1.23E-10	0.190476	deletion-ibex
chr2	88304401	88307600	3200	0.02396	4.98E-11	0.111111	deletion-ibex
chr2	91635101	91645000	9900	1.7682	0	0.00433071	duplication_ibex
chr2	94555401	94566300	10900	0.275595	1.46E-11	0.748889	duplication_hircus
chr2	101294701	101317900	23200	1.58273	0	0.108604	duplication_ibex
chr2	103007501	103010400	2900	0.2053	2.88E-06	0.152381	deletion-ibex
chr2	103080101	103083000	2900	0.430983	7.91E-09	0	deletion-ibex
chr2	105747501	105772600	25100	0.458398	6.35E-12	0.88273	duplication_hircus
chr2	106727601	106746300	18700	0.54299	8.52E-12	0.0397574	deletion-ibex
chr2	107531601	107533400	1800	0	8.85E-11	0	deletion-ibex
chr2	110620201	110621700	1500	0.0179996	1.06E-10	0.0769231	deletion-ibex
chr2	110663201	110664500	1300	0	9.81E-10	0	deletion-ibex
chr2	111912101	111915200	3100	0.0825537	5.14E-11	0.114754	deletion-ibex
chr2	116162201	116163400	1200	0.0327224	5.83E-06	0	deletion-ibex
chr2	117207701	117225800	18100	0.243596	8.81E-12	0.842632	duplication_hircus
chr2	117252901	117264000	11100	0.335688	1.44E-11	0.829825	duplication_hircus
chr2	122698601	122705300	6700	0.52626	2.38E-11	0.00720721	deletion-ibex
chr2	124627901	124629600	1700	0.0663287	7.50E-10	0.0952381	deletion-ibex
chr2	125040601	125041700	1100	0.0112802	1.45E-10	0.142857	deletion-ibex
chr2	127827701	127831500	3800	0.369416	1.54E-06	0.0782609	deletion-ibex
chr2	133711501	133712900	1400	0.0143316	1.14E-10	0.115385	deletion-ibex
chr2	134115601	134126100	10500	0.510627	1.52E-11	0.0465995	deletion-ibex
chr2	135338001	135342500	4500	0.632281	6.55E-09	0.0923788	deletion-ibex
chr2	135392701	135394800	2100	0.0187706	7.59E-11	0.0263158	deletion-ibex
chr2	136166501	136168600	2100	0.20171	2.53E-08	0.827586	duplication_hircus
chr2	136235701	136246800	11100	0.662384	1.44E-11	0.121572	deletion-ibex
chr3	7901	11200	3300	3.29509	2.24E-06	0.0661765	duplication_ibex
chr3	21301	48900	27600	4.97224	0	0.0283601	duplication_ibex
chr3	242901	285300	42400	2.07211	0	0.043	duplication_ibex
chr3	307801	316400	8600	2.27104	7.41E-11	0.0444211	duplication_ibex
chr3	327901	338500	10600	2.71316	0	0.012143	duplication_ibex
chr3	399101	400800	1700	0.180206	2.45E-06	0	deletion-ibex
chr3	1028301	1030200	1900	0.17006	5.51E-08	0.19403	deletion-ibex
chr3	1932701	1936400	3700	0.119232	4.31E-11	0.1	deletion-ibex
chr3	6731101	6738300	7200	0.554434	2.21E-11	0.0260163	deletion-ibex
chr3	7384201	7392600	8400	2.45861	0	0.00356218	duplication_ibex
chr3	7633701	7644400	10700	0.572482	1.49E-11	0.918432	duplication_hircus
chr3	13762301	13765100	2800	2.34012	5.69E-09	0.159114	duplication_ibex
chr3	13769501	13771000	1500	0.0175783	1.06E-10	0	deletion-ibex
chr3	14243601	14254500	10900	2.07959	0	0.0150376	duplication_ibex
chr3	14496201	14498500	2300	0.0514098	6.93E-11	0	deletion-ibex
chr3	16970501	16983400	12900	1.53186	0	0.0984034	duplication_ibex
chr3	19628601	19629700	1100	0	3.08E-07	0.111111	deletion-ibex
chr3	20101201	20102400	1200	0.0328747	1.81E-08	0.125	deletion-ibex
chr3	21571101	21625200	54100	1.60964	0	0.0294866	duplication_ibex
chr3	22768001	22770700	2700	0.42455	6.49E-10	0.789189	duplication_hircus
chr3	27081301	27082900	1600	0.00739032	9.96E-11	0.0714286	deletion-ibex
chr3	27817001	27818300	1300	0	9.81E-10	0.0625	deletion-ibex
chr3	28751401	28753100	1700	0.0495236	2.81E-09	0	deletion-ibex
chr3	31974701	31975900	1200	0.0379481	5.80E-06	0.0588235	deletion-ibex
chr3	34800801	34801900	1100	0.0589361	1.45E-07	0.173913	deletion-ibex
chr3	35310801	35315000	4200	0.563947	6.41E-09	0.0945559	deletion-ibex
chr3	37341201	37344800	3600	0.131142	4.43E-11	0.890244	duplication_hircus
chr3	37461801	37468300	6500	2.09504	0	0.0218471	duplication_ibex
chr3	37472001	37487300	15300	1.95997	0	0.0293987	duplication_ibex
chr3	41612801	41614500	1700	0.0666737	1.40E-07	0.0232558	deletion-ibex
chr3	44164801	44203900	39100	0.199018	4.08E-12	0.845058	duplication_hircus
chr3	49452001	49457400	5400	0.491771	2.95E-11	0.0464548	deletion-ibex
chr3	50395201	50399700	4500	0.421372	8.83E-07	0.128114	deletion-ibex
chr3	51663701	51682900	19200	2.08419	0	0.0157841	duplication_ibex
chr3	51968701	51986900	18200	0.235854	8.76E-12	0.922958	duplication_hircus
chr3	52352701	52363700	11000	0.688913	1.45E-11	0.0168889	deletion-ibex
chr3	54626501	54638900	12400	1.63409	2.25E-07	0.11963	duplication_ibex
chr3	54846901	54853300	6400	0.217989	2.49E-11	0.858447	duplication_hircus
chr3	56958401	56959700	1300	0.0468949	3.68E-10	0.85	duplication_hircus
chr3	66280001	66306600	26600	1.73772	0	0.0174717	duplication_ibex
chr3	66306801	66356100	49300	1.76279	0	0.0205453	duplication_ibex
chr3	66356801	66411000	54200	2.18209	0	0.0164618	duplication_ibex
chr3	72768801	72780100	11300	0.610616	1.41E-11	0.0537428	deletion-ibex
chr3	78133701	78141500	7800	1.53392	9.02E-07	0.148779	duplication_ibex
chr3	82968201	82970000	1800	0.0275196	8.85E-11	0.137931	deletion-ibex
chr3	83458901	83468600	9700	1.53843	0	0.020165	duplication_ibex
chr3	85198001	85209100	11100	0.693534	1.44E-11	0.0250865	deletion-ibex
chr3	85696701	85697800	1100	0.0232671	6.69E-08	0.0952381	deletion-ibex
chr3	86828601	86864200	35600	1.50687	0	0.0283406	duplication_ibex
chr3	88275901	88278400	2500	2.47588	3.82E-09	0.00786517	duplication_ibex
chr3	88650601	88660100	9500	1.52478	3.35E-06	0.0990521	duplication_ibex
chr3	93562701	93573500	10800	0.188192	1.48E-11	0.954693	duplication_hircus
chr3	95167701	95177700	10000	1.50474	4.41E-08	0.0759946	duplication_ibex
chr3	97722801	97729600	6800	4.71571	0	0.0142474	duplication_ibex
chr3	97745701	97762100	16400	2.23275	0	0.141742	duplication_ibex
chr3	97852201	97861600	9400	1.89076	0	0.0347328	duplication_ibex
chr3	97880601	97883900	3300	0.0777664	4.83E-11	0.7083	duplication_hircus
chr3	97888501	97910200	21700	2.43054	0	0.0399497	duplication_ibex
chr3	99205001	99213400	8400	0.218123	1.90E-11	0.949664	duplication_hircus
chr3	99218901	99223100	4200	2.3479	1.91E-08	0.0559126	duplication_ibex
chr3	101405101	101418700	13600	2.16737	0	0.0100988	duplication_ibex
chr3	101465801	101480800	15000	1.7973	0	0.13843	duplication_ibex
chr3	101592001	101598600	6600	2.04299	0	0.0356317	duplication_ibex
chr3	101599101	101649300	50200	2.17225	0	0.0205553	duplication_ibex
chr3	101694701	101700100	5400	1.94875	5.17E-06	0.100629	duplication_ibex
chr3	101725801	101732300	6500	0.200408	2.45E-11	0.765766	duplication_hircus
chr3	102314701	102323500	8800	1.5244	1.45E-10	0.0869565	duplication_ibex
chr3	102687101	102693800	6700	0.117392	2.38E-11	0.0465116	deletion-ibex
chr3	102831501	102836200	4700	0.00138869	3.39E-11	0.0714286	deletion-ibex
chr3	102838201	102843100	4900	2.86443	2.67E-09	0.0960507	duplication_ibex
chr3	107478201	107483400	5200	1.701	5.78E-07	0.137195	duplication_ibex
chr3	107542701	107548100	5400	0.671749	1.25E-08	0.0253623	deletion-ibex
chr3	108059901	108073000	13100	1.59309	0	0.0872939	duplication_ibex
chr3	109286601	109287900	1300	0.00972484	1.23E-10	0.0689655	deletion-ibex
chr3	111010201	111027500	17300	2.57306	0	0.0262061	duplication_ibex
chr3	111042201	111044200	2000	0.0972794	5.58E-10	0.933333	duplication_hircus
chr3	111367001	111395600	28600	2.07168	0	0.038806	duplication_ibex
chr3	111395601	111399800	4200	0.0258871	3.79E-11	0.1875	deletion-ibex
chr3	111403501	111428300	24800	1.84703	0	0.0280064	duplication_ibex
chr3	111568501	111575200	6700	0.663404	1.12E-09	0.0690141	deletion-ibex
chr3	111890101	111891200	1100	0.0384864	4.20E-06	0.103448	deletion-ibex
chr3	112026701	112034600	7900	6.04889	0	0.747964	duplication_hircus-ibex
chr3	112315601	112322100	6500	1.74831	2.02E-07	0.114815	duplication_ibex
chr3	113758701	113760600	1900	0.260488	5.79E-09	0.746835	duplication_hircus
chr3	114938301	114939500	1200	0.0214765	2.79E-09	0.0967742	deletion-ibex
chr3	115219001	115247000	28000	0.182903	5.69E-12	0.966452	duplication_hircus
chr3	118923701	118925200	1500	0	1.06E-10	0	deletion-ibex
chr3	119181901	119184000	2100	0.00916598	7.59E-11	0.0606061	deletion-ibex
chr4	4001	7200	3200	3.85841	4.66E-07	0.0392473	duplication_ibex
chr4	7601	25300	17700	10.5124	0	0.019487	duplication_ibex
chr4	297601	302500	4900	0.0385282	3.25E-11	0.105263	deletion-ibex
chr4	2177201	2178700	1500	0	1.06E-10	0	deletion-ibex
chr4	3036901	3043800	6900	1.51534	2.68E-06	0.0166284	duplication_ibex
chr4	6159801	6160900	1100	0	3.08E-07	0.12	deletion-ibex
chr4	6544001	6552000	8000	0.287474	1.99E-11	0.850267	duplication_hircus
chr4	6565501	6568700	3200	0.326371	2.63E-08	0.913043	duplication_hircus
chr4	6597801	6646300	48500	2.03665	0	0.0159112	duplication_ibex
chr4	6694801	6701300	6500	2.19215	0	0.0483871	duplication_ibex
chr4	6736901	6741100	4200	0.201259	3.79E-11	0.151079	deletion-ibex
chr4	6756201	6758100	1900	0.194105	1.08E-07	0.057971	deletion-ibex
chr4	6975101	6988600	13500	0.382072	1.18E-11	0.711111	duplication_hircus
chr4	6988601	7016300	27700	1.81184	0	0.0262599	duplication_ibex
chr4	7042901	7063300	20400	1.8901	0	0.0928658	duplication_ibex
chr4	7110301	7117000	6700	0.423097	2.38E-11	0.823666	duplication_hircus
chr4	7219901	7231500	11600	1.99111	0	0.0575209	duplication_ibex
chr4	7231901	7256200	24300	0.666843	6.56E-12	0.0767635	deletion-ibex
chr4	7338401	7362800	24400	0.629305	6.53E-12	0.0389171	deletion-ibex
chr4	7525401	7527700	2300	0.0856929	1.39E-10	0.135135	deletion-ibex
chr4	9897901	9909400	11500	0.596831	1.39E-11	0.039961	deletion-ibex
chr4	12557101	12560100	3000	0.515857	1.23E-06	0.0198413	deletion-ibex
chr4	36034801	36038400	3600	0.0163055	4.43E-11	0.15	deletion-ibex
chr4	41016701	41022500	5800	0.202702	2.75E-11	0.946524	duplication_hircus
chr4	46377301	46378500	1200	0.0500799	1.77E-07	0.909091	duplication_hircus
chr4	49848501	49849700	1200	0.0287073	3.98E-10	0.0714286	deletion-ibex
chr4	54511701	54539600	27900	0.269033	5.71E-12	0.786477	duplication_hircus
chr4	58662901	58667700	4800	1.5159	1.61E-06	0.086629	duplication_ibex
chr4	78449501	78450800	1300	0.00507066	1.23E-10	0.0555556	deletion-ibex
chr4	83524101	83527400	3300	0.115764	4.83E-11	0.759494	duplication_hircus
chr4	83682401	83693300	10900	0.485681	1.46E-11	0.0302648	deletion-ibex
chr4	85019801	85027900	8100	0.275292	1.97E-11	0.78453	duplication_hircus
chr4	87730501	87733900	3400	0.270734	4.27E-09	0.0460526	deletion-ibex
chr4	87743401	87749800	6400	0.500184	1.66E-07	0.180085	deletion-ibex
chr4	89423601	89444700	21100	1.56094	2.13E-07	0.0538353	duplication_ibex
chr4	103039201	103040300	1100	0	3.08E-07	0	deletion-ibex
chr4	106935101	106936400	1300	0.0331412	1.13E-06	0.0555556	deletion-ibex
chr4	118657101	118660900	3800	2.16887	1.17E-09	0.0115798	duplication_ibex
chr4	119057001	119062700	5700	0.0129084	2.80E-11	0.763158	duplication_hircus
chr4	119569501	119570900	1400	0.0389012	1.14E-10	0.862745	duplication_hircus
chr5	363201	365400	2200	0.00593351	7.24E-11	0.111111	deletion-ibex
chr5	2212501	2214000	1500	0	1.06E-10	0	deletion-ibex
chr5	3154701	3156100	1400	0.0133086	1.14E-10	0.0740741	deletion-ibex
chr5	3291001	3295800	4800	0.205124	3.32E-11	0.125	deletion-ibex
chr5	6383701	6386300	2600	0.017462	6.13E-11	0	deletion-ibex
chr5	10139801	10142400	2600	0.0285592	6.13E-11	0.16	deletion-ibex
chr5	12651401	12654100	2700	0.132385	5.90E-11	0.985507	duplication_hircus
chr5	15435101	15456200	21100	0.494632	7.55E-12	0.097867	deletion-ibex
chr5	16782101	16784000	1900	0.0355077	8.39E-11	0.137931	deletion-ibex
chr5	16865701	16874500	8800	0.413955	1.81E-11	0.0753676	deletion-ibex
chr5	25129301	25130600	1300	0.0410166	5.74E-07	0	deletion-ibex
chr5	28639901	28641300	1400	0	1.14E-10	0	deletion-ibex
chr5	31136801	31138000	1200	0.0293485	1.72E-06	0	deletion-ibex
chr5	31498401	31508700	10300	0.182515	1.55E-11	0.8	duplication_hircus
chr5	39898801	39903100	4300	2.48996	0	1	duplication_hircus-ibex
chr5	40127101	40128200	1100	0.047504	5.46E-06	0.133333	deletion-ibex
chr5	45216701	45218400	1700	0.0191967	9.37E-11	0	deletion-ibex
chr5	50972301	50974000	1700	0.0292059	9.37E-11	0	deletion-ibex
chr5	52074601	52076100	1500	0.0230865	1.06E-10	0.0952381	deletion-ibex
chr5	52334801	52339600	4800	0.663498	2.25E-06	0.022449	deletion-ibex
chr5	55901001	55943000	42000	1.61966	0	0.0257018	duplication_ibex
chr5	57211001	57227200	16200	1.83847	0	0.0297842	duplication_ibex
chr5	57493101	57496700	3600	1.94511	2.39E-08	0.00396432	duplication_ibex
chr5	57513401	57527300	13900	1.52377	0	0.04832	duplication_ibex
chr5	57539201	57547400	8200	1.92634	0	0.00664305	duplication_ibex
chr5	57556501	57584300	27800	1.64855	0	0.0350299	duplication_ibex
chr5	57623201	57634500	11300	1.83731	0	0.0163043	duplication_ibex
chr5	57712701	57716900	4200	2.17525	0	0.026475	duplication_ibex
chr5	57874101	57894900	20800	1.74095	0	0.0304936	duplication_ibex
chr5	62222601	62225000	2400	0.462862	7.11E-08	0.00609756	deletion-ibex
chr5	71975701	71984000	8300	0.25173	1.92E-11	0.82866	duplication_hircus
chr5	72967501	72978000	10500	0.314719	1.52E-11	0.713193	duplication_hircus
chr5	73030801	73038700	7900	0.365378	2.02E-11	0.753191	duplication_hircus
chr5	73082801	73108900	26100	1.54677	0	0.0100402	duplication_ibex
chr5	73113901	73179300	65400	0.612079	2.44E-12	0.0580939	deletion-ibex
chr5	74838901	74848300	9400	2.17711	0	0.0137435	duplication_ibex
chr5	75106901	75109000	2100	0.0564219	7.59E-11	0.142857	deletion-ibex
chr5	82652901	82654200	1300	0.0206679	3.56E-09	0	deletion-ibex
chr5	91204001	91213600	9600	0.57365	1.66E-11	0.0816078	deletion-ibex
chr5	95493401	95494500	1100	0	3.08E-07	1	duplication_hircus
chr5	97300601	97308200	7600	0.641617	3.40E-09	0.0794521	deletion-ibex
chr5	97763701	97777200	13500	1.85883	0	0.0136949	duplication_ibex
chr5	97803301	97807700	4400	0.224266	3.62E-11	0.0855263	deletion-ibex
chr5	97808001	97810100	2100	0.15688	9.64E-09	0.0333333	deletion-ibex
chr5	98374301	98375500	1200	0.0245605	3.05E-09	0	deletion-ibex
chr5	99228501	99246800	18300	0.416209	8.71E-12	0.175676	deletion-ibex
chr5	99356001	99360700	4700	2.18723	5.40E-07	0.0429408	duplication_ibex
chr5	100903501	100927900	24400	1.7537	0	0.041608	duplication_ibex
chr5	100942801	100959300	16500	2.18281	0	0.0852429	duplication_ibex
chr5	100982801	100991800	9000	0.583968	1.22E-09	0.0460772	deletion-ibex
chr5	101014701	101028700	14000	0.408014	1.14E-11	0.159386	deletion-ibex
chr5	101074501	101075800	1300	0.0162814	2.45E-10	0	deletion-ibex
chr5	101601101	101625300	24200	2.22404	0	0.0288136	duplication_ibex
chr5	101637201	101649500	12300	1.52988	0	0.0223423	duplication_ibex
chr5	101656401	101667900	11500	0.160549	1.39E-11	0.738676	duplication_hircus
chr5	101794601	101821300	26700	1.52776	0	0.0327658	duplication_ibex
chr5	108495001	108507700	12700	1.84505	0	0.0161382	duplication_ibex
chr5	110980401	110983300	2900	0.334583	1.62E-06	0.835366	duplication_hircus
chr5	112038701	112046800	8100	1.77696	0	0.0156581	duplication_ibex
chr5	112059401	112068500	9100	1.86216	0	0.0111111	duplication_ibex
chr5	115606201	115613300	7100	0.18732	2.24E-11	0.189922	deletion-ibex
chr5	115617501	115620800	3300	0.0965206	4.83E-11	0.075	deletion-ibex
chr5	115752501	115759200	6700	0.225525	2.38E-11	0.0220588	deletion-ibex
chr5	115791701	115794100	2400	0.171068	3.79E-09	0.0222222	deletion-ibex
chr5	116059201	116066900	7700	0.0623012	2.07E-11	0.0720721	deletion-ibex
chr5	116500401	116501600	1200	0.0233335	1.33E-10	0.0588235	deletion-ibex
chr5	117507201	117508500	1300	0.0260885	1.23E-10	0.025641	deletion-ibex
chr6	38601	40100	1500	0.0255849	1.06E-10	0.0810811	deletion-ibex
chr6	179701	184600	4900	0.422223	3.25E-11	0.704819	duplication_hircus
chr6	184801	202200	17400	0.354917	9.16E-12	0.914956	duplication_hircus
chr6	371001	372400	1400	0	1.14E-10	0	deletion-ibex
chr6	2395601	2397300	1700	0.00815497	9.37E-11	0.176471	deletion-ibex
chr6	3582101	3584100	2000	0.0404032	7.97E-11	0	deletion-ibex
chr6	3630501	3637100	6600	0.669102	4.32E-06	0.0545977	deletion-ibex
chr6	5874201	5889700	15500	2.2504	0	0.117658	duplication_ibex
chr6	9120501	9123000	2500	0.0207912	6.37E-11	0.15	deletion-ibex
chr6	11317601	11327300	9700	0.232431	1.64E-11	0.882006	duplication_hircus
chr6	13891801	13893000	1200	0.0252162	3.12E-07	0	deletion-ibex
chr6	14710601	14711900	1300	0.0150974	1.23E-10	0.0714286	deletion-ibex
chr6	18112001	18113500	1500	0.123457	3.42E-07	0.75	duplication_hircus
chr6	18535401	18537200	1800	0.164174	3.42E-08	0.0677966	deletion-ibex
chr6	20878001	20879800	1800	0.0322904	8.85E-11	0	deletion-ibex
chr6	21295601	21303500	7900	0.17177	2.02E-11	0.980843	duplication_hircus
chr6	23140501	23147900	7400	0.474936	8.80E-08	0.0335196	deletion-ibex
chr6	30518501	30519800	1300	0.0221162	1.23E-10	0	deletion-ibex
chr6	31377301	31378500	1200	0.0340176	1.99E-07	0.0555556	deletion-ibex
chr6	32560301	32562200	1900	0.022365	8.39E-11	0	deletion-ibex
chr6	45545801	45548900	3100	2.17742	1.29E-08	0.00193611	duplication_ibex
chr6	47853601	47857100	3500	0.280295	9.11E-10	0.027027	deletion-ibex
chr6	49850901	49852200	1300	0.00465531	1.23E-10	0.047619	deletion-ibex
chr6	50493401	50495600	2200	0.00297477	7.24E-11	0.05	deletion-ibex
chr6	51100601	51102700	2100	0.223732	1.32E-07	0.8	duplication_hircus
chr6	51948801	51956900	8100	1.51221	0	0.022995	duplication_ibex
chr6	53585701	53595000	9300	0.152312	1.71E-11	0.772727	duplication_hircus
chr6	54436501	54443000	6500	0.143057	2.45E-11	0.724638	duplication_hircus
chr6	55017901	55021300	3400	0.467514	3.75E-06	0.170124	deletion-ibex
chr6	55735501	55743500	8000	0.52929	1.99E-11	0.934084	duplication_hircus
chr6	56595801	56606500	10700	0.441184	1.49E-11	0.14367	deletion-ibex
chr6	58335301	58342700	7400	1.56284	4.80E-07	0.0975464	duplication_ibex
chr6	67101901	67117500	15600	4.14015	0	0.0511364	duplication_ibex
chr6	76719501	76724000	4500	0.217015	3.54E-11	0.0337838	deletion-ibex
chr6	80588101	80589300	1200	0.0157669	1.59E-09	0.08	deletion-ibex
chr6	82904401	82905500	1100	0.0251505	4.35E-10	0.125	deletion-ibex
chr6	83101001	83102300	1300	0	9.81E-10	0	deletion-ibex
chr6	84981501	84993500	12000	2.24499	0	0.0513151	duplication_ibex
chr6	84993701	85006300	12600	2.52753	0	0.0389948	duplication_ibex
chr6	85013301	85036600	23300	3.44858	0	0.0343398	duplication_ibex
chr6	85040501	85043100	2600	3.58969	4.89E-07	0.0423546	duplication_ibex
chr6	85043301	85060000	16700	3.09424	0	0.0319592	duplication_ibex
chr6	85060401	85064000	3600	2.4055	3.56E-07	0.0248397	duplication_ibex
chr6	85698101	85699500	1400	0	1.14E-10	0	deletion-ibex
chr6	88955701	88956900	1200	0.0512431	1.84E-07	0.0833333	deletion-ibex
chr6	92935901	92937100	1200	0.011282	1.33E-10	0	deletion-ibex
chr6	95508501	95509700	1200	0.00951761	1.33E-10	0.0526316	deletion-ibex
chr6	96316601	96318100	1500	0.00439457	1.06E-10	0.0666667	deletion-ibex
chr6	98102401	98104700	2300	0.0140219	6.93E-11	0.047619	deletion-ibex
chr6	103047801	103051300	3500	0.00167706	4.55E-11	0	deletion-ibex
chr6	107781401	107787600	6200	0.673607	1.91E-08	0.0144695	deletion-ibex
chr6	107801501	107808300	6800	0.545319	2.34E-11	0.0482143	deletion-ibex
chr6	108074001	108078100	4100	0.51112	3.89E-11	0.0626866	deletion-ibex
chr6	108087801	108090400	2600	0.175633	2.45E-10	0.120482	deletion-ibex
chr6	108188301	108189400	1100	0.0123101	1.45E-10	0.05	deletion-ibex
chr6	111165701	111181300	15600	1.62937	0	0.0205875	duplication_ibex
chr6	111182701	111217700	35000	1.65428	0	0.0174609	duplication_ibex
chr6	111228201	111234500	6300	1.95298	0	0.0344271	duplication_ibex
chr6	111239901	111341000	101100	1.52193	0	0.0194328	duplication_ibex
chr6	113108001	113148400	40400	2.22601	0	0.018407	duplication_ibex
chr6	113244101	113249200	5100	2.0489	0	0.015864	duplication_ibex
chr6	113249501	113252600	3100	0.117897	5.14E-11	0.189189	deletion-ibex
chr6	114813601	114817700	4100	0.230428	1.94E-10	0.0618557	deletion-ibex
chr6	114905501	114908400	2900	0.00994967	5.50E-11	0.030303	deletion-ibex
chr6	115868201	115869400	1200	0.0568764	2.28E-07	0	deletion-ibex
chr6	117058301	117064400	6100	3.36773	0	0.0369527	duplication_ibex
chr6	117565901	117567000	1100	0.042974	5.30E-08	0.0769231	deletion-ibex
chr7	1	17700	17700	190.171	0	0.0438835	duplication_ibex
chr7	622301	632600	10300	2.44349	0	0.0307652	duplication_ibex
chr7	2591401	2596600	5200	0	3.06E-11	0	deletion-ibex
chr7	4769501	4771300	1800	0.0223902	8.85E-11	0	deletion-ibex
chr7	11646701	11651900	5200	0.190591	3.06E-11	0.738255	duplication_hircus
chr7	16117701	16119400	1700	0.0423954	3.75E-10	0	deletion-ibex
chr7	18664401	18666700	2300	0.253499	3.49E-07	0.947917	duplication_hircus
chr7	20762101	20763400	1300	0	9.81E-10	0	deletion-ibex
chr7	25417001	25419500	2500	0.0109288	6.37E-11	0.125	deletion-ibex
chr7	33407401	33410000	2600	0.167565	9.19E-10	0.0571429	deletion-ibex
chr7	37697501	37703400	5900	1.61986	1.01E-06	0.0865248	duplication_ibex
chr7	39408901	39412100	3200	0.00615576	4.98E-11	0.0434783	deletion-ibex
chr7	41911201	41912900	1700	0.00425259	9.37E-11	0.1	deletion-ibex
chr7	44582901	44584100	1200	0	1.78E-08	0	deletion-ibex
chr7	45813701	45819100	5400	2.6444	3.60E-06	0.123153	duplication_ibex
chr7	58278401	58292300	13900	0.51035	1.15E-11	0.0609756	deletion-ibex
chr7	61280101	61290400	10300	40.4035	0	0.104094	duplication_ibex
chr7	69110601	69114400	3800	3.68387	4.33E-06	0.792652	duplication_hircus-ibex
chr7	69331401	69341000	9600	0.548361	1.66E-11	0.0564827	deletion-ibex
chr7	71447401	71457700	10300	1.53198	4.64E-10	0.0886678	duplication_ibex
chr7	73938401	73946200	7800	0.590852	2.04E-11	0.0115607	deletion-ibex
chr7	76426601	76448500	21900	0.241594	7.28E-12	0.885057	duplication_hircus
chr7	77513301	77516700	3400	0.492311	5.62E-10	0.0576923	deletion-ibex
chr7	77681701	77682900	1200	0.0217406	3.32E-09	0	deletion-ibex
chr7	78479401	78481900	2500	0.00259435	6.37E-11	0.05	deletion-ibex
chr7	82008101	82011500	3400	0.529343	1.04E-08	0.0509091	deletion-ibex
chr7	83067101	83073500	6400	0.569219	2.49E-11	0.0851449	deletion-ibex
chr7	91441801	91443400	1600	0.0399145	9.96E-11	0.0909091	deletion-ibex
chr7	91791501	91797400	5900	1.5123	4.47E-06	0.0875	duplication_ibex
chr7	91852101	91854500	2400	0.431523	5.72E-06	0.0467836	deletion-ibex
chr7	92684901	92734900	50000	2.1347	0	0.0210174	duplication_ibex
chr7	92914701	92920700	6000	2.05482	0	0.0113391	duplication_ibex
chr7	93094301	93106800	12500	1.91082	0	0.0282676	duplication_ibex
chr7	93930901	93947900	17000	0.405416	9.37E-12	0.862464	duplication_hircus
chr7	94185701	94188500	2800	0.528668	7.09E-08	0.0126582	deletion-ibex
chr7	94689501	94706600	17100	1.66367	0	0.014401	duplication_ibex
chr7	95826901	95836600	9700	1.50843	2.31E-07	0.0984142	duplication_ibex
chr7	96344701	96352300	7600	0.32584	2.10E-11	0.0429293	deletion-ibex
chr7	96354801	96404400	49600	0.653147	3.21E-12	0.0662824	deletion-ibex
chr7	98514501	98517200	2700	2.43131	2.36E-10	0	duplication_ibex
chr7	99092101	99172100	80000	0.458216	1.99E-12	0.10949	deletion-ibex
chr7	99230801	99249000	18200	1.52192	0	0.0242469	duplication_ibex
chr7	99352501	99353900	1400	0.0850505	1.56E-07	0.963636	duplication_hircus
chr7	100083301	100090500	7200	0.575245	2.21E-11	0.0472441	deletion-ibex
chr7	100094601	100110600	16000	0.501374	9.96E-12	0.109787	deletion-ibex
chr7	101759701	101760900	1200	0.0514538	5.10E-07	0.777778	duplication_hircus
chr7	102431501	102443100	11600	0.2685	1.37E-11	0.747475	duplication_hircus
chr7	103060301	103061600	1300	0.0247636	2.45E-09	0.166667	deletion-ibex
chr7	105000701	105009900	9200	2.14975	1.44E-08	0.122504	duplication_ibex
chr7	106610201	106615800	5600	0.0952004	2.85E-11	0.0733945	deletion-ibex
chr7	107288901	107290300	1400	0.0166943	1.14E-10	0	deletion-ibex
chr8	2404001	2408000	4000	0.499234	3.98E-11	0.0130293	deletion-ibex
chr8	4326201	4335800	9600	0.424195	1.66E-11	0.765781	duplication_hircus
chr8	4360801	4364600	3800	0.292682	4.19E-11	0.710843	duplication_hircus
chr8	7195001	7197300	2300	0.380814	1.92E-06	0.0878378	deletion-ibex
chr8	8586301	8587500	1200	0.0520925	2.68E-06	0.0833333	deletion-ibex
chr8	9520301	9521600	1300	0.0150675	1.23E-10	0	deletion-ibex
chr8	9748001	9768400	20400	0.215712	7.81E-12	0.791602	duplication_hircus
chr8	13048501	13051000	2500	0.134166	6.37E-11	0.0909091	deletion-ibex
chr8	13675201	13678500	3300	0.488744	6.76E-10	0.0083682	deletion-ibex
chr8	14315001	14316200	1200	0.0117752	1.33E-10	0	deletion-ibex
chr8	14571301	14573900	2600	0.299683	3.41E-06	0.725926	duplication_hircus
chr8	18266701	18267900	1200	0.0452184	9.09E-07	0.0714286	deletion-ibex
chr8	22634101	22656600	22500	1.80012	0	0.0141694	duplication_ibex
chr8	22709201	22713100	3900	4.2062	1.09E-07	0.0376	duplication_ibex
chr8	22737401	22756100	18700	4.66425	0	0.107591	duplication_ibex
chr8	22767101	22796300	29200	5.27325	0	0.0397587	duplication_ibex
chr8	22813301	22815900	2600	4.61217	8.27E-07	0.0481137	duplication_ibex
chr8	22996001	23020800	24800	2.86933	0	0.028169	duplication_ibex
chr8	23052701	23055500	2800	0.0738338	5.69E-11	0.113208	deletion-ibex
chr8	23058101	23130400	72300	3.82844	0	0.0357279	duplication_ibex
chr8	23131101	23137800	6700	2.17662	0	0.0286104	duplication_ibex
chr8	33496901	33498600	1700	0.101288	6.08E-07	0.170732	deletion-ibex
chr8	48212301	48218000	5700	0.396821	4.34E-07	0.943114	duplication_hircus
chr8	49584401	49609600	25200	0.292701	6.32E-12	0.832407	duplication_hircus
chr8	49653301	49658300	5000	0.584844	1.87E-07	0.133652	deletion-ibex
chr8	52732501	52733800	1300	0	9.81E-10	0	deletion-ibex
chr8	54746701	54752900	6200	0.558424	2.57E-11	0.740812	duplication_hircus
chr8	58914901	58932000	17100	1.94783	0	0.012873	duplication_ibex
chr8	58937501	58941600	4100	2.13691	0	0.00966962	duplication_ibex
chr8	58947801	58954700	6900	1.77656	0	0.0366463	duplication_ibex
chr8	58958501	58988800	30300	1.96537	0	0.0148421	duplication_ibex
chr8	64386901	64390000	3100	0.482323	1.02E-08	0.034632	deletion-ibex
chr8	65083901	65088700	4800	0.540662	3.32E-11	0.0620347	deletion-ibex
chr8	65542701	65545300	2600	0.00757301	6.13E-11	0.148148	deletion-ibex
chr8	65868901	65875400	6500	0.166384	2.45E-11	0.806122	duplication_hircus
chr8	66385701	66387100	1400	0.0239257	1.14E-10	0	deletion-ibex
chr8	66396201	66398300	2100	0.0352187	7.59E-11	0.0571429	deletion-ibex
chr8	68482901	68488400	5500	0.30372	2.90E-11	0.0912698	deletion-ibex
chr8	69955901	69960900	5000	3.61516	0	0.0157635	duplication_ibex
chr8	69961301	69964900	3600	2.81945	3.54E-09	0.024173	duplication_ibex
chr8	70001001	70014000	13000	3.00289	0	0.0778846	duplication_ibex
chr8	70014201	70033300	19100	4.15796	0	0.0607021	duplication_ibex
chr8	70033301	70045000	11700	0.0594569	1.36E-11	0.116279	deletion-ibex
chr8	70052001	70063400	11400	3.34608	0	0.0783181	duplication_ibex
chr8	70063801	70067900	4100	3.13488	2.49E-09	0.0440376	duplication_ibex
chr8	70077901	70091200	13300	11.3117	0	0.0528484	duplication_ibex
chr8	71424201	71428000	3800	0.303949	2.32E-08	0.196891	deletion-ibex
chr8	74405501	74407800	2300	0.0230321	6.93E-11	0.0714286	deletion-ibex
chr8	75710301	75713600	3300	0.169554	1.54E-06	0.00775194	deletion-ibex
chr8	75715901	75720700	4800	3.88465	0	0.0144344	duplication_ibex
chr8	75738601	75759600	21000	3.41396	0	0.0310275	duplication_ibex
chr8	75759801	75762400	2600	0.0361281	6.13E-11	0.111111	deletion-ibex
chr8	83603801	83606400	2600	0.131823	1.29E-09	0.0307692	deletion-ibex
chr8	87114101	87116600	2500	0.540108	1.74E-07	0.0227273	deletion-ibex
chr8	87569101	87570600	1500	0.0964817	2.39E-06	0.097561	deletion-ibex
chr8	88569601	88572500	2900	0.0247462	5.50E-11	0	deletion-ibex
chr8	89945601	89955600	10000	1.52893	5.00E-09	0.110345	duplication_ibex
chr8	90531101	90533100	2000	0.105079	7.97E-11	0.1875	deletion-ibex
chr8	92663501	92668200	4700	49.7236	1.36E-10	0.0661568	duplication_ibex
chr8	92911801	92913200	1400	0.0440215	7.97E-10	0.909091	duplication_hircus
chr8	93817501	93820200	2700	0.154811	1.07E-08	0.986301	duplication_hircus
chr8	95998301	96001100	2800	0.0149642	5.69E-11	0.0833333	deletion-ibex
chr8	102044201	102051900	7700	1.81398	0	0.0218579	duplication_ibex
chr8	102070401	102073900	3500	2.44423	0	0.025641	duplication_ibex
chr8	111267901	111269700	1800	0.00358293	8.85E-11	0.0526316	deletion-ibex
chr8	112656201	112672400	16200	1.79388	0	0.0521795	duplication_ibex
chr9	1	12300	12300	2.11649	6.22E-10	0.0859917	duplication_ibex
chr9	893801	895700	1900	0	8.39E-11	0.125	deletion-ibex
chr9	2011001	2017700	6700	0.162882	2.38E-11	0.741176	duplication_hircus
chr9	3293801	3297000	3200	0.34133	1.78E-06	0.794595	duplication_hircus
chr9	5169401	5170500	1100	0.0118797	1.45E-10	0.133333	deletion-ibex
chr9	5550401	5557200	6800	0.32077	2.34E-11	0.740854	duplication_hircus
chr9	5575201	5586500	11300	0.21868	1.41E-11	0.170213	deletion-ibex
chr9	8391201	8393000	1800	0.032061	8.85E-11	0.0909091	deletion-ibex
chr9	9541601	9543400	1800	0.056756	8.85E-11	0.0882353	deletion-ibex
chr9	10706101	10711900	5800	0.248893	2.75E-11	0.908257	duplication_hircus
chr9	10711901	10718300	6400	8.25396	0	0.156437	duplication_ibex
chr9	14532501	14533600	1100	0.00593454	1.45E-10	0.0434783	deletion-ibex
chr9	16501901	16509500	7600	5.82661	0	0.195464	duplication_ibex
chr9	17728401	17730100	1700	0.0286595	9.37E-11	0.1875	deletion-ibex
chr9	19204201	19227100	22900	0.202548	6.96E-12	0.804239	duplication_hircus
chr9	21226701	21249900	23200	0.195766	6.87E-12	0.903704	duplication_hircus
chr9	21469101	21470800	1700	0.159371	8.99E-07	0.125	deletion-ibex
chr9	23151101	23152500	1400	0.00864557	1.14E-10	0.0952381	deletion-ibex
chr9	27723801	27726300	2500	0.036226	6.37E-11	0.940503	duplication_hircus
chr9	30486301	30488000	1700	0.00352841	9.37E-11	0.0909091	deletion-ibex
chr9	33116301	33119100	2800	0.182907	4.21E-06	0.115942	deletion-ibex
chr9	33518101	33520100	2000	3.00451	6.29E-07	0.012318	duplication_ibex
chr9	34561701	34567700	6000	0.0472339	2.66E-11	0.839286	duplication_hircus
chr9	38173401	38174700	1300	0.0482693	9.48E-08	0.125	deletion-ibex
chr9	39433401	39445200	11800	0.195756	1.35E-11	0.933518	duplication_hircus
chr9	42556501	42558700	2200	2.04008	9.96E-07	0.00788644	duplication_ibex
chr9	50980701	50981800	1100	0.0124082	1.45E-10	0.142857	deletion-ibex
chr9	58420901	58428900	8000	0.0577804	1.99E-11	0.805195	duplication_hircus
chr9	59987601	59994500	6900	1.54427	5.92E-06	0.0894466	duplication_ibex
chr9	64904901	64912300	7400	0.595276	2.15E-11	0.0126183	deletion-ibex
chr9	65601801	65612900	11100	0.63877	1.44E-11	0.0931796	deletion-ibex
chr9	65661801	65664500	2700	0.196257	5.90E-11	0.904255	duplication_hircus
chr9	66179701	66185500	5800	0.040564	2.75E-11	0.707692	duplication_hircus
chr9	67082001	67089400	7400	0.54252	2.15E-11	0.0462046	deletion-ibex
chr9	67490501	67503900	13400	0.0085501	1.19E-11	0.151515	deletion-ibex
chr9	68682501	68683700	1200	0	1.78E-08	0	deletion-ibex
chr9	71187601	71189000	1400	0.034702	5.73E-08	0.0625	deletion-ibex
chr9	73916001	73919700	3700	0.626309	4.01E-09	0.0810811	deletion-ibex
chr9	73930001	73938600	8600	0.565492	1.85E-11	0.0272851	deletion-ibex
chr9	73956301	73960500	4200	2.09304	0	0.0117096	duplication_ibex
chr9	73968001	74009700	41700	2.40156	0	0.0278782	duplication_ibex
chr9	74010201	74040500	30300	3.74761	0	0.0376063	duplication_ibex
chr9	74047601	74205100	157500	1.8553	0	0.0367751	duplication_ibex
chr9	74205501	74228100	22600	1.519	0	0.0389227	duplication_ibex
chr9	74230001	74260900	30900	1.91641	0	0.0364359	duplication_ibex
chr9	74273501	74291100	17600	1.70193	0	0.0377116	duplication_ibex
chr9	74301101	74305500	4400	2.73842	0	0.0345508	duplication_ibex
chr9	74317301	74342900	25600	2.42376	0	0.0282532	duplication_ibex
chr9	74363801	74368300	4500	1.7113	1.45E-06	0.0204886	duplication_ibex
chr9	74408001	74433400	25400	1.96327	0	0.033621	duplication_ibex
chr9	74433401	74441500	8100	0.637665	2.64E-06	0.180212	deletion-ibex
chr9	74449901	74455700	5800	2.54469	1.10E-10	0.0179695	duplication_ibex
chr9	74458301	74470000	11700	2.24999	0	0.0362458	duplication_ibex
chr9	74487001	74491500	4500	1.95281	0	0.0556745	duplication_ibex
chr9	74520901	74530800	9900	0.289335	1.61E-11	0.175556	deletion-ibex
chr9	74549101	74563200	14100	1.67496	3.93E-08	0.133479	duplication_ibex
chr9	76774201	76775300	1100	0	3.08E-07	0.166667	deletion-ibex
chr9	77657001	77660100	3100	0.033279	5.14E-11	0.777778	duplication_hircus
chr9	77992901	77996000	3100	0.010885	5.14E-11	0.0434783	deletion-ibex
chr9	78068101	78069200	1100	0.0507903	4.43E-08	0.0740741	deletion-ibex
chr9	80091001	80092300	1300	0.0474442	1.57E-07	0.0645161	deletion-ibex
chr9	81383001	81388600	5600	0.0844344	2.85E-11	0.703297	duplication_hircus
chr9	84114801	84116600	1800	0.0675104	8.85E-11	0.8	duplication_hircus
chr9	87955701	87963500	7800	3.41894	0	0.0471812	duplication_ibex
chr9	87964101	87970000	5900	4.75889	0	0.0127175	duplication_ibex
chr9	88036901	88061000	24100	0.391079	6.61E-12	0.124174	deletion-ibex
chr9	88063801	88071300	7500	1.96209	0	0.0274458	duplication_ibex
chr9	88072101	88094400	22300	1.63506	0	0.0337137	duplication_ibex
chr9	88110201	88136300	26100	2.68766	0	0.0647954	duplication_ibex
chr9	88868201	88871500	3300	0.0137541	4.83E-11	0.0625	deletion-ibex
chr9	89877101	89879900	2800	0.082297	5.69E-11	0.176471	deletion-ibex
chr9	89881201	89883300	2100	0.00509559	7.59E-11	0	deletion-ibex
chr9	90075001	90076300	1300	0.101236	2.08E-06	0.119048	deletion-ibex
chr9	90205201	90208200	3000	0.0058697	5.31E-11	0	deletion-ibex
chr9	90853701	90861600	7900	0.270155	2.02E-11	0.906542	duplication_hircus
chr10	1	9100	9100	0.291354	1.75E-11	0.832512	duplication_hircus
chr10	727601	735100	7500	0.555023	2.12E-11	0.0141287	deletion-ibex
chr10	943701	945100	1400	0.0302369	5.86E-08	0	deletion-ibex
chr10	3079701	3085000	5300	1.59726	3.47E-06	0.0633914	duplication_ibex
chr10	4122201	4123500	1300	0.0159322	1.23E-10	0	deletion-ibex
chr10	9050601	9054100	3500	0.198154	4.55E-11	0.849558	duplication_hircus
chr10	20970201	20977200	7000	2.24854	5.11E-06	0.138754	duplication_ibex
chr10	20993501	21019900	26400	0.611584	3.81E-07	0.703749	duplication_hircus
chr10	26946001	26952500	6500	0.336273	2.45E-11	0.796238	duplication_hircus
chr10	28209201	28255600	46400	0.373128	3.43E-12	0.78485	duplication_hircus
chr10	28336101	28361000	24900	0.373528	6.40E-12	0.787617	duplication_hircus
chr10	29025501	29028800	3300	0.127534	4.83E-11	0.031746	deletion-ibex
chr10	33035301	33046500	11200	0.0817819	1.42E-11	0.763682	duplication_hircus
chr10	35245601	35246800	1200	0	1.78E-08	0	deletion-ibex
chr10	36897401	36916400	19000	0.275773	8.39E-12	0.988462	duplication_hircus
chr10	38004801	38016000	11200	0.677692	1.14E-06	0.0682019	deletion-ibex
chr10	38605101	38611700	6600	0.48937	2.41E-11	0.00828157	deletion-ibex
chr10	40020101	40021200	1100	0	3.08E-07	0	deletion-ibex
chr10	45545001	45546200	1200	0.0709964	4.58E-07	0.178571	deletion-ibex
chr10	49575301	49576600	1300	0.0754304	4.05E-06	0.727273	duplication_hircus
chr10	49582901	49585900	3000	0.294458	1.65E-09	0.160494	deletion-ibex
chr10	59084201	59085400	1200	0.011554	1.33E-10	0	deletion-ibex
chr10	60473801	60475500	1700	0.0113811	9.37E-11	0.0588235	deletion-ibex
chr10	64332201	64342200	10000	2.19633	0	0.0296388	duplication_ibex
chr10	70218501	70219600	1100	0	3.08E-07	0	deletion-ibex
chr10	73113901	73118700	4800	0.54911	3.32E-11	0.0820896	deletion-ibex
chr10	75253501	75255500	2000	0.236703	1.88E-06	0.72973	duplication_hircus
chr10	75812701	75816700	4000	0.285118	3.98E-11	0.150538	deletion-ibex
chr10	76099201	76106600	7400	1.50093	3.53E-09	0.0239558	duplication_ibex
chr10	77231601	77235400	3800	1.6798	1.93E-08	0.00105708	duplication_ibex
chr10	77491001	77499500	8500	1.90869	0	0.0107158	duplication_ibex
chr10	77500101	77516900	16800	1.72992	0	0.0268892	duplication_ibex
chr10	77523801	77533500	9700	1.50497	1.04E-08	0.0292343	duplication_ibex
chr10	77554801	77567900	13100	2.09133	2.92E-10	0.0987685	duplication_ibex
chr10	77617301	77626500	9200	0.293803	1.73E-11	0.193258	deletion-ibex
chr10	77653201	77656400	3200	1.91794	6.87E-09	0.0178372	duplication_ibex
chr10	77743901	77748500	4600	0.281368	3.46E-11	0.823529	duplication_hircus
chr10	77792301	77805900	13600	1.8879	0	0.0858401	duplication_ibex
chr10	77812301	77834400	22100	2.60752	0	0.0951287	duplication_ibex
chr10	77890801	77898500	7700	1.9018	0	0.0200841	duplication_ibex
chr10	77900201	77905400	5200	0.453787	2.62E-07	0.0552326	deletion-ibex
chr10	77962101	77964300	2200	0.262335	1.89E-07	0.0490196	deletion-ibex
chr10	78082501	78098300	15800	1.93092	0	0.0148592	duplication_ibex
chr10	78100201	78108700	8500	1.73364	0	0.0259379	duplication_ibex
chr10	78113101	78121700	8600	1.81669	0	0.0549915	duplication_ibex
chr10	78377901	78389400	11500	1.803	8.07E-08	0.044586	duplication_ibex
chr10	78440201	78442900	2700	0.255793	5.90E-11	0.1	deletion-ibex
chr10	78472201	78477200	5000	1.86633	0	0.0384336	duplication_ibex
chr10	78656601	78660500	3900	0.353188	6.97E-08	0.132353	deletion-ibex
chr10	78665801	78675900	10100	0.252201	1.58E-11	0.0946292	deletion-ibex
chr10	84144801	84156200	11400	0.0441533	1.40E-11	0.955556	duplication_hircus
chr10	85771801	85773000	1200	0.0529243	3.71E-07	0.954545	duplication_hircus
chr10	94331401	94335200	3800	0.593544	1.86E-06	0.0144509	deletion-ibex
chr10	94906501	94921200	14700	0.295972	1.08E-11	0.859112	duplication_hircus
chr10	97327801	97333200	5400	0.605702	2.95E-11	0.0425963	deletion-ibex
chr10	98796001	98802200	6200	0.6459	4.99E-07	0.0440457	deletion-ibex
chr10	100806801	100965600	158800	1.95692	0	0.0772923	duplication_ibex
chr10	100969301	100980700	11400	1.89093	5.59E-11	0.122393	duplication_ibex
chr10	101052501	101087600	35100	3.60811	0	0.0408456	duplication_ibex
chr11	7277601	7279100	1500	0.00427746	1.06E-10	0.0434783	deletion-ibex
chr11	10417101	10421300	4200	1.80175	1.20E-08	0.0449534	duplication_ibex
chr11	12678801	12696600	17800	0.346807	8.95E-12	0.71413	duplication_hircus
chr11	15204501	15207300	2800	0.420992	2.85E-10	0	deletion-ibex
chr11	16021001	16024700	3700	0.184025	4.31E-11	0.969466	duplication_hircus
chr11	17256801	17259000	2200	0.218178	5.01E-08	0.157895	deletion-ibex
chr11	17927401	17931100	3700	0.388008	7.06E-07	0.709821	duplication_hircus
chr11	21832701	21846300	13600	0.552725	1.17E-11	0.0230906	deletion-ibex
chr11	24879601	24880700	1100	0.0208452	2.32E-08	0.0909091	deletion-ibex
chr11	26445501	26447300	1800	0.00720653	8.85E-11	0.0833333	deletion-ibex
chr11	39728301	39729400	1100	0.0389582	4.28E-06	0	deletion-ibex
chr11	40698201	40700400	2200	0.0118691	7.24E-11	0	deletion-ibex
chr11	46816301	46825300	9000	0.478723	1.77E-11	0.0355487	deletion-ibex
chr11	46902901	46944500	41600	0.529012	3.83E-12	0.0398055	deletion-ibex
chr11	47892601	47895300	2700	0.0304542	5.90E-11	0	deletion-ibex
chr11	52493901	52498000	4100	0.47543	3.89E-11	0.037931	deletion-ibex
chr11	52602401	52608800	6400	2.92007	0	0.00694952	duplication_ibex
chr11	57356601	57371600	15000	0.531674	1.06E-11	0.0308483	deletion-ibex
chr11	58624501	58625700	1200	0.0393245	1.21E-07	0.125	deletion-ibex
chr11	58716601	58725000	8400	0.578076	1.90E-11	0.046832	deletion-ibex
chr11	66005601	66014000	8400	1.5332	9.49E-10	0.0492585	duplication_ibex
chr11	70586101	70587700	1600	0	9.96E-11	0	deletion-ibex
chr11	75808401	75811400	3000	0.268255	4.20E-09	0.905109	duplication_hircus
chr11	80656201	80657400	1200	0.0163172	2.39E-09	0	deletion-ibex
chr11	84402501	84404100	1600	0.00445067	9.96E-11	0.0769231	deletion-ibex
chr11	92974101	92979800	5700	2.16162	0	0.0178862	duplication_ibex
chr11	93167801	93175100	7300	1.58091	5.24E-10	0.0713043	duplication_ibex
chr11	93193001	93195700	2700	0.304673	4.08E-07	0.155405	deletion-ibex
chr11	93345901	93349200	3300	2.2082	0	0.00855513	duplication_ibex
chr11	95050601	95054600	4000	0.0651871	3.98E-11	0.0555556	deletion-ibex
chr11	96077201	96114600	37400	0.372969	4.26E-12	0.781871	duplication_hircus
chr11	102621901	102624300	2400	1.78368	4.29E-08	0.0100756	duplication_ibex
chr11	105010001	105013700	3700	0.0661881	4.31E-11	0.132353	deletion-ibex
chr11	105016701	105019400	2700	0.0213873	5.90E-11	0.0833333	deletion-ibex
chr11	105083001	105087000	4000	0.0189104	3.98E-11	0.0434783	deletion-ibex
chr11	105471401	105476000	4600	0.0718179	3.46E-11	0.015873	deletion-ibex
chr11	105822101	105824100	2000	0	7.97E-11	0	deletion-ibex
chr11	105859101	105860500	1400	0.0166344	1.14E-10	0.037037	deletion-ibex
chr12	275701	276800	1100	0.0122128	1.59E-09	0	deletion-ibex
chr12	922301	926500	4200	2.1201	0	0.001875	duplication_ibex
chr12	3557301	3559000	1700	0.0173068	9.37E-11	0	deletion-ibex
chr12	4095101	4097600	2500	0.328818	3.03E-08	0.125874	deletion-ibex
chr12	13629901	13640800	10900	1.66003	0	0.0302804	duplication_ibex
chr12	13719501	13759200	39700	0.275741	4.01E-12	0.196571	deletion-ibex
chr12	13797001	13801500	4500	5.30504	1.29E-07	0.0386948	duplication_ibex
chr12	13802201	13817700	15500	3.53636	0	0.0383742	duplication_ibex
chr12	13819401	13832000	12600	2.93513	0	0.0293802	duplication_ibex
chr12	13832001	13908000	76000	0.212249	2.10E-12	0.154105	deletion-ibex
chr12	13958901	13961600	2700	0.230743	3.54E-10	0.150943	deletion-ibex
chr12	14003001	14043300	40300	0.552124	3.95E-12	0.0724419	deletion-ibex
chr12	14187701	14207500	19800	3.49511	0	0.0288662	duplication_ibex
chr12	14208501	14220600	12100	3.04913	0	0.0340386	duplication_ibex
chr12	14221101	14305500	84400	2.06448	0	0.0377812	duplication_ibex
chr12	14306701	14430000	123300	0.277908	1.29E-12	0.194515	deletion-ibex
chr12	14510501	14521800	11300	3.06045	0	0.0295605	duplication_ibex
chr12	14522401	14540800	18400	2.40776	0	0.0509375	duplication_ibex
chr12	14577401	14582600	5200	2.79773	0	0.0184162	duplication_ibex
chr12	14673201	14731000	57800	0.546229	2.76E-12	0.13316	deletion-ibex
chr12	14829101	14995100	166000	2.10951	0	0.0332345	duplication_ibex
chr12	14996801	15017100	20300	1.60626	0	0.0164912	duplication_ibex
chr12	15018601	15025000	6400	1.51102	9.96E-10	0.0113475	duplication_ibex
chr12	15028401	15046600	18200	1.62419	0	0.0387751	duplication_ibex
chr12	15048201	15082800	34600	0.584892	4.61E-12	0.0919387	deletion-ibex
chr12	15103001	15142200	39200	0.513371	4.07E-12	0.105246	deletion-ibex
chr12	15412001	15452500	40500	0.654246	3.94E-12	0.0708354	deletion-ibex
chr12	15468501	15516000	47500	0.539213	3.36E-12	0.123411	deletion-ibex
chr12	15516501	15523000	6500	1.55709	5.65E-08	0.0607698	duplication_ibex
chr12	15524001	15530700	6700	1.69063	4.76E-11	0.0386941	duplication_ibex
chr12	15667901	15671700	3800	2.35548	2.98E-06	0.0624037	duplication_ibex
chr12	15672801	15680100	7300	2.23233	0	0.0570248	duplication_ibex
chr12	15681001	15686000	5000	1.80562	1.28E-06	0.0144487	duplication_ibex
chr12	15723101	15724400	1300	0.0321529	1.23E-10	0.181818	deletion-ibex
chr12	15895201	15900300	5100	2.10838	1.13E-07	0.0328173	duplication_ibex
chr12	15906401	15911400	5000	2.13059	2.04E-07	0.0386152	duplication_ibex
chr12	15916701	15919900	3200	2.55295	1.72E-06	0.0419111	duplication_ibex
chr12	15922001	15928000	6000	2.11574	5.31E-11	0.0335008	duplication_ibex
chr12	15932201	15966300	34100	0.404056	4.67E-12	0.157649	deletion-ibex
chr12	23137601	23150500	12900	0.486545	1.24E-11	0.0364641	deletion-ibex
chr12	24355701	24359300	3600	0.410787	4.43E-11	0.0567686	deletion-ibex
chr12	25213101	25220900	7800	0.520403	2.04E-11	0.0805369	deletion-ibex
chr12	29019301	29020800	1500	0.0483943	5.21E-09	0.0689655	deletion-ibex
chr12	29266801	29271700	4900	0.409655	3.25E-11	0.0546075	deletion-ibex
chr12	29550901	29552000	1100	0	3.08E-07	0	deletion-ibex
chr12	31501701	31507700	6000	0.696953	1.09E-07	0.0172144	deletion-ibex
chr12	32285601	32287900	2300	2.02244	3.75E-06	0	duplication_ibex
chr12	32832101	32834000	1900	0.0497632	8.39E-11	0.166667	deletion-ibex
chr12	34952301	34970800	18500	0.493598	8.61E-12	0.156689	deletion-ibex
chr12	34980101	35001500	21400	3.48445	0	0.0303409	duplication_ibex
chr12	35001501	35002700	1200	0	1.78E-08	0.0138889	deletion-ibex
chr12	35007301	35022100	14800	1.83527	0	0.0195062	duplication_ibex
chr12	35031601	35050500	18900	2.58112	0	0.0144269	duplication_ibex
chr12	35063201	35074300	11100	2.52929	0	0.0148042	duplication_ibex
chr12	35075401	35083700	8300	2.59806	0	0.0190009	duplication_ibex
chr12	35084501	35090600	6100	2.63362	0	0.0942408	duplication_ibex
chr12	35098401	35101400	3000	3.77535	4.86E-07	0.0253019	duplication_ibex
chr12	35112401	35124700	12300	1.80318	0	0.0365669	duplication_ibex
chr12	35128101	35144800	16700	3.93078	0	0.0199015	duplication_ibex
chr12	35148101	35187400	39300	2.27118	0	0.0443899	duplication_ibex
chr12	35188001	35193900	5900	2.61536	0	0.0617284	duplication_ibex
chr12	35223301	35237800	14500	0.391508	1.10E-11	0.130994	deletion-ibex
chr12	36755801	36759800	4000	0.404504	3.97E-07	0.835294	duplication_hircus
chr12	37091101	37098000	6900	0.509747	2.31E-11	0.923933	duplication_hircus
chr12	45020801	45022600	1800	0.152905	5.46E-06	0.850746	duplication_hircus
chr12	45823601	45834400	10800	0.0429276	1.48E-11	0.0905172	deletion-ibex
chr12	59793901	59796300	2400	0.0198885	6.64E-11	0	deletion-ibex
chr12	60052601	60056000	3400	0.166715	4.69E-11	0.731959	duplication_hircus
chr12	68589101	68590400	1300	0	9.81E-10	0	deletion-ibex
chr12	73372801	73374300	1500	0.0217271	1.06E-10	0.173913	deletion-ibex
chr12	73479001	73481000	2000	0.418343	4.92E-06	0.0234375	deletion-ibex
chr12	82938601	82941200	2600	0.0268982	6.13E-11	0.05	deletion-ibex
chr12	84257701	84260500	2800	0.0689423	5.69E-11	0.136364	deletion-ibex
chr12	85670001	85671800	1800	0.00362604	8.85E-11	0.0909091	deletion-ibex
chr12	85972401	85984100	11700	0.286271	1.36E-11	0.141129	deletion-ibex
chr12	86119701	86123400	3700	0.232242	4.31E-11	0.713287	duplication_hircus
chr12	86233601	86238300	4700	0.20223	3.39E-11	0.877193	duplication_hircus
chr13	29901	50100	20200	2.15827	0	0.0503107	duplication_ibex
chr13	51101	111500	60400	2.21695	0	0.0678098	duplication_ibex
chr13	147101	155700	8600	1.88857	0	0.0101954	duplication_ibex
chr13	157101	164900	7800	1.84525	0	0.0441035	duplication_ibex
chr13	174201	192300	18100	1.97785	0	0.0153875	duplication_ibex
chr13	279801	282400	2600	2.4965	3.58E-06	0.00745474	duplication_ibex
chr13	2078001	2079700	1700	0.0159629	9.37E-11	0.05	deletion-ibex
chr13	2465701	2472800	7100	0.627436	2.24E-11	0.0195489	deletion-ibex
chr13	3477201	3478600	1400	0.0956268	2.60E-07	0.193548	deletion-ibex
chr13	4411901	4413800	1900	0.322721	2.54E-06	0.15	deletion-ibex
chr13	11544901	11551800	6900	5.25452	2.93E-06	0.886165	duplication_hircus-ibex
chr13	16229801	16233200	3400	0.15858	1.87E-10	0.826531	duplication_hircus
chr13	18632701	18652500	19800	0.391689	8.05E-12	0.890468	duplication_hircus
chr13	27293501	27302500	9000	1.75817	0	0.0166524	duplication_ibex
chr13	32979701	32983100	3400	0.00918936	4.69E-11	0.0263158	deletion-ibex
chr13	33654301	33659000	4700	4.93966	5.00E-06	0.986115	duplication_hircus-ibex
chr13	36405401	36408300	2900	1.86734	2.32E-06	0.00387597	duplication_ibex
chr13	37184901	37259000	74100	2.0087	0	0.00713167	duplication_ibex
chr13	37843901	37874800	30900	1.92802	0	0.0204082	duplication_ibex
chr13	37877501	37880800	3300	2.08937	2.90E-10	0.00581959	duplication_ibex
chr13	37881601	37887800	6200	1.96831	0	0.00780843	duplication_ibex
chr13	42864901	42866300	1400	0.0487517	6.14E-08	0.0666667	deletion-ibex
chr13	43027401	43032600	5200	0.142861	3.06E-11	0.173228	deletion-ibex
chr13	43078301	43082400	4100	2.1967	3.42E-09	0.0258555	duplication_ibex
chr13	44237401	44238500	1100	0.0415084	2.64E-07	0	deletion-ibex
chr13	51964601	51971700	7100	1.55308	8.49E-07	0.0971223	duplication_ibex
chr13	54197401	54199300	1900	0.0662458	8.39E-11	0.0344828	deletion-ibex
chr13	54247001	54251800	4800	0.0428547	3.32E-11	0.16	deletion-ibex
chr13	54417501	54418800	1300	0.0347409	7.88E-08	0	deletion-ibex
chr13	56121901	56124100	2200	0.0198465	7.24E-11	0	deletion-ibex
chr13	58923801	58934000	10200	1.50853	1.25E-09	0.0187713	duplication_ibex
chr13	59026101	59030600	4500	3.48765	2.02E-06	0.751432	duplication_hircus-ibex
chr13	60036301	60037900	1600	0.0446215	2.82E-08	0	deletion-ibex
chr13	61119801	61147900	28100	0.245353	5.67E-12	0.940371	duplication_hircus
chr13	62034201	62036300	2100	0.150212	5.31E-10	0.864407	duplication_hircus
chr13	62040801	62065400	24600	1.62192	0	0.0452533	duplication_ibex
chr13	62198601	62225900	27300	2.06671	0	0.0367347	duplication_ibex
chr13	64755501	64758600	3100	1.88088	3.85E-07	0.0206311	duplication_ibex
chr13	65743801	65750300	6500	0.222336	2.45E-11	0.981818	duplication_hircus
chr13	65975701	65981000	5300	1.6174	1.10E-07	0.084891	duplication_ibex
chr13	70060501	70062600	2100	4.07907	1.62E-08	0.875415	duplication_hircus-ibex
chr13	71344101	71346800	2700	0.17562	5.90E-11	0.182927	deletion-ibex
chr13	73646401	73648000	1600	0	9.96E-11	0.133333	deletion-ibex
chr13	73683001	73687400	4400	0.0853077	3.62E-11	0.1	deletion-ibex
chr13	75278501	75286400	7900	3.24441	0	0.031148	duplication_ibex
chr13	75295901	75308000	12100	3.15429	0	0.0184202	duplication_ibex
chr13	75312601	75330200	17600	4.63428	0	0.0167111	duplication_ibex
chr13	81830101	81831400	1300	0.0712128	2.06E-07	0.192308	deletion-ibex
chr13	82078701	82080400	1700	0.0699073	9.37E-11	0.193548	deletion-ibex
chr13	82522101	82526500	4400	0.00616144	3.62E-11	0	deletion-ibex
chr13	82901101	82904600	3500	1.51633	1.10E-06	0.106832	duplication_ibex
chr14	2799301	2800700	1400	0.0158169	1.14E-10	0	deletion-ibex
chr14	4117901	4119300	1400	0.0139602	1.14E-10	0	deletion-ibex
chr14	4909801	4918500	8700	0.320199	1.83E-11	0.149888	deletion-ibex
chr14	4919001	4922800	3800	4.65465	0	0.0267857	duplication_ibex
chr14	4957301	4977600	20300	5.62719	0	0.0385364	duplication_ibex
chr14	4999801	5006800	7000	3.1072	9.11E-11	0.168487	duplication_ibex
chr14	6949601	6951100	1500	0	1.06E-10	0	deletion-ibex
chr14	12990801	12997200	6400	0.617128	6.62E-09	0.00821018	deletion-ibex
chr14	21574601	21588200	13600	0.266413	1.17E-11	0.945326	duplication_hircus
chr14	22813201	22814900	1700	0.0297637	9.37E-11	0.0909091	deletion-ibex
chr14	25097201	25099100	1900	0.225769	1.33E-06	1	duplication_hircus
chr14	26533901	26536100	2200	0.0825525	7.24E-11	0.16	deletion-ibex
chr14	28137001	28140500	3500	0.510601	1.23E-09	0.0532319	deletion-ibex
chr14	30528701	30530200	1500	0.0666387	6.69E-09	0.191489	deletion-ibex
chr14	30771601	30773400	1800	0.036105	2.66E-10	0.186047	deletion-ibex
chr14	30953401	30958800	5400	0.333232	7.53E-09	0.0313725	deletion-ibex
chr14	38832101	38833600	1500	0.00435172	1.06E-10	0.0625	deletion-ibex
chr14	41939601	41940900	1300	0.0200445	1.23E-10	0	deletion-ibex
chr14	43613201	43617400	4200	0.578029	1.14E-09	0.0853994	deletion-ibex
chr14	46502901	46504700	1800	0.0278397	8.85E-11	0	deletion-ibex
chr14	49158301	49161100	2800	0	5.69E-11	0	deletion-ibex
chr14	49399401	49402300	2900	0.116707	2.03E-09	0.190476	deletion-ibex
chr14	57905701	57907200	1500	0.00929555	1.06E-10	0	deletion-ibex
chr14	63158401	63164600	6200	1.81619	1.46E-07	0.0550029	duplication_ibex
chr14	64551101	64553400	2300	0.0997158	6.93E-11	0.172414	deletion-ibex
chr14	68235901	68244700	8800	0.324132	1.81E-11	0.763326	duplication_hircus
chr14	68247101	68249300	2200	0.0546935	7.24E-11	0.130435	deletion-ibex
chr14	68365501	68379900	14400	1.52243	0	0.0354061	duplication_ibex
chr14	71623801	71628100	4300	4.85661	4.60E-09	0.953299	duplication_hircus-ibex
chr14	77942601	77943900	1300	0.00953765	1.23E-10	0	deletion-ibex
chr14	79434701	79437000	2300	0.0478993	6.93E-11	0.09375	deletion-ibex
chr14	80381101	80382900	1800	0.211675	4.04E-06	0.182796	deletion-ibex
chr14	86997201	87003700	6500	0.0613287	2.45E-11	0.191781	deletion-ibex
chr14	87719601	87720800	1200	0	1.78E-08	0	deletion-ibex
chr14	88646801	88650700	3900	0.0299229	4.09E-11	0.179487	deletion-ibex
chr14	94484501	94488400	3900	3.97043	0	0.0598194	duplication_ibex
chr14	94645601	94649500	3900	1.80819	1.39E-06	0.0297791	duplication_ibex
chr15	2135201	2136400	1200	0.00584095	1.33E-10	0	deletion-ibex
chr15	2444101	2445400	1300	0.0341221	1.66E-08	0	deletion-ibex
chr15	3120101	3124200	4100	0.0757287	3.89E-11	0.175	deletion-ibex
chr15	3170001	3176300	6300	3.15985	0	0.0227042	duplication_ibex
chr15	3178801	3186900	8100	2.33162	2.32E-09	0.0749641	duplication_ibex
chr15	3187801	3246400	58600	2.81989	0	0.0202045	duplication_ibex
chr15	3362101	3366900	4800	0.358761	3.05E-08	0.119691	deletion-ibex
chr15	3885301	3894800	9500	2.03094	0	0.0174439	duplication_ibex
chr15	3895301	3929000	33700	2.06851	0	0.0255027	duplication_ibex
chr15	3953801	3958100	4300	3.11309	0	0.00819252	duplication_ibex
chr15	3960601	4021600	61000	4.07975	0	0.0184033	duplication_ibex
chr15	4022601	4043600	21000	4.41556	0	0.00670358	duplication_ibex
chr15	4281001	4283100	2100	0.211699	4.50E-08	0.027027	deletion-ibex
chr15	4286301	4301200	14900	0.277324	1.07E-11	0.133663	deletion-ibex
chr15	4323701	4342500	18800	2.95962	0	0.0362086	duplication_ibex
chr15	4348701	4357400	8700	0.114188	1.83E-11	0.825503	duplication_hircus
chr15	4367301	4376400	9100	2.79053	0	0.0357435	duplication_ibex
chr15	4376901	4380600	3700	0.150634	4.31E-11	0.09	deletion-ibex
chr15	4386701	4429300	42600	2.75378	0	0.0307424	duplication_ibex
chr15	4429801	4433100	3300	2.67432	0	0.0719101	duplication_ibex
chr15	4438001	4446000	8000	1.99438	0	0.0302782	duplication_ibex
chr15	4463801	4467100	3300	3.76736	7.73E-10	0.101481	duplication_ibex
chr15	8684401	8685700	1300	0.0250893	3.73E-08	0	deletion-ibex
chr15	10033501	10035200	1700	0.0440417	9.37E-11	0.142857	deletion-ibex
chr15	12910501	12911700	1200	0.0265229	7.97E-10	0.130435	deletion-ibex
chr15	13401001	13405100	4100	0.574765	3.93E-09	0.0340909	deletion-ibex
chr15	27161001	27163800	2800	2.71224	0.000001211	0.0562212	duplication_ibex
chr15	27449401	27452800	3400	0	4.69E-11	0	deletion-ibex
chr15	32433901	32450700	16800	0.232152	9.49E-12	0.918182	duplication_hircus
chr15	34746001	34790800	44800	1.71283	0	0.0262935	duplication_ibex
chr15	34972701	34982700	10000	1.92427	0	0.00840336	duplication_ibex
chr15	35970101	35986600	16500	2.00343	0	0.0244642	duplication_ibex
chr15	35987401	35990600	3200	2.38226	2.43E-08	0.0151921	duplication_ibex
chr15	35992101	36173600	181500	2.13455	0	0.0360655	duplication_ibex
chr15	36203701	36206500	2800	0.253437	1.33E-06	0.0877193	deletion-ibex
chr15	37634201	37647600	13400	0.492489	1.19E-11	0.0256148	deletion-ibex
chr15	42576101	42577300	1200	0.00529695	1.33E-10	0	deletion-ibex
chr15	45942501	45947300	4800	0.163834	3.32E-11	0.848485	duplication_hircus
chr15	46499101	46500400	1300	0.0148066	1.23E-10	0.0384615	deletion-ibex
chr15	59761101	59772500	11400	1.52323	6.43E-10	0.0818982	duplication_ibex
chr15	61861701	61865000	3300	5.14525	1.48E-06	0.9221	duplication_hircus-ibex
chr15	62850901	62892000	41100	0.559751	3.88E-12	0.0634828	deletion-ibex
chr15	70244901	70247100	2200	0.152477	1.45E-10	0.787879	duplication_hircus
chr15	71176801	71181300	4500	0.179212	3.54E-11	0.0314961	deletion-ibex
chr15	71792901	71803600	10700	0.0341958	1.49E-11	0.816667	duplication_hircus
chr15	71856601	71859500	2900	0.347635	1.67E-06	0.0617284	deletion-ibex
chr15	72738601	72741300	2700	0.225239	8.65E-08	0.837209	duplication_hircus
chr15	72854201	72855900	1700	0.0240655	9.37E-11	0.181818	deletion-ibex
chr15	72873901	72875500	1600	0.0124075	9.96E-11	0.176471	deletion-ibex
chr15	73917801	73920600	2800	0.190432	3.98E-10	0.0879121	deletion-ibex
chr15	73940101	73956500	16400	0.269576	9.72E-12	0.152717	deletion-ibex
chr15	76586901	76588400	1500	0.0165885	1.06E-10	0	deletion-ibex
chr15	80088901	80090200	1300	0	9.81E-10	0	deletion-ibex
chr15	80538601	80572600	34000	0.240322	4.69E-12	0.794218	duplication_hircus
chr15	81260101	81261300	1200	0	1.78E-08	0	deletion-ibex
chr15	81479901	81481800	1900	0.0421712	8.39E-11	0.125	deletion-ibex
chr16	63101	64800	1700	0.0478469	9.37E-11	0.107143	deletion-ibex
chr16	720901	722100	1200	0.021155	1.33E-10	0.0666667	deletion-ibex
chr16	856401	865700	9300	0.659816	3.87E-06	0.102911	deletion-ibex
chr16	924301	933900	9600	1.77742	0	0.0172027	duplication_ibex
chr16	1590401	1591900	1500	0.041904	8.50E-10	0	deletion-ibex
chr16	2320301	2324000	3700	0.0828355	4.31E-11	0.734375	duplication_hircus
chr16	3868001	3870400	2400	0.0372265	6.64E-11	0.03125	deletion-ibex
chr16	4647101	4648600	1500	0.0426896	7.01E-08	0.1	deletion-ibex
chr16	5113201	5128100	14900	2.95394	0	0.0134301	duplication_ibex
chr16	5133301	5136600	3300	2.91722	0	0.0408602	duplication_ibex
chr16	5137201	5142800	5600	2.61502	0	0.0124195	duplication_ibex
chr16	5219601	5299700	80100	2.16421	0	0.0397494	duplication_ibex
chr16	5911801	5916800	5000	2.38948	0	0.0304595	duplication_ibex
chr16	5929301	5937700	8400	1.84502	0	0.0353473	duplication_ibex
chr16	5938601	5960600	22000	1.86724	0	0.0145952	duplication_ibex
chr16	7208001	7214600	6600	0.500654	2.41E-11	0.054409	deletion-ibex
chr16	7408301	7420000	11700	1.50817	1.47E-09	0.0174419	duplication_ibex
chr16	7765401	7784000	18600	0.0450232	8.57E-12	0.708333	duplication_hircus
chr16	9024001	9027800	3800	0.312293	8.68E-08	0.896552	duplication_hircus
chr16	9148801	9150300	1500	0.119047	1.16E-06	0.195122	deletion-ibex
chr16	9320301	9322000	1700	0.143225	2.89E-06	0.196078	deletion-ibex
chr16	9602801	9604400	1600	0.024872	9.96E-11	0	deletion-ibex
chr16	14673701	14675400	1700	0.00870968	9.37E-11	0	deletion-ibex
chr16	18571501	18573800	2300	0.284133	2.28E-06	0.0877193	deletion-ibex
chr16	30291201	30292600	1400	0	1.14E-10	0	deletion-ibex
chr16	35479401	35481000	1600	0.0126015	9.96E-11	0.0526316	deletion-ibex
chr16	38329301	38330700	1400	0.0139419	1.14E-10	0	deletion-ibex
chr16	39307801	39309300	1500	0.0602329	6.37E-09	0.172414	deletion-ibex
chr16	42902901	42954400	51500	2.35417	0	0.0343384	duplication_ibex
chr16	42963401	42977900	14500	1.55344	0	0.147727	duplication_ibex
chr16	45016901	45018300	1400	0.0367108	7.70E-07	0	deletion-ibex
chr16	47018201	47025100	6900	1.53115	4.49E-06	0.101421	duplication_ibex
chr16	47678401	47679600	1200	0.0389261	1.59E-07	0.117647	deletion-ibex
chr16	48436001	48440100	4100	0.0202183	3.89E-11	0.192308	deletion-ibex
chr16	49628401	49630300	1900	0.0104769	8.39E-11	0.181818	deletion-ibex
chr16	52145501	52150200	4700	4.06525	3.93E-09	0.957256	duplication_hircus-ibex
chr16	52709101	52750500	41400	3.31801	0	0.782238	duplication_hircus-ibex
chr16	54312001	54313700	1700	0.0451151	8.44E-10	0.121212	deletion-ibex
chr16	56140601	56144600	4000	1.99228	0	0.0120968	duplication_ibex
chr16	56282701	56302500	19800	0.2466	8.05E-12	0.786189	duplication_hircus
chr16	56474101	56475200	1100	0.00593416	1.45E-10	0.0666667	deletion-ibex
chr16	58269701	58272800	3100	0.00840963	5.14E-11	0	deletion-ibex
chr16	62020901	62027400	6500	1.65854	4.90E-10	0.104287	duplication_ibex
chr16	72273401	72283400	10000	1.63654	2.55E-10	0.124548	duplication_ibex
chr16	72551701	72553500	1800	0.0145696	8.85E-11	0.047619	deletion-ibex
chr16	74278501	74284000	5500	0.122903	2.90E-11	0.745098	duplication_hircus
chr16	75839001	75841600	2600	0.157972	1.23E-10	0.0945946	deletion-ibex
chr16	78334401	78336200	1800	0.0177228	8.85E-11	0.0434783	deletion-ibex
chr16	79163901	79166800	2900	0.0443396	5.50E-11	0.157895	deletion-ibex
chr17	252601	259400	6800	1.55615	6.56E-10	0.0202429	duplication_ibex
chr17	265701	290900	25200	0.293968	6.32E-12	0.117168	deletion-ibex
chr17	320901	326800	5900	0.629698	2.16E-09	0.091354	deletion-ibex
chr17	326801	332700	5900	4.06504	0	0.0117709	duplication_ibex
chr17	337701	395800	58100	15.0544	0	0.0241765	duplication_ibex
chr17	427201	437700	10500	0.641448	1.52E-11	0.0313339	deletion-ibex
chr17	484701	566900	82200	0.464762	1.94E-12	0.19636	deletion-ibex
chr17	574501	578000	3500	0.537124	1.92E-07	0.0264026	deletion-ibex
chr17	610501	612700	2200	0.227905	6.81E-09	0.170213	deletion-ibex
chr17	643601	654600	11000	1.51591	3.54E-09	0.0196578	duplication_ibex
chr17	3263001	3264300	1300	0	9.81E-10	0	deletion-ibex
chr17	4856601	4857800	1200	0	1.78E-08	0	deletion-ibex
chr17	8868801	8876900	8100	3.12031	0	0.0258712	duplication_ibex
chr17	8901301	8906600	5300	2.19125	9.62E-10	0.181505	duplication_ibex
chr17	9722401	9726600	4200	1.61872	1.23E-06	0.0278578	duplication_ibex
chr17	9726801	9749200	22400	1.60247	0	0.0413268	duplication_ibex
chr17	9749801	9767800	18000	1.92385	0	0.0372799	duplication_ibex
chr17	10080401	10089200	8800	1.51119	0.000004554	0.0638191	duplication_ibex
chr17	14443201	14462500	19300	0.348517	8.26E-12	0.850049	duplication_hircus
chr17	15737301	15739500	2200	0.337956	8.92E-08	0.92	duplication_hircus
chr17	19551101	19552700	1600	0.00440954	9.96E-11	0.030303	deletion-ibex
chr17	21449601	21451300	1700	0.0450071	9.37E-11	0.16129	deletion-ibex
chr17	29022801	29039500	16700	0.186308	9.54E-12	0.943946	duplication_hircus
chr17	30462101	30463200	1100	0.0736392	1.17E-06	0.147059	deletion-ibex
chr17	30556701	30560000	3300	0.556222	7.63E-07	0.0794702	deletion-ibex
chr17	33465001	33466400	1400	0.0347213	1.14E-10	0.1875	deletion-ibex
chr17	39559401	39564900	5500	0.356666	1.72E-07	0.133562	deletion-ibex
chr17	39668301	39677600	9300	0.246026	1.71E-11	0.876033	duplication_hircus
chr17	43105301	43107200	1900	0.191826	5.45E-07	0.930556	duplication_hircus
chr17	44240501	44243100	2600	0.0329173	6.13E-11	0.820513	duplication_hircus
chr17	45379101	45387400	8300	1.55453	4.69E-07	0.0395421	duplication_ibex
chr17	47769801	47772700	2900	0.233887	5.50E-11	0.926606	duplication_hircus
chr17	49185401	49187200	1800	0.18984	7.53E-07	0.78125	duplication_hircus
chr17	49209801	49212700	2900	0.111258	5.50E-11	0.8125	duplication_hircus
chr17	51761901	51771100	9200	0.00386239	1.73E-11	0.0833333	deletion-ibex
chr17	52914801	52919700	4900	0.605674	4.47E-08	0.959488	duplication_hircus
chr17	54223801	54225200	1400	0.00684343	1.14E-10	0	deletion-ibex
chr17	55288701	55291100	2400	0.0110282	6.64E-11	0.0789474	deletion-ibex
chr17	55741701	55744800	3100	0.505095	2.16E-09	0.0635593	deletion-ibex
chr17	56908201	56917700	9500	2.01094	0	0.0462126	duplication_ibex
chr17	56936501	56939700	3200	6.96384	1.99E-10	0.00512511	duplication_ibex
chr17	57676101	57681100	5000	0.563747	3.19E-11	0.0720721	deletion-ibex
chr17	61637101	61640100	3000	0.493443	1.90E-07	0.991189	duplication_hircus
chr17	61716101	61717400	1300	0.0097237	1.23E-10	0.166667	deletion-ibex
chr17	61955201	61957700	2500	0.198305	9.46E-07	0.186667	deletion-ibex
chr17	63392401	63393900	1500	0.0283806	1.06E-10	0.0588235	deletion-ibex
chr17	68517001	68533900	16900	492.556	0	0.0455778	duplication_ibex
chr17	68590401	68594600	4200	2.20992	0	0.0366197	duplication_ibex
chr17	68604201	68642500	38300	2.08698	0	0.0736478	duplication_ibex
chr17	68674801	68714400	39600	2.42225	0	0.0539657	duplication_ibex
chr17	68715101	68733500	18400	2.05601	0	0.0598439	duplication_ibex
chr17	68765901	68773800	7900	1.90812	0	0.0131998	duplication_ibex
chr17	69920201	69923000	2800	0.525783	5.73E-08	0.0273973	deletion-ibex
chr17	69946701	69948000	1300	0.00470304	1.23E-10	0	deletion-ibex
chr17	70915301	70917800	2500	0.239237	8.02E-08	0.86	duplication_hircus
chr18	1	11700	11700	1.77514	0	0.00800534	duplication_ibex
chr18	1489901	1519600	29700	1.63922	0	0.0662558	duplication_ibex
chr18	1531401	1541800	10400	1.52858	2.85E-09	0.0537225	duplication_ibex
chr18	1750201	1781600	31400	2.17815	0	0.0296238	duplication_ibex
chr18	1789301	1798700	9400	1.85093	0	0.0489345	duplication_ibex
chr18	1799301	1808100	8800	2.07631	0	0.0265421	duplication_ibex
chr18	4850301	4851700	1400	0.00467463	1.14E-10	0.1875	deletion-ibex
chr18	7869501	7877700	8200	4.58185	0	0.0299069	duplication_ibex
chr18	7879301	7881300	2000	0.0304168	7.97E-11	0.0571429	deletion-ibex
chr18	9870901	9874500	3600	0.505331	1.90E-09	0.0539568	deletion-ibex
chr18	11570601	11581100	10500	1.53492	1.24E-09	0.0952782	duplication_ibex
chr18	16204501	16223200	18700	0.395321	8.52E-12	0.710458	duplication_hircus
chr18	21558601	21560400	1800	0.208013	3.76E-06	0.837838	duplication_hircus
chr18	21938001	21940400	2400	2.09341	1.10E-06	0.00131752	duplication_ibex
chr18	22453801	22454900	1100	0.0112702	1.45E-10	0.0333333	deletion-ibex
chr18	22490901	22506200	15300	0.289204	1.04E-11	0.0520984	deletion-ibex
chr18	23381601	23391400	9800	0.693371	1.63E-11	0.00412797	deletion-ibex
chr18	24331701	24333000	1300	0.0294955	1.23E-10	0	deletion-ibex
chr18	26110601	26128600	18000	1.84696	0	0.0153467	duplication_ibex
chr18	30602401	30603600	1200	0	1.78E-08	0	deletion-ibex
chr18	31812201	31815100	2900	0.314127	5.81E-08	0.141935	deletion-ibex
chr18	42707501	42714300	6800	0.269116	2.34E-11	0.155709	deletion-ibex
chr18	44373601	44375800	2200	0.0335731	7.24E-11	0.8	duplication
chr18	45496101	45499500	3400	0.0444131	4.69E-11	0.128205	deletion-ibex
chr18	45699601	45701700	2100	2.23785	4.38E-06	0.00462963	duplication_ibex
chr18	46231901	46264400	32500	2.02587	0	0.0219682	duplication_ibex
chr18	46477501	46479200	1700	0.130224	1.68E-07	0.18	deletion-ibex
chr18	46659401	46661000	1600	0.0735201	1.36E-08	0.047619	deletion-ibex
chr18	50082901	50084300	1400	0.0302212	8.20E-09	0	deletion-ibex
chr18	50129001	50144300	15300	0.299931	1.04E-11	0.0876217	deletion-ibex
chr18	50149001	50196200	47200	0.210027	3.38E-12	0.109954	deletion-ibex
chr18	51211601	51213500	1900	0.204926	5.64E-08	0.0447761	deletion-ibex
chr18	51523001	51526700	3700	2.18662	0	0.0217899	duplication_ibex
chr18	51528801	51545000	16200	1.90122	0	0.0100927	duplication_ibex
chr18	51633801	51690200	56400	1.57178	0	0.0320388	duplication_ibex
chr18	52352101	52364200	12100	2.34748	0	0.0302688	duplication_ibex
chr18	52369001	52371200	2200	0.2084	3.37E-06	0.105263	deletion-ibex
chr18	52387301	52394300	7000	0.235776	2.28E-11	0.138514	deletion-ibex
chr18	52394601	52422600	28000	2.21284	0	0.0270112	duplication_ibex
chr18	52779701	52795500	15800	0.645203	1.01E-11	0.0925137	deletion-ibex
chr18	52827501	52831700	4200	0.233669	3.79E-11	0.142012	deletion-ibex
chr18	55409301	55410400	1100	0.0058329	1.45E-10	0.1	deletion-ibex
chr18	56714301	56719800	5500	1.50996	2.48E-06	0.056052	duplication_ibex
chr18	57641301	57644900	3600	1.63705	1.61E-07	1	duplication_hircus-ibex
chr18	57678701	57702800	24100	3.47809	0	0.130002	duplication_ibex
chr18	57705801	57715700	9900	0.00329232	1.61E-11	0.0714286	deletion-ibex
chr18	57724601	57729300	4700	4.04721	0	0.0766169	duplication_ibex
chr18	58202501	58215800	13300	1.56487	0	0.0385832	duplication_ibex
chr18	58319001	58328300	9300	1.95881	8.02E-09	0.0839329	duplication_ibex
chr18	58611901	58643400	31500	2.94522	0	0.0108532	duplication_ibex
chr18	59135901	59156100	20200	1.81991	0	0.0314832	duplication_ibex
chr18	59532301	59584200	51900	1.62185	0	0.0353567	duplication_ibex
chr18	59866401	59868800	2400	3.66583	1.35E-08	0.0193648	duplication_ibex
chr18	59868801	59888100	19300	0.110806	8.26E-12	0.161111	deletion-ibex
chr18	59968601	59980800	12200	1.51347	8.20E-09	0.0601231	duplication_ibex
chr18	60138801	60156600	17800	1.61972	0	0.0340465	duplication_ibex
chr18	60185101	60187100	2000	0.138358	1.21E-08	0.12963	deletion-ibex
chr18	60192101	60234300	42200	1.77685	0	0.0460871	duplication_ibex
chr18	60247901	60272200	24300	1.73439	0	0.0447255	duplication_ibex
chr18	60273901	60280300	6400	1.7217	6.72E-09	0.0458107	duplication_ibex
chr18	60391201	60404700	13500	1.84346	0	0.0461821	duplication_ibex
chr18	60646901	60709600	62700	2.33011	0	0.0323319	duplication_ibex
chr18	60710201	60717300	7100	1.95709	0	0.0319458	duplication_ibex
chr18	60769301	60772000	2700	3.2828	0	0.0251293	duplication_ibex
chr18	60783101	60795000	11900	3.77846	0	0.023007	duplication_ibex
chr18	60804401	60820900	16500	1.77142	0	0.0444139	duplication_ibex
chr18	61124401	61129400	5000	2.12165	8.92E-10	0.043758	duplication_ibex
chr18	61373501	61377800	4300	0.264177	3.71E-11	0.09375	deletion-ibex
chr18	62425901	62432300	6400	1.87344	7.97E-10	0.0412206	duplication_ibex
chr18	62519001	62521600	2600	0.332192	5.32E-07	0.0979021	deletion-ibex
chr18	62552301	62571300	19000	0.204226	8.39E-12	0.840198	duplication_hircus
chr18	62588301	62648800	60500	1.72005	0	0.0321827	duplication_ibex
chr18	62653901	62669300	15400	2.26824	0	0.0503386	duplication_ibex
chr18	62683601	62686900	3300	2.22124	7.73E-10	0.0319432	duplication_ibex
chr18	62689101	62707300	18200	0.136304	8.76E-12	0.938462	duplication_hircus
chr18	62759901	62806400	46500	1.57969	0	0.0531659	duplication_ibex
chr18	62813701	62819900	6200	0.367474	2.57E-11	0.164835	deletion-ibex
chr18	62825801	62842400	16600	1.68362	0	0.0397821	duplication_ibex
chr18	62875701	62925300	49600	1.68144	0	0.0278173	duplication_ibex
chr18	62946101	62953000	6900	0.510218	2.31E-11	0.0882353	deletion-ibex
chr18	62963901	62968400	4500	0.417843	3.74E-06	0.149351	deletion-ibex
chr18	62985001	63013800	28800	1.6127	0	0.0208131	duplication_ibex
chr18	63301401	63309200	7800	0.0885177	2.04E-11	0.859813	duplication_hircus
chr18	63681301	63683500	2200	0.201465	7.24E-11	0	deletion-ibex
chr18	64276601	64289300	12700	2.49349	0	0.0565579	duplication_ibex
chr18	64303401	64348900	45500	2.6493	0	0.0815328	duplication_ibex
chr18	64354101	64374300	20200	2.70541	0	0.0396259	duplication_ibex
chr18	64374701	64396400	21700	2.51807	0	0.0467795	duplication_ibex
chr18	64396801	64403500	6700	3.81103	0	0.0346835	duplication_ibex
chr18	64411101	64415700	4600	3.19213	0	0.0222319	duplication_ibex
chr18	64420801	64432800	12000	2.80836	0	0.0598768	duplication_ibex
chr18	64478501	64490300	11800	1.9601	2.78E-08	0.0504038	duplication_ibex
chr18	64735101	64753900	18800	0.516709	8.48E-12	0.104908	deletion-ibex
chr18	65088201	65095200	7000	1.64203	1.82E-10	0.0535195	duplication_ibex
chr18	65099701	65110100	10400	0.572863	1.53E-11	0.122661	deletion-ibex
chr18	66235401	66243100	7700	0.134468	2.07E-11	0.818182	duplication_hircus
chr18	67240301	67262900	22600	2.86233	0	0.0460989	duplication_ibex
chr18	67264801	67269700	4900	372.435	3.62E-08	0.0357451	duplication_ibex
chr19	2347501	2352200	4700	0.463523	4.92E-06	0.135802	deletion-ibex
chr19	5744901	5751500	6600	1.57839	1.42E-06	0.0838095	duplication_ibex
chr19	6229201	6231000	1800	0.0145066	8.85E-11	0.0384615	deletion-ibex
chr19	9224001	9243000	19000	1.75517	0	0.049851	duplication_ibex
chr19	13849801	13854400	4600	0.115688	3.46E-11	0.0394737	deletion-ibex
chr19	14661101	14663700	2600	0.0248581	6.13E-11	0.103448	deletion-ibex
chr19	18933601	18936600	3000	0.575214	4.26E-06	0.014652	deletion-ibex
chr19	18944801	18977800	33000	0.606009	4.83E-12	0.0690643	deletion-ibex
chr19	18993401	19020500	27100	0.326713	5.88E-12	0.140954	deletion-ibex
chr19	19049201	19054800	5600	0.61029	8.82E-10	0.0500894	deletion-ibex
chr19	19088301	19105300	17000	0.432117	9.37E-12	0.136635	deletion-ibex
chr19	19132401	19147900	15500	2.39779	0	0.0367261	duplication_ibex
chr19	19161801	19171800	10000	3.3713	0	0.0265137	duplication_ibex
chr19	19287501	19294000	6500	1.6808	2.94E-10	0.158908	duplication_ibex
chr19	21167101	21171300	4200	0.65263	3.79E-11	0	deletion-ibex
chr19	23768401	23786100	17700	1.71228	0	0.0464701	duplication_ibex
chr19	23915501	23921600	6100	0.179412	2.61E-11	0.0726257	deletion-ibex
chr19	27423801	27430000	6200	1.50416	4.67E-07	0.0762108	duplication_ibex
chr19	40856501	40874000	17500	0.194877	9.11E-12	0.716535	duplication_hircus
chr19	40893101	40912100	19000	0.435946	8.39E-12	0.756289	duplication_hircus
chr19	41056401	41062800	6400	1.91678	9.96E-10	0.0157694	duplication_ibex
chr19	41065701	41069700	4000	0.156001	3.98E-11	0.145631	deletion-ibex
chr19	41096701	41102300	5600	1.88019	3.42E-10	0.0196451	duplication_ibex
chr19	41102301	41110500	8200	0.258896	1.94E-11	0.159375	deletion-ibex
chr19	41114501	41127800	13300	1.77714	0	0.124571	duplication_ibex
chr19	42882401	42890700	8300	0.175276	1.92E-11	0.701195	duplication_hircus
chr19	42907001	42933300	26300	2.26903	0	0.0303335	duplication_ibex
chr19	42954401	42963500	9100	0.125116	1.75E-11	0.151042	deletion-ibex
chr19	42963701	42965200	1500	0.0615289	2.97E-09	0.703704	duplication_hircus
chr19	43041301	43042400	1100	0	3.08E-07	0	deletion-ibex
chr19	44216701	44217800	1100	0.0117925	1.16E-09	0.1	deletion-ibex
chr19	48264301	48265400	1100	0.0105218	4.35E-10	0.139535	deletion-ibex
chr19	49599301	49600400	1100	0.0111163	5.80E-10	0	deletion-ibex
chr19	49784101	49788800	4700	1.9826	8.14E-08	0.0154882	duplication_ibex
chr19	49806001	49819700	13700	1.67917	0	0.0412066	duplication_ibex
chr19	49840401	49868500	28100	0.251755	5.67E-12	0.108017	deletion-ibex
chr19	56015201	56017000	1800	0.250141	7.31E-07	0.175	deletion-ibex
chr19	56020301	56046300	26000	0.448644	6.13E-12	0.0622318	deletion-ibex
chr19	56047901	56052900	5000	0.503932	1.16E-06	0.0206422	deletion-ibex
chr19	56300601	56304500	3900	0.0195282	4.09E-11	0.0754717	deletion-ibex
chr19	57531001	57533000	2000	0.0181557	7.97E-11	0	deletion-ibex
chr19	58798101	58815000	16900	0.10022	9.43E-12	0.980989	duplication_hircus
chr19	61900701	61909500	8800	0.131046	1.81E-11	0.934783	duplication_hircus
chr19	61931201	61950100	18900	0.24825	8.43E-12	0.810959	duplication_hircus
chr19	62256401	62259900	3500	0.00186985	4.55E-11	0	deletion-ibex
chr20	1926301	1927500	1200	0	1.78E-08	0	deletion-ibex
chr20	7668301	7669400	1100	0	3.08E-07	0	deletion-ibex
chr20	20462501	20464500	2000	0.390699	3.91E-07	0.032	deletion-ibex
chr20	23594301	23599400	5100	4.48478	0	0.00390742	duplication_ibex
chr20	27381201	27382500	1300	0.0479398	5.97E-08	0	deletion-ibex
chr20	28725801	28727100	1300	0.00556108	1.23E-10	0.115385	deletion-ibex
chr20	29650901	29654200	3300	0.118491	4.83E-11	0.0810811	deletion-ibex
chr20	29833301	29836400	3100	0.189342	2.02E-06	0.134146	deletion-ibex
chr20	30142501	30146600	4100	0.00796045	3.89E-11	0.133333	deletion-ibex
chr20	31604201	31608200	4000	0.230795	3.98E-11	0.0143885	deletion-ibex
chr20	33939201	33940500	1300	0.0796736	1.07E-06	0.133333	deletion-ibex
chr20	34135601	34139600	4000	0.0323321	3.98E-11	0.147059	deletion-ibex
chr20	43402601	43418300	15700	0.00747063	1.02E-11	0.0869565	deletion-ibex
chr20	47946801	47948900	2100	0.0551264	7.59E-11	0.857639	duplication_hircus
chr20	48342401	48351600	9200	0.543963	1.73E-11	0.0886571	deletion-ibex
chr20	48645201	48646900	1700	0.00796235	9.37E-11	0.1875	deletion-ibex
chr20	53643701	53647900	4200	0.508853	3.79E-11	0.0607029	deletion-ibex
chr20	55459801	55463300	3500	4.53553	4.65E-06	0.0369755	duplication_ibex
chr20	61484801	61486000	1200	0	1.78E-08	0	deletion-ibex
chr20	61634501	61646000	11500	0.615209	6.93E-11	0.133584	deletion-ibex
chr20	66637001	66645100	8100	0.540971	1.97E-11	0.0137741	deletion-ibex
chr20	67560301	67568200	7900	3.27822	1.88E-06	0.818061	duplication_hircus-ibex
chr20	68347501	68353900	6400	0.0457217	2.49E-11	0.1875	deletion-ibex
chr20	69049101	69050600	1500	0.00878914	1.06E-10	0.0416667	deletion-ibex
chr20	69886701	69889500	2800	0.0165835	5.69E-11	0.185185	deletion-ibex
chr20	70407501	70410600	3100	0.152867	8.12E-07	0.129412	deletion-ibex
chr20	70710801	70712300	1500	0.0445445	1.06E-10	0.0555556	deletion-ibex
chr20	70795801	70799100	3300	0.00139825	4.83E-11	0	deletion-ibex
chr20	71018801	71021600	2800	0.00590184	5.69E-11	0.04	deletion-ibex
chr20	71240701	71243600	2900	0.110767	5.50E-11	0.149425	deletion-ibex
chr21	39001	67500	28500	1.85528	0	0.0658792	duplication_ibex
chr21	108101	113600	5500	4.0729	0	0.0621567	duplication_ibex
chr21	117501	142500	25000	3.16714	0	0.0391445	duplication_ibex
chr21	2174001	2176400	2400	0.233979	9.30E-10	0.804348	duplication_hircus
chr21	2181301	2194400	13100	0.146265	1.22E-11	0.767442	duplication_hircus
chr21	3594101	3616700	22600	0.241976	7.05E-12	0.953105	duplication_hircus
chr21	5004101	5007400	3300	0.279665	2.90E-09	0.144928	deletion-ibex
chr21	7152901	7154800	1900	0.0298773	8.39E-11	0.0909091	deletion-ibex
chr21	8452901	8454000	1100	0.0300102	1.17E-07	0.117647	deletion-ibex
chr21	10424901	10436100	11200	0.579573	1.42E-11	0.0621118	deletion-ibex
chr21	11656601	11657900	1300	0.0223233	4.90E-10	0	deletion-ibex
chr21	15569201	15571100	1900	0.02746	8.39E-11	0.1	deletion-ibex
chr21	17419101	17421200	2100	0.0190717	7.59E-11	0.153846	deletion-ibex
chr21	18967301	18980800	13500	2.53002	0	0.0365179	duplication_ibex
chr21	18998601	19016600	18000	0.418702	8.85E-12	0.0384301	deletion-ibex
chr21	19044901	19050300	5400	2.14152	0	0.010661	duplication_ibex
chr21	19050301	19078100	27800	0.273991	5.73E-12	0.0628981	deletion-ibex
chr21	19086901	19101100	14200	0.45992	1.12E-11	0.130233	deletion-ibex
chr21	19109301	19126200	16900	2.42205	0	0.0312216	duplication_ibex
chr21	19127301	19147000	19700	1.96549	0	0.0140527	duplication_ibex
chr21	19316701	19318000	1300	0.0253533	4.24E-08	0	deletion-ibex
chr21	19460401	19495400	35000	2.27465	0	0.0207904	duplication_ibex
chr21	19497401	19499300	1900	0.0380756	8.39E-11	0.0512821	deletion-ibex
chr21	22085301	22086800	1500	0.00911037	1.06E-10	0.0952381	deletion-ibex
chr21	22677001	22682700	5700	5.99088	6.61E-08	0.142592	duplication_ibex
chr21	22692801	22698300	5500	7.35709	9.89E-08	0.0506047	duplication_ibex
chr21	22702501	22707500	5000	6.63002	1.56E-08	0.148966	duplication_ibex
chr21	22732201	22736900	4700	8.41465	2.71E-10	0.152558	duplication_ibex
chr21	22737101	22753900	16800	12.151	0	0.0950008	duplication_ibex
chr21	22753901	22755000	1100	0.0174082	1.45E-10	0.194805	deletion-ibex
chr21	22757401	22805600	48200	14.1085	0	0.0419266	duplication_ibex
chr21	22831701	22858400	26700	4.38364	0	0.0315423	duplication_ibex
chr21	22883001	22891400	8400	0.155348	1.90E-11	0.140426	deletion-ibex
chr21	22895401	22905800	10400	8.60643	0	0.0558383	duplication_ibex
chr21	24488601	24512700	24100	7.97197	0	0.0478958	duplication_ibex
chr21	24518501	24577100	58600	11.1402	0	0.0116726	duplication_ibex
chr21	24577501	24614700	37200	7.11377	0	0.0124303	duplication_ibex
chr21	24615501	24622800	7300	2.66289	0	0.0646104	duplication_ibex
chr21	24632501	24641400	8900	7.02377	0	0.176076	duplication_ibex
chr21	24642701	24667100	24400	4.66162	0	0.0388681	duplication_ibex
chr21	26033001	26040600	7600	1.73896	1.81E-07	0.119011	duplication_ibex
chr21	27933101	27946500	13400	1.54019	0	0.0910282	duplication_ibex
chr21	33254701	33256200	1500	0.0163494	1.06E-10	0.0714286	deletion-ibex
chr21	34236501	34238100	1600	0.0123381	9.96E-11	0.157895	deletion-ibex
chr21	34318301	34322200	3900	2.00144	4.09E-10	0.0114566	duplication_ibex
chr21	39539601	39541100	1500	0.0127944	1.06E-10	0	deletion-ibex
chr21	39705201	39708000	2800	0.162659	3.76E-08	0.166667	deletion-ibex
chr21	44381501	44383600	2100	0.133173	1.44E-08	0.964912	duplication_hircus
chr21	45460401	45483600	23200	1.50119	0	0.12873	duplication_ibex
chr21	48297801	48299500	1700	0	9.37E-11	0.125	deletion-ibex
chr21	50804901	50808500	3600	0.0619569	4.43E-11	0.133333	deletion-ibex
chr21	51163001	51165400	2400	0.305144	1.25E-06	0.0810811	deletion-ibex
chr21	52455101	52530600	75500	0.0389498	2.11E-12	0.700855	duplication_hircus
chr21	53405501	53409300	3800	0.312489	5.69E-06	0.138728	deletion-ibex
chr21	54050401	54052500	2100	0.105917	2.61E-07	0.0434783	deletion-ibex
chr21	54972801	54975600	2800	0.0423248	5.69E-11	0.0967742	deletion-ibex
chr21	55778101	55780700	2600	2.34826	2.12E-07	0.012931	duplication_ibex
chr21	58140601	58166700	26100	1.9207	0	0.0032651	duplication_ibex
chr21	58171901	58175900	4000	0.224843	3.98E-11	0.0674847	deletion-ibex
chr21	58193701	58197500	3800	1.94613	0	0.0124888	duplication_ibex
chr21	58720801	58730000	9200	2.06032	0	0.0136763	duplication_ibex
chr21	59189401	59193000	3600	0.557405	2.40E-08	0.00333333	deletion-ibex
chr21	59899601	59906800	7200	1.50612	4.97E-07	0.0451878	duplication_ibex
chr21	65657101	65660000	2900	0.0503723	5.50E-11	0.183333	deletion-ibex
chr21	67033401	67035600	2200	3.0141	1.58E-06	0.0045283	duplication_ibex
chr21	67057101	67093600	36500	1.82752	0	0.0342088	duplication_ibex
chr21	67104101	67143700	39600	1.68109	0	0.031613	duplication_ibex
chr21	67521401	67523000	1600	0	9.96E-11	0	deletion-ibex
chr21	67713601	67714900	1300	0.0592359	7.85E-09	0.121212	deletion-ibex
chr21	67981801	67983600	1800	0.0710092	1.66E-08	0.0434783	deletion-ibex
chr21	68468101	68470400	2300	0.045579	6.93E-11	0.148148	deletion-ibex
chr21	68726001	68727800	1800	0.0435751	3.54E-10	0	deletion-ibex
chr21	68860001	68863900	3900	0.0140236	4.09E-11	0.0333333	deletion-ibex
chr21	68941301	68967400	26100	3.94399	0	0.0193638	duplication_ibex
chr21	68968001	68970700	2700	0.143524	5.90E-11	0.15	deletion-ibex
chr21	68992301	68993800	1500	0.0780031	1.61E-06	0.0469799	deletion-ibex
chr21	68993801	68998600	4800	4.55432	0	0.00567721	duplication_ibex
chr21	69115001	69158900	43900	1.80325	0	0.079408	duplication_ibex
chr21	69258401	69285600	27200	12.308	0	0.131115	duplication_ibex
chr21	69323101	69344100	21000	0.58666	7.59E-12	0.0402269	deletion-ibex
chr21	69422801	69426000	3200	0.0860399	4.98E-11	0.803571	duplication_hircus
chr22	19501	27900	8400	59.9671	0	0.0314513	duplication_ibex
chr22	2127401	2129000	1600	0.0389157	9.96E-11	0.727273	duplication_hircus
chr22	10995201	10996900	1700	0.040382	9.37E-11	0.0714286	deletion-ibex
chr22	11774601	11776600	2000	0.0308397	7.97E-11	0.0789474	deletion-ibex
chr22	13844201	13850500	6300	0.594631	2.53E-11	0.0899471	deletion-ibex
chr22	15869101	15873400	4300	1.52823	8.42E-07	0.051882	duplication_ibex
chr22	22129701	22132900	3200	4.40715	2.57E-06	0.890208	duplication_hircus-ibex
chr22	24186701	24189700	3000	0.221898	5.31E-11	0.0442478	deletion-ibex
chr22	25168701	25169800	1100	0.0117674	1.45E-10	0.153846	deletion-ibex
chr22	26450201	26453800	3600	0.439923	6.06E-07	0.77459	duplication_hircus
chr22	29933501	29934800	1300	0	9.81E-10	0	deletion-ibex
chr22	33670201	33671400	1200	0.0273183	3.45E-09	0.933333	duplication_hircus
chr22	39753701	39754800	1100	0.0235734	4.06E-09	0	deletion-ibex
chr22	44449101	44451100	2000	0	7.97E-11	0	deletion-ibex
chr22	53907401	53914800	7400	1.50453	1.93E-06	0.110643	duplication_ibex
chr22	55251201	55257000	5800	1.54969	2.72E-06	0.0555139	duplication_ibex
chr22	58577901	58580100	2200	0	7.24E-11	0	deletion-ibex
chr22	59664401	59665600	1200	0.0277303	1.68E-07	0	deletion-ibex
chr22	59743101	59744600	1500	0.0341662	1.06E-10	0.111111	deletion-ibex
chr23	314601	317900	3300	0.01803	4.83E-11	0	deletion-ibex
chr23	1589701	1597800	8100	0.394608	1.97E-11	0.0606061	deletion-ibex
chr23	1601101	1611300	10200	1.57153	1.24E-07	0.0355717	duplication_ibex
chr23	1612401	1619200	6800	2.45886	0	0.0220296	duplication_ibex
chr23	4619201	4621500	2300	0.00278965	6.93E-11	0.0666667	deletion-ibex
chr23	4931901	4933000	1100	0.0243507	2.90E-10	0.777778	duplication_hircus
chr23	7399301	7400400	1100	0	3.08E-07	0	deletion-ibex
chr23	9649801	9651000	1200	0.0320809	4.67E-06	0.111111	deletion-ibex
chr23	12024001	12029700	5700	0.349298	1.96E-08	0.187692	deletion-ibex
chr23	14411901	14423900	12000	4.06584	0	0.164242	duplication_ibex
chr23	14424301	14429500	5200	4.29741	0	0.021576	duplication_ibex
chr23	14459501	14470800	11300	1.53301	0	0.0135783	duplication_ibex
chr23	14940501	14968600	28100	0.229969	5.67E-12	0.14137	deletion-ibex
chr23	14974301	14976300	2000	0.1305	1.83E-08	0.0925926	deletion-ibex
chr23	15264601	15266100	1500	0.0174113	1.06E-10	0	deletion-ibex
chr23	16858401	16862000	3600	2.18408	4.07E-09	0.0237893	duplication_ibex
chr23	16870401	16872800	2400	1.79515	2.43E-06	0.0172414	duplication_ibex
chr23	16875401	16886900	11500	1.53999	5.54E-10	0.0544041	duplication_ibex
chr23	16889101	16907600	18500	1.88757	0	0.0142857	duplication_ibex
chr23	16907801	16912600	4800	1.81316	1.33E-10	0.0154597	duplication_ibex
chr23	18648401	18658400	10000	0.345697	1.59E-11	0.961268	duplication_hircus
chr23	20110201	20117000	6800	0.0840714	2.34E-11	0.76	duplication_hircus
chr23	20327201	20329100	1900	0.0035353	8.39E-11	0.0869565	deletion-ibex
chr23	20523501	20526700	3200	1.96925	1.24E-07	0.0119956	duplication_ibex
chr23	20867101	20871700	4600	1.90794	3.40E-09	0.0230827	duplication_ibex
chr23	20871701	20876600	4900	0.241369	3.25E-11	0.719388	duplication_hircus
chr23	20876801	20879600	2800	2.15621	3.88E-06	0.0748848	duplication_ibex
chr23	20879801	20914800	35000	2.50973	0	0.0278388	duplication_ibex
chr23	20915001	20933000	18000	2.34727	0	0.0213682	duplication_ibex
chr23	20934801	20945500	10700	1.77254	0	0.0283713	duplication_ibex
chr23	20945501	20951500	6000	0.336892	2.66E-11	0.11747	deletion-ibex
chr23	20957801	20976400	18600	1.89191	0	0.0565896	duplication_ibex
chr23	20994301	21005200	10900	1.94991	0	0.0150991	duplication_ibex
chr23	21032301	21041500	9200	2.06601	0	0.0149202	duplication_ibex
chr23	21334201	21339800	5600	1.93348	0	0.0173697	duplication_ibex
chr23	21341101	21399900	58800	1.91649	0	0.0476464	duplication_ibex
chr23	21399901	21422700	22800	0.200545	6.99E-12	0.0716292	deletion-ibex
chr23	21905101	21912000	6900	1.93726	0	0.0134745	duplication_ibex
chr23	21936701	21956700	20000	0.299559	7.97E-12	0.192888	deletion-ibex
chr23	22105201	22108700	3500	2.1613	2.73E-10	0.0196246	duplication_ibex
chr23	22112401	22115100	2700	0.448813	3.16E-06	0.0682927	deletion-ibex
chr23	22120001	22126700	6700	0.283684	2.38E-11	0.0806452	deletion-ibex
chr23	22134601	22137500	2900	0.243307	4.84E-09	0.0584416	deletion-ibex
chr23	22585901	22604400	18500	2.00868	0	0.0122709	duplication_ibex
chr23	23145501	23154200	8700	0.312023	2.20E-06	0.743961	duplication_hircus
chr23	23156701	23172000	15300	1.88732	0	0.0342498	duplication_ibex
chr23	23175701	23178900	3200	1.98423	1.05E-08	0.010181	duplication_ibex
chr23	23188501	23201900	13400	0.253071	1.19E-11	0.986667	duplication_hircus
chr23	23208701	23212500	3800	0.241461	1.65E-06	0.0980392	deletion-ibex
chr23	23223301	23226400	3100	0.232562	3.55E-09	0.106557	deletion-ibex
chr23	23231201	23235900	4700	2.49067	0	0.013076	duplication_ibex
chr23	23247601	23261100	13500	0.221079	1.18E-11	0.128959	deletion-ibex
chr23	23461301	23463300	2000	0.017266	7.97E-11	0.8	duplication_hircus
chr23	23543201	23544300	1100	0.0430672	0.00000533	0.166667	deletion-ibex
chr23	24483701	24496600	12900	1.50651	4.64E-08	0.109579	duplication_ibex
chr23	26127101	26130300	3200	0.281675	2.75E-07	0.773333	duplication_hircus
chr23	30797301	30798400	1100	0	3.08E-07	0	deletion-ibex
chr23	31467101	31468500	1400	0.0279602	2.50E-09	0.0769231	deletion-ibex
chr23	31851701	31852900	1200	0.010868	1.33E-10	0.0909091	deletion-ibex
chr23	33699401	33716200	16800	1.54604	0	0.0989997	duplication_ibex
chr23	35569401	35571600	2200	0.0181434	7.24E-11	0.181818	deletion-ibex
chr23	37095601	37097000	1400	0.00337397	1.14E-10	0	deletion-ibex
chr23	37615101	37624900	9800	0.213928	1.63E-11	0.97561	duplication_hircus
chr23	44187601	44189200	1600	0.0455319	1.99E-10	0.0740741	deletion-ibex
chr23	45787401	45798900	11500	2.09048	0	0.107662	duplication_ibex
chr23	46627001	46628400	1400	0.0493105	6.26E-07	0.105263	deletion-ibex
chr23	48615001	48616500	1500	0.10517	4.81E-07	0.114286	deletion-ibex
chr23	48700201	48701800	1600	0.0490848	8.96E-10	0.148148	deletion-ibex
chr24	1	6500	6500	0.199511	2.45E-11	1	duplication_hircus
chr24	147801	155800	8000	1.6234	2.45E-07	0.0469409	duplication_ibex
chr24	972201	975100	2900	0.0258549	5.50E-11	0.147059	deletion-ibex
chr24	1342801	1356400	13600	0.208318	1.17E-11	0.983213	duplication_hircus
chr24	3521501	3523000	1500	0.0153005	1.06E-10	0	deletion-ibex
chr24	5256801	5289400	32600	1.97636	0	0.00696755	duplication_ibex
chr24	9815601	9848000	32400	0.534951	4.92E-12	0.0501184	deletion-ibex
chr24	18598601	18601400	2800	0.437821	1.06E-08	0.929648	duplication_hircus
chr24	19129701	19130800	1100	0.0525311	1.49E-07	0.75	duplication_hircus
chr24	20239201	20244700	5500	1.68457	0	0.029078	duplication_ibex
chr24	33359601	33376700	17100	1.95757	0	0.0450556	duplication_ibex
chr24	33378101	33442400	64300	1.88282	0	0.00850996	duplication_ibex
chr24	42594401	42614000	19600	1.50476	0	0.0184534	duplication_ibex
chr24	44092501	44107300	14800	0.151314	6.35E-10	0.761394	duplication_hircus
chr24	44826501	44828900	2400	0.424289	1.93E-09	0.039548	deletion-ibex
chr24	54393401	54400800	7400	0.420131	2.15E-11	0.92094	duplication_hircus
chr24	58013401	58016600	3200	0.269895	2.73E-06	0.00740741	deletion-ibex
chr24	59212901	59214000	1100	0.0134204	4.35E-09	0.117647	deletion-ibex
chr24	59518501	59519900	1400	0.0546184	3.28E-08	0.173913	deletion-ibex
chr24	60288201	60305400	17200	0.593318	1.41E-06	0.981685	duplication_hircus
chr24	60768401	60771100	2700	0.0267599	5.90E-11	0.148148	deletion-ibex
chr24	61394201	61395900	1700	0	9.37E-11	0	deletion-ibex
chr24	62054301	62067600	13300	2.00357	0	0.0107681	duplication_ibex
chr24	62073501	62090800	17300	0.40688	9.21E-12	0.750226	duplication_hircus
chr25	2373801	2379400	5600	0.297971	2.85E-11	0.180851	deletion-ibex
chr25	2381401	2412500	31100	1.66567	0	0.0204035	duplication_ibex
chr25	2551901	2567300	15400	0.401633	1.03E-11	0.786492	duplication_hircus
chr25	9685101	9688800	3700	0.577678	7.18E-08	0.00564972	deletion-ibex
chr25	10762401	10763500	1100	0	3.08E-07	0	deletion-ibex
chr25	16211901	16213200	1300	0	9.81E-10	0	deletion-ibex
chr25	18191401	18196700	5300	1.85556	3.67E-09	0.0060241	duplication_ibex
chr25	19014701	19034800	20100	0.29957	7.93E-12	0.735912	duplication_hircus
chr25	20025201	20026600	1400	0.00908048	1.14E-10	0.0769231	deletion-ibex
chr25	22666001	22667800	1800	0.0274981	8.85E-11	0.04	deletion-ibex
chr25	26893401	26924600	31200	0.656016	5.11E-12	0.0411	deletion-ibex
chr25	34007701	34030400	22700	2.49363	0	0.0226196	duplication_ibex
chr25	34034901	34048200	13300	2.96001	0	0.0675805	duplication_ibex
chr25	34058401	34075000	16600	2.25367	0	0.0140845	duplication_ibex
chr25	34075201	34078900	3700	2.19759	0	0.00916667	duplication_ibex
chr25	34114701	34118600	3900	2.14678	0	0.00673653	duplication_ibex
chr25	34125701	34133500	7800	3.39929	0	0.0379489	duplication_ibex
chr25	34497401	34501800	4400	2.01669	0	0.00234742	duplication_ibex
chr25	34569301	34577400	8100	0.0328467	1.97E-11	0.709677	duplication_hircus
chr25	34713501	34741200	27700	1.70428	0	0.0345032	duplication_ibex
chr25	36609501	36610800	1300	0.0851035	1.10E-07	0.791045	duplication_hircus
chr25	37170201	37171600	1400	0.0439194	2.39E-09	0.103448	deletion-ibex
chr25	37652801	37668500	15700	1.52278	0	0.089043	duplication_ibex
chr25	42136001	42138600	2600	0.0442048	6.13E-11	0.118644	deletion-ibex
chr25	42850201	42858600	8400	2.047	0	0.00930593	duplication_ibex
chr26	137201	146100	8900	0.0823022	1.79E-11	0.784	duplication_hircus
chr26	369701	371000	1300	0.0143802	1.23E-10	0	deletion-ibex
chr26	610401	612900	2500	0	6.37E-11	0	deletion-ibex
chr26	846601	847900	1300	0.0319447	7.18E-07	0	deletion-ibex
chr26	1005701	1015800	10100	0.114138	1.58E-11	0.0809717	deletion-ibex
chr26	1482301	1508800	26500	0.183576	6.01E-12	0.898496	duplication_hircus
chr26	2063101	2064200	1100	0	3.08E-07	0	deletion-ibex
chr26	5236901	5240400	3500	0.0944884	4.55E-11	0.754717	duplication_hircus
chr26	5937401	5939900	2500	0.237679	1.29E-06	0.194175	deletion-ibex
chr26	9545201	9554500	9300	0.405968	1.71E-11	0.13522	deletion-ibex
chr26	10571201	10572400	1200	0.0205577	3.98E-10	0.0714286	deletion-ibex
chr26	12170201	12178600	8400	0.168933	1.90E-11	0.902655	duplication_hircus
chr26	13345701	13348400	2700	0.0473046	5.90E-11	0.178571	deletion-ibex
chr26	16431201	16435400	4200	0.392173	3.95E-09	0.157025	deletion-ibex
chr26	19568901	19571400	2500	0.108842	1.10E-07	0.128205	deletion-ibex
chr26	22837501	22861100	23600	0.497996	6.75E-12	0.709019	duplication_hircus
chr26	23029801	23031400	1600	0	9.96E-11	0	deletion-ibex
chr26	26593501	26595000	1500	0.0181732	1.06E-10	0	deletion-ibex
chr26	28237001	28238100	1100	0.0177653	2.61E-09	0.0952381	deletion-ibex
chr26	32880101	32881400	1300	0.0146917	1.23E-10	0	deletion-ibex
chr26	35122001	35124900	2900	1.73302	8.24E-07	0.00137931	duplication_ibex
chr26	35189101	35216300	27200	2.112	0	0.0261607	duplication_ibex
chr26	35458301	35465700	7400	0.660364	5.81E-10	0.105191	deletion-ibex
chr26	35487501	35502300	14800	0.544294	1.08E-11	0.0304311	deletion-ibex
chr26	40479201	40481100	1900	0.0406482	8.39E-11	0	deletion-ibex
chr26	40992401	41024000	31600	2.30954	0	0.0213803	duplication_ibex
chr26	41026001	41062000	36000	0.597333	4.43E-12	0.0659134	deletion-ibex
chr26	41077101	41116300	39200	1.62809	0	0.155076	duplication_ibex
chr26	43580701	43587300	6600	1.52025	0	0.0400552	duplication_ibex
chr26	43587301	43589700	2400	0.165494	6.82E-08	0.1	deletion-ibex
chr26	43592501	43601600	9100	2.11231	0	0.0268855	duplication_ibex
chr26	45783901	45785400	1500	0.0744717	3.75E-07	0	deletion-ibex
chr26	48384601	48387400	2800	0.0342269	5.69E-11	0.0689655	deletion-ibex
chr26	48632301	48637200	4900	0.160977	3.25E-11	0.708029	duplication_hircus
chr26	48668401	48674300	5900	0.423345	2.70E-11	0.784777	duplication_hircus
chr26	48804001	48826100	22100	0.29286	7.21E-12	0.834792	duplication_hircus
chr26	49528201	49529300	1100	0	3.08E-07	0	deletion-ibex
chr26	50323001	50370900	47900	0.356417	3.33E-12	0.992421	duplication_hircus
chr27	2101	70200	68100	51.8329	0	0.079011	duplication_ibex
chr27	122701	166400	43700	2.07784	0	0.0201407	duplication_ibex
chr27	166401	167800	1400	0.0289843	1.14E-10	0.155556	deletion-ibex
chr27	168001	257000	89000	2.04514	0	0.0176059	duplication_ibex
chr27	259201	293400	34200	1.98945	0	0.018241	duplication_ibex
chr27	293901	299800	5900	2.14664	0	0.00515464	duplication_ibex
chr27	1358001	1374000	16000	0.28787	9.96E-12	0.881924	duplication_hircus
chr27	2420101	2421300	1200	0.165788	2.40E-06	0	deletion-ibex
chr27	3261901	3267100	5200	0.015253	3.06E-11	0.193548	deletion-ibex
chr27	8088701	8095800	7100	0.2463	2.24E-11	0.775281	duplication_hircus
chr27	8383101	8398000	14900	1.98717	0	0.00687138	duplication_ibex
chr27	10405901	10412400	6500	0.427601	2.45E-11	0.178147	deletion-ibex
chr27	10756001	10767000	11000	1.76403	0	0.0314335	duplication_ibex
chr27	10844301	10849400	5100	0.385405	6.34E-09	0.046875	deletion-ibex
chr27	10955301	10978500	23200	2.03838	0	0.0183987	duplication_ibex
chr27	10986101	10989700	3600	2.25644	0	0.0410607	duplication_ibex
chr27	20166601	20176000	9400	0.448746	1.70E-11	0.0228311	deletion-ibex
chr27	22835301	22844000	8700	0.575542	1.83E-11	0.0828947	deletion-ibex
chr27	26541201	26549500	8300	0.580632	1.92E-11	0.0587413	deletion-ibex
chr27	26593601	26602400	8800	0.505231	1.81E-11	0.0405405	deletion-ibex
chr27	32269601	32270900	1300	0	9.81E-10	0	deletion-ibex
chr27	33974101	33987000	12900	1.89405	0	0.0156517	duplication_ibex
chr27	38274301	38278300	4000	0.0905971	3.98E-11	0.084507	deletion-ibex
chr27	38576401	38588700	12300	2.04686	0	0.00359023	duplication_ibex
chr27	38595001	38644900	49900	0.412661	3.19E-12	0.0871048	deletion-ibex
chr27	44455601	44456900	1300	0.038714	6.94E-08	0.047619	deletion-ibex
chr28	6801	17900	11100	3.8136	6.24E-07	0.0670526	duplication_ibex
chr28	2827601	2834800	7200	1.55982	0	0.014377	duplication_ibex
chr28	6860901	6867500	6600	0.167598	2.41E-11	0.161111	deletion-ibex
chr28	7157301	7161100	3800	0.387002	2.64E-06	0.956349	duplication_hircus
chr28	8664901	8666300	1400	0	1.14E-10	0	deletion-ibex
chr28	9191201	9193800	2600	0	6.13E-11	0	deletion-ibex
chr28	15388001	15408700	20700	0.621174	7.70E-12	0.0699374	deletion-ibex
chr28	15738201	15742100	3900	0.00332609	4.09E-11	0.0909091	deletion-ibex
chr28	23919801	23927000	7200	0.374094	2.21E-11	0.738693	duplication_hircus
chr28	24288601	24294400	5800	0.65899	2.03E-07	0.118297	deletion-ibex
chr28	26086201	26087400	1200	0.0530616	1.69E-07	0.1	deletion-ibex
chr28	28220001	28221300	1300	0.0351272	6.87E-09	1	duplication_hircus
chr28	33706001	33708700	2700	0.00988951	5.90E-11	0.166667	deletion-ibex
chr28	33924601	33926600	2000	0.139338	6.37E-10	0.875	duplication_hircus
chr28	34242101	34260500	18400	0.139599	8.66E-12	0.783042	duplication_hircus
chr28	34347501	34360500	13000	1.51596	4.90E-11	0.0758476	duplication_ibex
chr28	35527901	35540900	13000	0.565497	1.23E-11	0.0218778	deletion-ibex
chr28	39686901	39693000	6100	0.559258	2.61E-11	0.08577	deletion-ibex
chr28	39766501	39770600	4100	3.85371	3.64E-07	0.792384	duplication_hircus-ibex
chr28	42369001	42376100	7100	0.572192	2.24E-11	0.0361446	deletion-ibex
chr28	42510001	42524700	14700	0.567858	1.08E-11	0.0468384	deletion-ibex
chr28	42526701	42535700	9000	0.667357	1.77E-11	0.0965293	deletion-ibex
chr28	42851501	42853900	2400	0.0210862	6.64E-11	0.129032	deletion-ibex
chr28	43119701	43121300	1600	0.0336269	9.96E-11	0.142857	deletion-ibex
chr28	43841401	43875200	33800	1.56544	0	0.0369258	duplication_ibex
chr28	43947601	43949400	1800	0.119568	1.22E-08	0.176471	deletion-ibex
chr28	44621701	44660500	38800	161.409	2.46E-11	0.0638207	duplication_ibex
chr28	44667901	44670400	2500	0.0417151	6.37E-11	0.768	duplication_hircus
chr29	3313501	3315700	2200	0.282808	3.62E-10	0.00641026	deletion-ibex
chr29	3665501	3668900	3400	0.626326	4.30E-06	0.0534125	deletion-ibex
chr29	5285301	5288900	3600	2.1474	1.77E-10	0.013289	duplication_ibex
chr29	5386701	5387800	1100	0.0194559	1.86E-07	0.0714286	deletion-ibex
chr29	6360401	6362500	2100	0.330791	3.40E-06	0.702703	duplication_hircus
chr29	10553701	10555500	1800	0.0226169	8.85E-11	0	deletion-ibex
chr29	14962301	14972500	10200	0.486775	1.56E-11	0.0296896	deletion-ibex
chr29	16733801	16735300	1500	0	1.06E-10	0	deletion-ibex
chr29	18780201	18782300	2100	0.00327389	7.59E-11	0	deletion-ibex
chr29	21013301	21015100	1800	0.00754221	8.85E-11	0	deletion-ibex
chr29	27786801	27788200	1400	0.0264401	9.90E-09	0	deletion-ibex
chr29	28605201	28608100	2900	0.533857	6.35E-07	0.877551	duplication_hircus
chr29	30831501	30832700	1200	0.0254491	5.31E-10	0	deletion-ibex
chr29	33142701	33143800	1100	0.0300845	7.10E-09	0.107143	deletion-ibex
chr29	36792701	36864900	72200	1.56363	0	0.0074709	duplication_ibex
chr29	36865101	36898700	33600	1.65442	0	0.00832145	duplication_ibex
chr29	37610501	37614900	4400	0.276235	3.62E-11	0.801075	duplication_hircus
chr29	37759901	37797200	37300	0.503351	4.27E-12	0.0849788	deletion-ibex
chr29	37970701	37973700	3000	1.83732	0	0	duplication_ibex
chr29	39508701	39587300	78600	0.6	2.03E-12	0.0638176	deletion-ibex
chr29	39593601	39693200	99600	0.582765	1.60E-12	0.104507	deletion-ibex
chr29	40949301	40950700	1400	0.055729	7.63E-09	0.0740741	deletion-ibex
chr29	42275101	42309200	34100	1.56263	0	0.0309961	duplication_ibex
chr29	42330601	42336200	5600	0.343983	2.85E-11	0.137255	deletion-ibex
chr29	42339601	42350200	10600	1.71212	0	0.0235043	duplication_ibex
chr29	42788801	42791200	2400	0.046807	6.64E-11	0	deletion-ibex
chr29	46015401	46028600	13200	0.00781035	1.21E-11	0.0208333	deletion-ibex
chr29	47332101	47337600	5500	0.0454237	2.90E-11	0.195122	deletion-ibex
chr29	49590101	49592500	2400	0.258188	1.39E-09	0.831579	duplication_hircus
chr29	50840301	50843900	3600	0.238058	1.33E-10	0.168605	deletion-ibex
chr29	50911001	50920800	9800	1.5254	7.81E-09	0.0708986	duplication_ibex
chr29	51308201	51309400	1200	0	1.78E-08	0	deletion-ibex
chr29	51331501	51332700	1200	0.00951761	1.33E-10	0.142857	deletion-ibex
