# Supplementary material for: Genome Scan for Variable Genes Involved in Environmental Adaptations of Nubian Ibex
Source: J Mol Evol. 2021 Jun 17;89(7):448–57. doi: 10.1007/s00239-021-10015-3 (PMC8318948; doi:10.1007/s00239-021-10015-3)
Supplement: Supplementary file 2 — Supplementary file2 (CSV 98 kb) Raw and filtered CNVs detected across the three analyzed Nubian ibex genomes [file 239_2021_10015_MOESM2_ESM.csv]

Table3 Filtered CNVs detected from sequence data sampled from Saudi Arabia
Deletions in Nubian ibex (Read depth < 0.7 p value < 0.05, q0 < 0.2); test genomes (Nubian ibex) have few copy numbers relative to the reference genome (Capra hircus)
Duplication in Nubian ibex (Read depth > 1.5, p value < 0.05, q0 < 0.2); more copies in test genomes relative to the reference
Duplication in reference (Read depth < 0.7, p value <0.05, q0 > 0.7); more copies in reference genome relative to the test genomes
Duplication in reference with more copies in Nubian ibex (RD >1.20, p-value < 0.05, q0 > 0.7); all genomes have many copies; however, the reference has more copy numbers than the test genomes
Chr	CNV start	CNV end	CNV size	Read depth	P value	q0	CNV event
chr1	6404801	6411000	6200	0.613536	3.75E-08	0.0178926	deletion_ibex
chr1	7559801	7561800	2000	0.0148359	3.19E-10	0	deletion_ibex
chr1	12679001	12686000	7000	0.166036	4.20E-08	0.175439	deletion_ibex
chr1	13587001	13592800	5800	0.227862	2.75E-11	0.95	duplication_hircus
chr1	14004201	14019400	15200	0.626158	1.05E-11	0.158931	deletion_ibex
chr1	15767201	15769000	1800	0.0161201	1.95E-09	0	deletion_ibex
chr1	16354201	16356200	2000	0.0145852	3.98E-10	0.0384615	deletion_ibex
chr1	19033801	19044000	10200	0.540332	1.56E-11	0.0184397	deletion_ibex
chr1	19389201	19394200	5000	0.529458	7.58E-07	0.00297619	deletion_ibex
chr1	19802801	19832600	29800	0.691753	5.35E-12	0.0239817	deletion_ibex
chr1	25651001	25656600	5600	0.677987	4.20E-06	0.00622407	deletion_ibex
chr1	26640601	26655000	14400	0.680614	1.11E-11	0.0130399	deletion_ibex
chr1	26767201	26785400	18200	0.679547	8.76E-12	0.0078534	deletion_ibex
chr1	27172601	27186600	14000	0.647404	1.14E-11	0.0238908	deletion_ibex
chr1	30147001	30152200	5200	0.034865	3.06E-11	0.977143	duplication_hircus
chr1	30369601	30379600	10000	0.612997	1.12E-10	0.046814	deletion_ibex
chr1	31903801	31921600	17800	0.694332	8.95E-12	0.0495298	deletion_ibex
chr1	33361801	33370800	9000	0.639879	8.57E-09	0.0995146	deletion_ibex
chr1	34378201	34384200	6000	0.661128	9.24E-09	0.0157171	deletion_ibex
chr1	36646201	36656000	9800	0.650494	3.25E-11	0	deletion_ibex
chr1	37069601	37075600	6000	0.593328	2.66E-11	0	deletion_ibex
chr1	37090601	37110800	20200	0.676974	7.89E-12	0.00644028	deletion_ibex
chr1	40899601	41043400	143800	2.38084	0	0.0278484	duplication_ibex
chr1	42712801	42723400	10600	1.60518	9.38E-08	0.113191	duplication_ibex
chr1	43903001	43924800	21800	0.656346	7.31E-12	0.0119109	deletion_ibex
chr1	45023801	45079000	55200	0.694851	2.89E-12	0.00782661	deletion_ibex
chr1	47835801	47844600	8800	0.147137	1.81E-11	0.814433	duplication_hircus
chr1	48444401	48451600	7200	0.641355	9.16E-08	0.0118044	deletion_ibex
chr1	49470001	49477800	7800	0.49613	2.04E-11	0.0336449	deletion_ibex
chr1	53227001	53248800	21800	0.682017	7.31E-12	0.0235356	deletion_ibex
chr1	54567001	54570800	3800	0.357905	8.39E-10	0.00526316	deletion_ibex
chr1	55548601	55554800	6200	0.657438	8.06E-07	0.00180505	deletion_ibex
chr1	57420601	57434400	13800	0.628453	1.15E-11	0.0241796	deletion_ibex
chr1	59319001	59332000	13000	0.689249	1.23E-11	0.00507185	deletion_ibex
chr1	62570601	62580200	9600	0.664816	1.66E-11	0.0141509	deletion_ibex
chr1	64541201	64549000	7800	0.609115	2.04E-11	0.0223285	deletion_ibex
chr1	65862801	65865200	2400	0.104642	6.31E-06	0.0714286	deletion_ibex
chr1	66811201	66822400	11200	1.58372	8.54E-11	0.0747056	duplication_ibex
chr1	66965401	67023000	57600	0.598936	2.77E-12	0.15774	deletion_ibex
chr1	67890801	67913400	22600	0.20519	7.05E-12	0.882674	duplication_hircus
chr1	74028201	74034400	6200	0.109886	2.57E-11	0.914894	duplication_hircus
chr1	74335201	74337400	2200	0.00775359	7.24E-11	0	deletion_ibex
chr1	80963601	80974600	11000	0.652869	1.45E-11	0.00101833	deletion_ibex
chr1	83132201	83165600	33400	0.698112	4.77E-12	0.0147949	deletion_ibex
chr1	83763401	83785200	21800	0.665817	7.31E-12	0.0108284	deletion_ibex
chr1	84514801	84523400	8600	0.60857	3.60E-09	0.00739645	deletion_ibex
chr1	86039201	86055400	16200	0.692384	9.84E-12	0.011855	deletion_ibex
chr1	87377001	87407400	30400	0.649354	5.24E-12	0.0278675	deletion_ibex
chr1	87425201	87436200	11000	0.598809	1.45E-11	0.00237812	deletion_ibex
chr1	90658801	90665000	6200	0.610312	3.08E-08	0.00609756	deletion_ibex
chr1	91469601	91478800	9200	0.669413	6.24E-10	0.00772201	deletion_ibex
chr1	91618401	91630000	11600	0.689539	2.61E-10	0.117704	deletion_ibex
chr1	92457801	92466200	8400	0.629016	3.60E-10	0.00724638	deletion_ibex
chr1	96049801	96053000	3200	0.0402556	4.98E-11	0.137931	deletion_ibex
chr1	96178401	96195000	16600	1.53915	1.78E-07	0.0989876	duplication_ibex
chr1	101182001	101192400	10400	0.687072	9.96E-10	0.0110011	deletion_ibex
chr1	101801801	101833200	31400	0.685533	5.08E-12	0.0176825	deletion_ibex
chr1	103842001	103847800	5800	0.307014	2.75E-11	0.0253165	deletion_ibex
chr1	108820601	108829200	8600	0.623649	1.85E-11	0.0181269	deletion_ibex
chr1	109285001	109297400	12400	1.50253	1.54E-10	0.0675944	duplication_ibex
chr1	110004401	110020400	16000	0.688125	9.96E-12	0.00739372	deletion_ibex
chr1	114201201	114211400	10200	0.622854	1.56E-11	0.0178784	deletion_ibex
chr1	115296201	115305800	9600	0.623992	1.66E-11	0.0118577	deletion_ibex
chr1	117267401	117296400	29000	0.679627	5.50E-12	0.00807428	deletion_ibex
chr1	118277001	118284200	7200	3.63413	0	0.0188273	duplication_ibex
chr1	119397201	119406200	9000	0.654516	1.77E-11	0.0147256	deletion_ibex
chr1	119792601	119826800	34200	0.676524	4.66E-12	0.00447813	deletion_ibex
chr1	119853601	119867200	13600	0.658901	1.17E-11	0.0139373	deletion_ibex
chr1	120643401	120656000	12600	0.655399	1.26E-11	0.011583	deletion_ibex
chr1	120696001	120704200	8200	0.626384	1.94E-11	0.00154083	deletion_ibex
chr1	121890401	121895800	5400	0.0867876	2.95E-11	0.0322581	deletion_ibex
chr1	125511601	125517400	5800	0.59449	5.00E-07	0	deletion_ibex
chr1	143925401	143943000	17600	3.53536	0	0.00932957	duplication_ibex
chr1	143950201	143969200	19000	6.79666	0	0.0888934	duplication_ibex
chr1	143970201	143984800	14600	0.00423782	1.09E-11	0.126984	deletion_ibex
chr1	143989801	144031000	41200	9.50299	0	0.09439	duplication_ibex
chr1	144036001	144052400	16400	0.0258748	9.72E-12	0.721649	duplication_hircus
chr1	144054801	144079600	24800	3.97345	0	0.158102	duplication_ibex
chr1	144099401	144169000	69600	7.33017	0	0.0972761	duplication_ibex
chr1	144169001	144177800	8800	0.0155711	1.81E-11	0.102941	deletion_ibex
chr1	144177801	144207200	29400	4.42556	7.86E-08	0.139293	duplication_ibex
chr1	144227601	144241600	14000	0.450413	5.46E-10	0.0653153	deletion_ibex
chr1	144995601	145020400	24800	1.58727	0	0.0472062	duplication_ibex
chr1	146168401	146170400	2000	0.0210304	3.19E-10	0.0588235	deletion_ibex
chr1	146692001	146704600	12600	1.65174	2.84E-08	0.0611966	duplication_ibex
chr1	150389001	150409600	20600	3.90918	0	0.0942217	duplication_ibex
chr1	151142201	151157800	15600	0.402	1.02E-11	0.957843	duplication_hircus
chr1	151407201	151415400	8200	0.0138675	1.94E-11	0.181818	deletion_ibex
chr1	153967401	153969600	2200	0.0274057	7.53E-09	0.118644	deletion_ibex
chr1	154174801	154186200	11400	0.665099	1.40E-11	0.00807265	deletion_ibex
chr1	154241201	154250000	8800	1.5042	5.07E-10	0.0196495	duplication_ibex
chr1	155006801	155010800	4000	0.223367	1.11E-07	0.806897	duplication_hircus
chr1	156659601	156662000	2400	0.0503944	1.76E-06	0.0909091	deletion_ibex
chr1	157359801	157397600	37800	2.26189	0	0.047716	duplication_ibex
chr2	2678001	2681600	3600	0.0972421	7.13E-09	0.145833	deletion_ibex
chr2	8201801	8211400	9600	1.67805	3.34E-08	0.0686894	duplication_ibex
chr2	15793601	15799200	5600	1.56767	4.67E-06	0.0440598	duplication_ibex
chr2	19828601	19836600	8000	0.35584	8.55E-07	0.109131	deletion_ibex
chr2	21113601	21120200	6600	1.57864	3.15E-06	0.0573937	duplication_ibex
chr2	22469601	22478200	8600	1.87017	1.52E-06	0.140754	duplication_ibex
chr2	29065001	29083600	18600	1.52773	0	0.0778699	duplication_ibex
chr2	30145201	30151800	6600	1.56258	1.88E-09	0.0725275	duplication_ibex
chr2	32878001	32892200	14200	1.51349	2.24E-11	0.0523295	duplication_ibex
chr2	33073401	33076800	3400	0.44646	1.62E-08	0	deletion_ibex
chr2	33590201	33598400	8200	0.240046	1.94E-11	0.86039	duplication_hircus
chr2	33930201	33935800	5600	0.640655	3.15E-06	0.0328947	deletion_ibex
chr2	35708201	35716400	8200	0.632377	1.94E-11	0.00928793	deletion_ibex
chr2	37186601	37189000	2400	0.0220676	6.64E-11	0.181818	deletion_ibex
chr2	41455601	41465400	9800	0.651444	1.63E-11	0.0133657	deletion_ibex
chr2	44438601	44481400	42800	0.697905	3.72E-12	0.0170514	deletion_ibex
chr2	44574401	44581200	6800	0.623538	4.27E-07	0.00362976	deletion_ibex
chr2	45001001	45009000	8000	0.589572	1.99E-11	0	deletion_ibex
chr2	45026601	45038400	11800	0.698769	6.21E-10	0.0226415	deletion_ibex
chr2	45784601	45790400	5800	0.686921	3.17E-06	0.0117878	deletion_ibex
chr2	48728801	48730600	1800	0.0292758	1.72E-06	0.0967742	deletion_ibex
chr2	50521201	50535800	14600	0.64646	1.09E-11	0.010274	deletion_ibex
chr2	51614801	51632200	17400	0.646742	9.16E-12	0.0145732	deletion_ibex
chr2	52054201	52064600	10400	0.693668	2.63E-08	0.0182403	deletion_ibex
chr2	55813601	55827600	14000	0.607069	1.14E-11	0.159825	deletion_ibex
chr2	65187201	65206600	19400	0.362597	8.22E-12	0.847364	duplication_hircus
chr2	67733201	67748400	15200	0.461841	3.15E-11	0.732452	duplication_hircus
chr2	69770801	69782000	11200	0.108569	1.42E-11	0.764331	duplication_hircus
chr2	70583001	70601200	18200	0.312312	8.76E-12	0.717218	duplication_hircus
chr2	71506401	71516000	9600	0.678173	6.40E-08	0.00468384	deletion_ibex
chr2	72842001	72844400	2400	0.0388592	6.71E-09	0.192982	deletion_ibex
chr2	76533401	76559200	25800	0.697841	6.18E-12	0.00888701	deletion_ibex
chr2	79053001	79061200	8200	0.68548	7.77E-11	0.0267229	deletion_ibex
chr2	82144201	82157000	12800	0.657596	1.25E-11	0.00665399	deletion_ibex
chr2	82810601	82831600	21000	0.621837	7.59E-12	0.0134303	deletion_ibex
chr2	83690401	83703400	13000	0.69458	1.23E-11	0.0127119	deletion_ibex
chr2	88304401	88307600	3200	0.054565	4.98E-11	0.102564	deletion_ibex
chr2	93923401	93935400	12000	0.697822	1.33E-11	0.00942507	deletion_ibex
chr2	93974801	93986600	11800	0.666192	1.35E-11	0.0217391	deletion_ibex
chr2	95197801	95205400	7600	0.685354	5.48E-07	0.0454545	deletion_ibex
chr2	95870201	95881200	11000	0.675301	1.45E-11	0.0210305	deletion_ibex
chr2	98197401	98207400	10000	0.646282	1.59E-11	0.0145808	deletion_ibex
chr2	99214601	99227600	13000	0.588632	1.23E-11	0.0256148	deletion_ibex
chr2	99231001	99247400	16400	0.650055	9.72E-12	0.0151172	deletion_ibex
chr2	99258801	99273200	14400	0.694825	1.11E-11	0.0247209	deletion_ibex
chr2	99447001	99458400	11400	0.632045	1.40E-11	0.0222694	deletion_ibex
chr2	101541201	101558400	17200	0.631429	9.27E-12	0.0126206	deletion_ibex
chr2	102819801	102824000	4200	0.570118	4.33E-06	0.00647249	deletion_ibex
chr2	102984601	102994400	9800	0.603946	1.63E-11	0.0206186	deletion_ibex
chr2	103007401	103009600	2200	0.0646995	8.87E-07	0.159091	deletion_ibex
chr2	103190201	103197400	7200	0.60986	6.64E-11	0.0876369	deletion_ibex
chr2	103622801	103644400	21600	0.690235	7.38E-12	0.0266332	deletion_ibex
chr2	106056201	106077600	21400	0.682144	7.45E-12	0.00577428	deletion_ibex
chr2	111495001	111508800	13800	0.516392	1.15E-11	0.00926999	deletion_ibex
chr2	112776601	112787400	10800	0.672308	1.48E-10	0.0112016	deletion_ibex
chr2	113898601	113901200	2600	0.0225632	1.84E-10	0	deletion_ibex
chr2	114344401	114353600	9200	0.678747	3.30E-07	0.00371747	deletion_ibex
chr2	114546401	114574400	28000	0.646008	5.69E-12	0.00756901	deletion_ibex
chr2	117210401	117223200	12800	0.0961931	1.25E-11	0.952632	duplication_hircus
chr2	121267001	121274200	7200	0.557224	2.21E-11	0	deletion_ibex
chr2	121707001	121719400	12400	0.66497	4.67E-08	0.066487	deletion_ibex
chr2	121752801	121764800	12000	0.69477	1.33E-11	0.0056391	deletion_ibex
chr2	126130201	126139400	9200	0.693207	6.38E-06	0.024911	deletion_ibex
chr2	126527201	126536600	9400	1.54255	6.79E-07	0.0420779	duplication_ibex
chr2	129935401	129943200	7800	0.629059	2.55E-07	0.00307692	deletion_ibex
chr2	135392801	135394800	2000	0.00305846	7.97E-11	0.047619	deletion_ibex
chr3	20001	49800	29800	5.50483	0	0.0469384	duplication_ibex
chr3	242801	280000	37200	2.21056	0	0.0420342	duplication_ibex
chr3	325601	399200	73600	1.54497	0	0.0114008	duplication_ibex
chr3	4212401	4218600	6200	0.0505405	2.57E-11	0.153061	deletion_ibex
chr3	7384601	7392600	8000	2.46148	0	0.00632689	duplication_ibex
chr3	13769601	13771000	1400	0.00539449	1.11E-06	0.0714286	deletion_ibex
chr3	17801401	17815600	14200	1.51718	2.96E-06	0.036968	duplication_ibex
chr3	19318201	19328200	10000	1.58168	2.15E-07	0.0707295	duplication_ibex
chr3	21569201	21649400	80200	1.65219	0	0.130072	duplication_ibex
chr3	29731201	29737200	6000	1.55341	2.84E-06	0.0401126	duplication_ibex
chr3	37341201	37344400	3200	0.131926	7.47E-09	0.948052	duplication_hircus
chr3	37461801	37468400	6600	2.0132	2.90E-10	0.0403397	duplication_ibex
chr3	37472001	37487200	15200	1.93988	0	0.0383133	duplication_ibex
chr3	37793401	37816400	23000	0.690896	6.93E-12	0.0051306	deletion_ibex
chr3	45578801	45598800	20000	0.630549	7.97E-12	0.00775695	deletion_ibex
chr3	47586401	47594800	8400	0.609753	1.90E-11	0.00628931	deletion_ibex
chr3	47809001	47819200	10200	0.676136	1.56E-11	0.0144928	deletion_ibex
chr3	51663801	51682600	18800	2.156	0	0.050118	duplication_ibex
chr3	51971201	51984000	12800	0.109261	1.25E-11	0.836538	duplication_hircus
chr3	53832801	53844200	11400	0.683846	2.66E-10	0.0137931	deletion_ibex
chr3	54150601	54170400	19800	0.646787	8.05E-12	0.00984615	deletion_ibex
chr3	55238601	55246200	7600	0.662045	7.11E-09	0.0120482	deletion_ibex
chr3	55521801	55532200	10400	0.633234	1.53E-11	0.00123457	deletion_ibex
chr3	55707401	55714600	7200	0.600912	1.51E-09	0.00176678	deletion_ibex
chr3	56645201	56664600	19400	0.77755	1.86E-07	0.797034	duplication_hircus
chr3	56985601	56994000	8400	0.697933	9.51E-07	0.00939597	deletion_ibex
chr3	57972401	58002000	29600	0.68865	5.38E-12	0.00766871	deletion_ibex
chr3	58737601	58774200	36600	0.662938	4.35E-12	0.00363036	deletion_ibex
chr3	59192001	59205800	13800	0.611279	1.15E-11	0.00801425	deletion_ibex
chr3	59727801	59737800	10000	0.626536	1.59E-11	0.00873908	deletion_ibex
chr3	61075201	61076600	1400	0.00496929	6.76E-07	0.0526316	deletion_ibex
chr3	63279401	63291800	12400	0.66628	1.29E-11	0.0169492	deletion_ibex
chr3	63930401	63952200	21800	0.65945	7.31E-12	0.0237963	deletion_ibex
chr3	66281001	66384200	103200	2.63415	0	0.0179623	duplication_ibex
chr3	67339801	67363800	24000	0.630774	6.64E-12	0.0152311	deletion_ibex
chr3	70259601	70267200	7600	0.555434	2.10E-11	0	deletion_ibex
chr3	71274401	71282000	7600	0.651188	1.82E-07	0.0122888	deletion_ibex
chr3	74227201	74239400	12200	0.684726	1.31E-11	0.026009	deletion_ibex
chr3	74380201	74393600	13400	0.696308	4.96E-09	0	deletion_ibex
chr3	76094801	76105200	10400	1.52364	4.63E-06	0.114762	duplication_ibex
chr3	77138801	77153000	14200	0.683755	1.12E-11	0.0187793	deletion_ibex
chr3	77170001	77178400	8400	0.669623	1.90E-11	0.0120643	deletion_ibex
chr3	80899601	80904200	4600	0.579984	3.18E-07	0.0116618	deletion_ibex
chr3	84639201	84648600	9400	0.677272	5.83E-09	0.00929152	deletion_ibex
chr3	86798801	86866000	67200	1.66706	0	0.0407437	duplication_ibex
chr3	88000401	88017800	17400	1.53166	0	0.0519337	duplication_ibex
chr3	88603801	88631400	27600	1.53452	0	0.0692685	duplication_ibex
chr3	89731401	89737400	6000	0.610429	1.33E-10	0.108696	deletion_ibex
chr3	90925601	90939600	14000	0.221762	1.14E-11	0.832311	duplication_hircus
chr3	91985401	92017400	32000	0.693468	4.98E-12	0.00545145	deletion_ibex
chr3	93562801	93573400	10600	0.208117	1.50E-11	0.951807	duplication_hircus
chr3	97722801	97785600	62800	2.33908	0	0.163686	duplication_ibex
chr3	97791201	97799200	8000	0.205178	9.96E-11	0.130435	deletion_ibex
chr3	97852201	97864800	12600	2.57893	0	0.0501776	duplication_ibex
chr3	98896001	98933000	37000	1.70558	0	0.0446243	duplication_ibex
chr3	99205601	99213400	7800	0.235319	2.04E-11	0.969325	duplication_hircus
chr3	101364401	101371000	6600	0.37871	3.36E-06	0.963542	duplication_hircus
chr3	101405001	101421800	16800	2.18339	0	0.0392944	duplication_ibex
chr3	101423801	101427000	3200	0.123157	2.19E-08	0.125828	deletion_ibex
chr3	101461201	101478400	17200	1.86507	0	0.153239	duplication_ibex
chr3	101577601	101585800	8200	0.152503	1.94E-11	0.97193	duplication_hircus
chr3	101591201	101672800	81600	2.01344	0	0.056915	duplication_ibex
chr3	101726401	101732000	5600	0.273024	7.36E-08	0.871622	duplication_hircus
chr3	102687201	102693800	6600	0.117017	2.41E-11	0.190083	deletion_ibex
chr3	102831601	102836200	4600	0.00173005	3.46E-11	0.0322581	deletion_ibex
chr3	102838201	102853800	15600	3.03093	3.45E-09	0.135939	duplication_ibex
chr3	103764001	103769600	5600	1.53275	4.30E-06	0.0394626	duplication_ibex
chr3	106536601	106550800	14200	1.65626	4.93E-07	0.122205	duplication_ibex
chr3	106588601	106777400	188800	1.50339	0	0.0357631	duplication_ibex
chr3	106779001	106843400	64400	2.35437	0	0.0610789	duplication_ibex
chr3	111014201	111022200	8000	2.51758	0	0.0306554	duplication_ibex
chr3	111402601	111430800	28200	1.9219	0	0.0308759	duplication_ibex
chr3	112023201	112043400	20200	16.281	0	0.740419	duplication-in-hircus-ibex
chr3	115215601	115247200	31600	0.294921	5.04E-12	0.731424	duplication_hircus
chr3	119107601	119113200	5600	0.557466	4.80E-07	0.0597015	deletion_ibex
chr3	119617201	119624600	7400	1.52445	5.90E-06	0.0528634	duplication_ibex
chr3	119799401	119822800	23400	1.54585	3.98E-09	0.0817026	duplication_ibex
chr4	1	42800	42800	6.41109	1.15E-07	0.0345489	duplication_ibex
chr4	297601	302400	4800	0.0382413	3.32E-11	0.0927835	deletion_ibex
chr4	6544601	6550800	6200	0.153696	2.57E-11	0.876543	duplication_hircus
chr4	6597801	6674200	76400	1.88927	0	0.023196	duplication_ibex
chr4	6737201	6753600	16400	0.640275	1.66E-06	0.0590526	deletion_ibex
chr4	6976601	6988000	11400	0.315839	1.40E-11	0.904382	duplication_hircus
chr4	6988001	7016200	28200	1.8704	0	0.037037	duplication_ibex
chr4	7031601	7043000	11400	0.00651517	1.40E-11	0.933333	duplication_hircus
chr4	7043601	7066200	22600	1.58748	0	0.150199	duplication_ibex
chr4	7219801	7231200	11400	2.04104	0	0.0825387	duplication_ibex
chr4	7340001	7362800	22800	0.675293	6.99E-12	0.0637467	deletion_ibex
chr4	7462001	7468400	6400	0.272742	2.49E-11	0.729508	duplication_hircus
chr4	7525401	7527600	2200	0.0574402	1.06E-06	0.156863	deletion_ibex
chr4	8013001	8033200	20200	1.52439	1.14E-06	0.00389154	duplication_ibex
chr4	9899001	9907800	8800	0.466701	1.81E-11	0.110345	deletion_ibex
chr4	20135001	20143800	8800	0.667158	3.44E-10	0.00262812	deletion_ibex
chr4	41016401	41022600	6200	0.375599	5.40E-06	0.97832	duplication_hircus
chr4	45716601	45723600	7000	0.626904	1.69E-07	0.0705128	deletion_ibex
chr4	46353201	46357400	4200	0.104868	4.93E-09	0.172043	deletion_ibex
chr4	47187201	47195200	8000	0.679091	3.69E-06	0.0183616	deletion_ibex
chr4	48123801	48132400	8600	0.660748	3.71E-11	0.0207792	deletion_ibex
chr4	48591801	48599800	8000	1.8549	9.83E-08	0.131328	duplication_ibex
chr4	51048201	51074600	26400	0.681306	6.04E-12	0.0166806	deletion_ibex
chr4	54510801	54537400	26600	0.27066	5.99E-12	0.740443	duplication_hircus
chr4	56725801	56734200	8400	0.556917	1.90E-11	0.00522648	deletion_ibex
chr4	64583201	64601400	18200	0.621978	8.76E-12	0.0040568	deletion_ibex
chr4	66402601	66417400	14800	0.664817	1.08E-11	0.0110935	deletion_ibex
chr4	72935001	72956400	21400	0.640892	7.45E-12	0.0137378	deletion_ibex
chr4	74495601	74532800	37200	0.54006	4.28E-12	0.0667864	deletion_ibex
chr4	74935801	74942000	6200	0.648666	1.67E-09	0.00193798	deletion_ibex
chr4	76640401	76690200	49800	0.659463	3.20E-12	0.0172414	deletion_ibex
chr4	77253201	77257000	3800	0.0675109	4.19E-11	0.09375	deletion_ibex
chr4	78429201	78440600	11400	0.636583	1.40E-11	0.0109051	deletion_ibex
chr4	78447601	78454800	7200	0.386159	2.21E-11	0.0238095	deletion_ibex
chr4	78966001	78972000	6000	0.620564	6.85E-07	0.00377358	deletion_ibex
chr4	79304001	79320200	16200	0.664919	9.84E-12	0.00503235	deletion_ibex
chr4	79979801	79990000	10200	0.577843	1.56E-11	0.00134409	deletion_ibex
chr4	80839601	80853200	13600	0.699167	1.17E-11	0.00334169	deletion_ibex
chr4	81658401	81680200	21800	0.694858	7.31E-12	0.0168884	deletion_ibex
chr4	82068001	82075000	7000	0.66589	1.72E-07	0.00498339	deletion_ibex
chr4	83541801	83559400	17600	0.685238	9.06E-12	0.0178902	deletion_ibex
chr4	84016201	84020000	3800	0.472419	2.69E-08	0.00408163	deletion_ibex
chr4	84485201	84524600	39400	0.670164	4.04E-12	0.0172623	deletion_ibex
chr4	89064201	89074800	10600	0.667144	6.62E-10	0.0226293	deletion_ibex
chr4	89397401	89408000	10600	1.60334	9.02E-11	0.0479968	duplication_ibex
chr4	91229001	91240600	11600	0.686728	1.37E-11	0.00962464	deletion_ibex
chr4	91445401	91462600	17200	0.681448	9.27E-12	0.0127005	deletion_ibex
chr4	97638801	97651200	12400	0.612566	1.29E-11	0.0204499	deletion_ibex
chr4	102105601	102107600	2000	0.0392511	1.04E-06	0.130435	deletion_ibex
chr4	114739601	114745200	5600	1.7421	4.42E-07	0.110588	duplication_ibex
chr4	117951001	117961600	10600	0.624304	2.44E-09	0	deletion_ibex
chr4	119057001	119062800	5800	0.0569538	2.75E-11	0.702128	duplication_hircus
chr4	120525401	120534200	8800	0.0988167	1.81E-11	0.784173	duplication_hircus
chr5	66201	130200	64000	2.06951	0	0.0689453	duplication_ibex
chr5	130201	134200	4000	0.105512	3.59E-10	0.1	deletion_ibex
chr5	134201	311200	177000	1.92737	0	0.0349475	duplication_ibex
chr5	311601	363200	51600	1.73807	0	0.0266384	duplication_ibex
chr5	363201	365400	2200	0.00349412	7.24E-11	0.0188679	deletion_ibex
chr5	371001	435000	64000	1.67964	0	0.0237617	duplication_ibex
chr5	2630001	2645600	15600	0.682549	3.06E-11	0.0249633	deletion_ibex
chr5	3291001	3295800	4800	0.161131	9.96E-11	0.111111	deletion_ibex
chr5	4214201	4223800	9600	1.69168	2.02E-08	0.126715	duplication_ibex
chr5	6007801	6025000	17200	0.68464	9.27E-12	0.00453662	deletion_ibex
chr5	6383801	6386200	2400	0	6.64E-11	0.0434783	deletion_ibex
chr5	9212601	9225000	12400	0.683913	1.29E-11	0.0139795	deletion_ibex
chr5	9900201	9916200	16000	0.691371	9.96E-12	0.0228571	deletion_ibex
chr5	10000201	10013000	12800	0.652774	1.25E-11	0.0139535	deletion_ibex
chr5	10511001	10516600	5600	0.665023	4.33E-06	0.00623701	deletion_ibex
chr5	14916001	14927600	11600	1.60079	1.70E-08	0.0696784	duplication_ibex
chr5	16381601	16392200	10600	0.699124	2.89E-08	0.0174672	deletion_ibex
chr5	16420001	16435200	15200	0.690707	1.05E-11	0.0172673	deletion_ibex
chr5	16782201	16784000	1800	0.0312278	3.31E-06	0.173913	deletion_ibex
chr5	16866401	16874600	8200	0.42012	1.94E-11	0.0794297	deletion_ibex
chr5	17267801	17283800	16000	0.670711	9.96E-12	0.00915493	deletion_ibex
chr5	18535801	18543600	7800	0.373873	4.45E-09	0.748804	duplication_hircus
chr5	21292001	21293800	1800	0.0196758	1.82E-08	0	deletion_ibex
chr5	31499401	31508800	9400	0.129793	1.70E-11	0.711111	duplication_hircus
chr5	33557601	33581400	23800	1.58186	1.61E-08	0.0821065	duplication_ibex
chr5	34203401	34213200	9800	0.68727	1.89E-09	0.057868	deletion_ibex
chr5	39892601	39903200	10600	3.26118	3.01E-11	0.999733	duplication-in-hircus-ibex
chr5	39942001	39953600	11600	0.634099	1.37E-11	0.0105597	deletion_ibex
chr5	42610601	42659000	48400	0.687848	3.29E-12	0.00922554	deletion_ibex
chr5	42735801	42745800	10000	0.685441	1.59E-11	0.00996016	deletion_ibex
chr5	47806001	47828000	22000	0.68421	7.24E-12	0.0129803	deletion_ibex
chr5	48680201	48699200	19000	0.612979	8.39E-12	0.00617708	deletion_ibex
chr5	57208601	57225200	16600	1.76573	0	0.0406593	duplication_ibex
chr5	57538601	57547800	9200	1.67791	2.30E-07	0.0206341	duplication_ibex
chr5	57656601	57670000	13400	0.633236	1.19E-11	0.0084666	deletion_ibex
chr5	57874001	57894800	20800	1.66025	0	0.0286659	duplication_ibex
chr5	63176801	63188000	11200	0.689212	9.96E-11	0.00615385	deletion_ibex
chr5	64177001	64194000	17000	0.616488	9.37E-12	0.00533537	deletion_ibex
chr5	69681201	69687800	6600	2.01409	5.02E-09	0.106673	duplication_ibex
chr5	69750401	69759200	8800	1.53382	1.42E-07	0.0656566	duplication_ibex
chr5	71976201	71984400	8200	0.312392	1.94E-11	0.846995	duplication_hircus
chr5	72976801	72993400	16600	1.741	0	0.0805369	duplication_ibex
chr5	73069401	73082800	13400	0.351692	1.19E-11	0.0786268	deletion_ibex
chr5	73113801	73134800	21000	0.393329	7.59E-12	0.149709	deletion_ibex
chr5	73137401	73179200	41800	0.250028	3.81E-12	0.121924	deletion_ibex
chr5	73532601	73534800	2200	0.0225645	1.88E-09	0.0454545	deletion_ibex
chr5	75729601	75739600	10000	0.643632	6.37E-11	0.00127226	deletion_ibex
chr5	82628001	82635000	7000	0.540368	2.28E-11	0.0434783	deletion_ibex
chr5	86104601	86140200	35600	0.689575	4.48E-12	0.0176113	deletion_ibex
chr5	89339401	89348000	8600	0.622701	3.52E-10	0.00769231	deletion_ibex
chr5	92859201	92875600	16400	0.693994	9.72E-12	0.0228035	deletion_ibex
chr5	93976401	94003600	27200	0.657671	5.86E-12	0.0145051	deletion_ibex
chr5	97803401	97810000	6600	0.411759	1.21E-10	0.0412088	deletion_ibex
chr5	97851801	97878800	27000	0.609946	5.90E-12	0.0748639	deletion_ibex
chr5	99041601	99043200	1600	0.01415	1.41E-06	0.853925	duplication_hircus
chr5	99185401	99228400	43000	1.75641	2.07E-06	0.0810231	duplication_ibex
chr5	99237801	99371600	133800	1.72819	0	0.0421352	duplication_ibex
chr5	100345001	100409600	64600	0.559185	2.47E-12	0.0795589	deletion_ibex
chr5	100759401	100760800	1400	0.0103648	4.22E-06	0.142857	deletion_ibex
chr5	100895401	100925800	30400	2.03106	0	0.0426437	duplication_ibex
chr5	100939001	100959400	20400	2.11979	0	0.0888993	duplication_ibex
chr5	101024001	101059800	35800	1.56676	0	0.0328666	duplication_ibex
chr5	101540601	101568400	27800	0.586229	5.73E-12	0.0451505	deletion_ibex
chr5	101606001	101626600	20600	2.53593	0	0.0517953	duplication_ibex
chr5	101641001	101649600	8600	1.964	0	0.0203562	duplication_ibex
chr5	101656401	101669000	12600	0.240974	1.26E-11	0.735967	duplication_hircus
chr5	108494801	108507800	13000	1.80029	0	0.0185669	duplication_ibex
chr5	112038601	112070800	32200	2.09908	0	0.0276932	duplication_ibex
chr5	115617601	115620800	3200	0.0840698	4.46E-07	0.130841	deletion_ibex
chr5	115752601	115755800	3200	0.0616995	4.48E-10	0.106557	deletion_ibex
chr5	116059601	116066800	7200	0.050829	2.21E-11	0.19084	deletion_ibex
chr5	116741201	116749000	7800	1.63951	1.35E-09	0.0509413	duplication_ibex
chr5	118603601	118608600	5000	0.038594	3.19E-11	0.134454	deletion_ibex
chr6	47201	48800	1600	0.0322226	5.07E-06	0.915094	duplication_hircus
chr6	179601	202200	22600	0.418695	7.05E-12	0.827566	duplication_hircus
chr6	1513601	1519800	6200	0.658097	4.84E-08	0.0114504	deletion_ibex
chr6	2858801	2869200	10400	1.55579	2.45E-10	0.0544007	duplication_ibex
chr6	2997801	3002000	4200	0.039235	3.79E-11	0.188679	deletion_ibex
chr6	3160401	3170000	9600	0.51225	1.66E-11	0.0552239	deletion_ibex
chr6	3582201	3584000	1800	0.0161762	1.86E-09	0	deletion_ibex
chr6	5882401	5889400	7000	2.30731	1.05E-08	0.123382	duplication_ibex
chr6	7616201	7618600	2400	0.015591	6.64E-11	0.0666667	deletion_ibex
chr6	8283801	8286400	2600	0.0300801	2.45E-10	0.195122	deletion_ibex
chr6	9120601	9123000	2400	0.0394215	7.97E-10	0	deletion_ibex
chr6	10987401	11000000	12600	0.69617	1.01E-10	0.00529568	deletion_ibex
chr6	11317601	11328000	10400	0.212129	1.53E-11	0.754967	duplication_hircus
chr6	12452601	12467800	15200	0.691294	1.05E-11	0.02149	deletion_ibex
chr6	14588001	14595000	7000	1.60532	1.86E-06	0.0655419	duplication_ibex
chr6	14783201	14792200	9000	0.562934	1.77E-11	0.00631912	deletion_ibex
chr6	14807001	14824600	17600	0.672478	9.06E-12	0.0214909	deletion_ibex
chr6	15695001	15706200	11200	1.56642	2.28E-10	0.070811	duplication_ibex
chr6	16139001	16176200	37200	0.688042	4.28E-12	0.016919	deletion_ibex
chr6	16377601	16386000	8400	0.673823	3.93E-09	0.00678426	deletion_ibex
chr6	18483401	18486200	2800	0.019523	5.69E-11	0.047619	deletion_ibex
chr6	21295601	21301600	6000	0.0842276	2.66E-11	0.987342	duplication_hircus
chr6	23141001	23143800	2800	0.0242725	5.69E-11	0.0952381	deletion_ibex
chr6	24251601	24259200	7600	0.689992	4.86E-06	0.0214067	deletion_ibex
chr6	24725001	24732800	7800	0.678086	1.55E-07	0.0204082	deletion_ibex
chr6	26675601	26688600	13000	0.636464	1.23E-11	0.0107422	deletion_ibex
chr6	27795201	27808000	12800	0.652295	1.25E-11	0.0159176	deletion_ibex
chr6	28800601	28808400	7800	0.643226	4.74E-09	0.00917431	deletion_ibex
chr6	30665401	30683000	17600	0.655994	9.06E-12	0.00865801	deletion_ibex
chr6	32510801	32521800	11000	0.640679	7.84E-09	0.0127021	deletion_ibex
chr6	32576001	32584800	8800	0.626274	3.62E-11	0.00722543	deletion_ibex
chr6	34980401	34998600	18200	0.653737	8.76E-12	0.00736772	deletion_ibex
chr6	37843201	37868200	25000	0.666608	6.37E-12	0.0104688	deletion_ibex
chr6	39725401	39734400	9000	1.5599	3.10E-07	0.0860051	duplication_ibex
chr6	47853601	47862800	9200	0.553757	3.44E-06	0.0252765	deletion_ibex
chr6	49509401	49521400	12000	0.678694	1.33E-11	0.0095511	deletion_ibex
chr6	49626401	49645000	18600	0.681216	8.57E-12	0.043024	deletion_ibex
chr6	52086001	52088600	2600	0.0211579	6.13E-11	0.0588235	deletion_ibex
chr6	53894201	53906400	12200	0.470887	1.31E-11	0.0421995	deletion_ibex
chr6	54282201	54288800	6600	0.667809	6.63E-06	0.11039	deletion_ibex
chr6	54429201	54443000	13800	0.433488	1.15E-11	0.14393	deletion_ibex
chr6	54775201	54785400	10200	0.688738	3.86E-07	0.0282167	deletion_ibex
chr6	55735401	55745200	9800	0.570901	2.13E-09	0.890521	duplication_hircus
chr6	56406401	56416800	10400	0.677471	2.04E-07	0.0232558	deletion_ibex
chr6	56527601	56531400	3800	0.0933614	4.19E-11	0.762376	duplication_hircus
chr6	58853001	58861600	8600	0.66986	2.97E-10	0.0078125	deletion_ibex
chr6	59523201	59534200	11000	0.616438	1.45E-11	0.0158151	deletion_ibex
chr6	61390401	61409600	19200	0.673711	8.30E-12	0.00364964	deletion_ibex
chr6	63859601	63914000	54400	0.670749	2.93E-12	0.00948072	deletion_ibex
chr6	66669001	66670600	1600	0.052134	6.47E-06	0	deletion_ibex
chr6	67623801	67639600	15800	0.629926	1.01E-11	0.0229183	deletion_ibex
chr6	74611601	74625000	13400	0.677958	1.19E-11	0.00860585	deletion_ibex
chr6	76719601	76722600	3000	0.0106231	5.31E-11	0.172414	deletion_ibex
chr6	77239201	77251200	12000	0.67738	1.33E-11	0.00919118	deletion_ibex
chr6	79083201	79092800	9600	0.165917	1.66E-11	0.0776699	deletion_ibex
chr6	79240001	79253800	13800	0.688748	2.19E-10	0.014038	deletion_ibex
chr6	80158201	80164600	6400	0.0320221	2.49E-11	0.192982	deletion_ibex
chr6	80985201	80991600	6400	0.685301	3.57E-08	0.00540541	deletion_ibex
chr6	85040601	85066200	25600	2.51812	0	0.0449582	duplication_ibex
chr6	85105401	85116800	11400	0.693582	8.39E-10	0.00502008	deletion_ibex
chr6	86812601	86826600	14000	0.694175	1.14E-11	0.00707547	deletion_ibex
chr6	88731801	88739400	7600	0.665272	1.07E-09	0.00293686	deletion_ibex
chr6	95422401	95429800	7400	0.598705	2.15E-11	0	deletion_ibex
chr6	98102401	98104600	2200	0.0298759	5.94E-09	0.194444	deletion_ibex
chr6	103000001	103043400	43400	1.60214	0	0.0222005	duplication_ibex
chr6	103047801	103051600	3800	0.0329119	4.19E-11	0.1375	deletion_ibex
chr6	108958401	108973200	14800	0.643376	1.08E-11	0.022356	deletion_ibex
chr6	111165401	111181400	16000	2.30474	0	0.014209	duplication_ibex
chr6	111182601	111234400	51800	2.42234	0	0.0335355	duplication_ibex
chr6	111239201	111333400	94200	2.11476	0	0.0194623	duplication_ibex
chr6	113085401	113249200	163800	1.64546	0	0.0469529	duplication_ibex
chr6	113256401	113291800	35400	1.50267	0	0.04567	duplication_ibex
chr6	114905401	114908400	3000	0.037899	1.24E-07	0	deletion_ibex
chr7	1	24400	24400	177.169	2.30E-06	0.0395897	duplication_ibex
chr7	622001	649400	27400	1.56994	0	0.0401215	duplication_ibex
chr7	2590801	2598000	7200	0.251268	1.26E-07	0.00840336	deletion_ibex
chr7	3262601	3289200	26600	0.677346	5.99E-12	0.0213144	deletion_ibex
chr7	4821401	4829600	8200	0.677617	3.36E-09	0.0161725	deletion_ibex
chr7	10664001	10671800	7800	1.6942	0	0.0297357	duplication_ibex
chr7	13497201	13499200	2000	0.013039	7.97E-11	0	deletion_ibex
chr7	17299201	17311000	11800	0.588695	1.35E-11	0.026936	deletion_ibex
chr7	19124201	19149000	24800	0.676925	6.43E-12	0.0198614	deletion_ibex
chr7	20439801	20462800	23000	0.621948	6.93E-12	0.00969388	deletion_ibex
chr7	21349601	21358000	8400	0.613414	1.90E-11	0.00436681	deletion_ibex
chr7	23426001	23440200	14200	1.57231	6.73E-07	0.146334	duplication_ibex
chr7	24479201	24484400	5200	0.670847	2.82E-06	0.018018	deletion_ibex
chr7	25417001	25419400	2400	0.0120922	6.64E-11	0.030303	deletion_ibex
chr7	27437001	27453600	16600	0.675601	9.60E-12	0.0103306	deletion_ibex
chr7	29095201	29114000	18800	0.68896	8.48E-12	0.0760986	deletion_ibex
chr7	29119601	29140400	20800	0.67066	7.66E-12	0.0111794	deletion_ibex
chr7	33906201	33913400	7200	0.582346	3.25E-08	0.0486381	deletion_ibex
chr7	36093001	36102600	9600	0.278247	1.66E-11	0.0504451	deletion_ibex
chr7	39268201	39281200	13000	1.52384	3.24E-09	0.0800305	duplication_ibex
chr7	39703601	39723000	19400	0.661411	8.22E-12	0.00558313	deletion_ibex
chr7	41911201	41912800	1600	0.00869626	5.93E-07	0.0384615	deletion_ibex
chr7	46311201	46313200	2000	0.0503788	7.33E-09	0.170213	deletion_ibex
chr7	46333001	46342600	9600	1.57347	9.96E-11	0.0720235	duplication_ibex
chr7	49506601	49508200	1600	0.00893475	7.18E-07	0.117647	deletion_ibex
chr7	50490401	50496000	5600	0.611436	1.79E-09	0.00218818	deletion_ibex
chr7	55565001	55579600	14600	0.617154	1.09E-11	0.0414297	deletion_ibex
chr7	58226601	58254000	27400	0.687856	9.31E-11	0.131148	deletion_ibex
chr7	61206201	61228000	21800	1.52544	0	0.109607	duplication_ibex
chr7	61281801	61290400	8600	8.53179	1.16E-07	0.190563	duplication_ibex
chr7	63778201	63785800	7600	1.59855	4.64E-07	0.0761452	duplication_ibex
chr7	65733601	65743200	9600	1.60862	5.98E-08	0.131681	duplication_ibex
chr7	66501801	66512800	11000	0.0363091	1.45E-11	0.855072	duplication_hircus
chr7	68910201	68922400	12200	0.137143	1.31E-11	0.105556	deletion_ibex
chr7	69289401	69293800	4400	0.49124	4.78E-06	0.00704225	deletion_ibex
chr7	69331401	69341400	10000	0.482433	1.59E-11	0.0519084	deletion_ibex
chr7	72696601	72709200	12600	1.63563	2.18E-07	0.109864	duplication_ibex
chr7	74482601	74489400	6800	0.656323	8.96E-08	0.00857633	deletion_ibex
chr7	76977601	76987400	9800	0.379061	2.60E-10	0.0604167	deletion_ibex
chr7	77511001	77516600	5600	0.26239	9.17E-07	0.0825243	deletion_ibex
chr7	80909801	80911800	2000	0.0345981	3.59E-06	0.159091	deletion_ibex
chr7	82875001	82882400	7400	1.5124	7.19E-07	0.0840391	duplication_ibex
chr7	84801201	84819600	18400	0.60653	8.66E-12	0.00722543	deletion_ibex
chr7	86707601	86720200	12600	0.675836	1.26E-11	0.0134288	deletion_ibex
chr7	91441801	91443400	1600	0.0480468	2.90E-06	0.117647	deletion_ibex
chr7	92682801	92738600	55800	3.00404	0	0.0458944	duplication_ibex
chr7	92907601	92914800	7200	0.458841	6.20E-10	0.154639	deletion_ibex
chr7	92914801	92922400	7600	1.98622	1.33E-08	0.052312	duplication_ibex
chr7	93076401	93108000	31600	1.85806	0	0.0627727	duplication_ibex
chr7	93877601	93927200	49600	1.56696	0	0.0464387	duplication_ibex
chr7	93931201	93948000	16800	0.602484	1.52E-10	0.856944	duplication_hircus
chr7	93973001	93986800	13800	0.245732	1.15E-11	0.866667	duplication_hircus
chr7	94271801	94282400	10600	0.602814	1.50E-11	0.057842	deletion_ibex
chr7	94688801	94695400	6600	2.39565	1.35E-09	0.028158	duplication_ibex
chr7	96344601	96371200	26600	0.464881	5.99E-12	0.0927505	deletion_ibex
chr7	96384201	96395600	11400	0.631501	1.47E-09	0.106134	deletion_ibex
chr7	96433201	96443000	9800	0.693993	5.30E-06	0.0940255	deletion_ibex
chr7	98387801	98402000	14200	1.65659	5.35E-08	0.110817	duplication_ibex
chr7	99092001	99100600	8600	0.398048	9.27E-11	0.173451	deletion_ibex
chr7	99110801	99123400	12600	0.558469	2.53E-11	0.110092	deletion_ibex
chr7	99226001	99253200	27200	1.54658	0	0.0488062	duplication_ibex
chr7	99357001	99385400	28400	1.63835	1.57E-10	0.065924	duplication_ibex
chr7	100172801	100190000	17200	1.52914	9.07E-08	0.0882195	duplication_ibex
chr7	100409601	100427200	17600	0.088265	9.06E-12	0.80057	duplication_hircus
chr7	101280801	101286600	5800	0.0684111	2.75E-11	0.779221	duplication_hircus
chr7	102431401	102442000	10600	0.340137	1.50E-11	0.711268	duplication_hircus
chr7	103037801	103055200	17400	1.81744	0	0.0124224	duplication_ibex
chr7	105000601	105014200	13600	2.04479	6.59E-07	0.0991898	duplication_ibex
chr7	106611001	106615800	4800	0.0228256	3.32E-11	0.771429	duplication_hircus
chr7	107304201	107319200	15000	1.55314	2.65E-07	0.0824418	duplication_ibex
chr7	107648001	107660600	12600	1.52449	4.28E-07	0.0660557	duplication_ibex
chr8	3093201	3101200	8000	0.215024	1.99E-11	0.877953	duplication_hircus
chr8	3809001	3821600	12600	0.583539	3.37E-07	0.149809	deletion_ibex
chr8	4326201	4335600	9400	0.378059	1.70E-11	0.751527	duplication_hircus
chr8	13608601	13616800	8200	0.649361	1.94E-11	0.0265879	deletion_ibex
chr8	13643401	13650200	6800	0.695794	5.95E-07	0.00507614	deletion_ibex
chr8	22634001	22667400	33400	1.62161	0	0.0207547	duplication_ibex
chr8	22707801	22727200	19400	1.91386	2.63E-10	0.14821	duplication_ibex
chr8	22741601	22754800	13200	2.52743	0	0.0598086	duplication_ibex
chr8	22767401	22779200	11800	3.19316	0	0.0672884	duplication_ibex
chr8	23000201	23009600	9400	2.26285	0	0.0193333	duplication_ibex
chr8	23020801	23029600	8800	0.203084	1.81E-11	0.180108	deletion_ibex
chr8	23059601	23111200	51600	2.85801	0	0.038702	duplication_ibex
chr8	23121601	23127400	5800	2.28545	4.24E-08	0.0201573	duplication_ibex
chr8	23127801	23136000	8200	1.8677	7.42E-09	0.0282146	duplication_ibex
chr8	26962001	26979600	17600	0.699359	9.06E-12	0.0681818	deletion_ibex
chr8	28423001	28430200	7200	1.67071	8.67E-07	0.0685393	duplication_ibex
chr8	31027201	31050000	22800	0.698111	6.99E-12	0.0233863	deletion_ibex
chr8	31538801	31546800	8000	0.639579	2.79E-10	0.00157729	deletion_ibex
chr8	33711601	33718600	7000	0.601657	2.60E-09	0.00551471	deletion_ibex
chr8	34255001	34274200	19200	0.699386	8.30E-12	0.0268065	deletion_ibex
chr8	34522201	34523800	1600	0.0216536	1.40E-06	0.166667	deletion_ibex
chr8	34875201	34885400	10200	0.666047	6.25E-11	0.01566	deletion_ibex
chr8	35212601	35225000	12400	0.686146	3.69E-09	0.0193322	deletion_ibex
chr8	35305601	35313800	8200	0.637823	2.33E-10	0.00291545	deletion_ibex
chr8	38547601	38598600	51000	0.681166	3.12E-12	0.0152828	deletion_ibex
chr8	39420201	39422200	2000	0.0171377	2.39E-10	0.037037	deletion_ibex
chr8	49473001	49478600	5600	0.62768	3.73E-06	0.00212314	deletion_ibex
chr8	49586201	49606400	20200	0.231974	7.89E-12	0.899846	duplication_hircus
chr8	50773001	50783200	10200	1.52866	0	0.0482094	duplication_ibex
chr8	58865801	58878800	13000	1.5337	2.50E-07	0.119711	duplication_ibex
chr8	58915001	58941600	26600	1.98945	0	0.0301992	duplication_ibex
chr8	58948201	58954600	6400	2.0962	5.98E-10	0.0328142	duplication_ibex
chr8	58955601	58989000	33400	1.92431	0	0.0194925	duplication_ibex
chr8	59889401	59891600	2200	0.0291427	1.76E-06	0.185185	deletion_ibex
chr8	61103201	61125000	21800	0.672051	7.31E-12	0.00440771	deletion_ibex
chr8	67855601	67870800	15200	1.5104	0	0.0763382	duplication_ibex
chr8	68483001	68487200	4200	0.166571	2.31E-09	0.13913	deletion_ibex
chr8	70006801	70029600	22800	1.90825	0	0.0755707	duplication_ibex
chr8	70031401	70046800	15400	0.211162	1.03E-11	0.127036	deletion_ibex
chr8	70077601	70095000	17400	10.3444	0	0.0587688	duplication_ibex
chr8	71113801	71125600	11800	1.54946	0	0.0716275	duplication_ibex
chr8	72849001	72863400	14400	0.253245	1.11E-11	0.736937	duplication_hircus
chr8	74405601	74407800	2200	0.0168238	7.24E-11	0.0689655	deletion_ibex
chr8	75740601	75759600	19000	1.54409	1.06E-08	0.0617233	duplication_ibex
chr8	79203401	79210000	6600	0.585288	2.24E-06	0.0102041	deletion_ibex
chr8	88569601	88572600	3000	0.0473241	3.63E-07	0	deletion_ibex
chr8	91667801	91678600	10800	0.616827	1.48E-11	0.0430351	deletion_ibex
chr8	92981001	92996600	15600	0.675647	9.75E-08	0.0246269	deletion_ibex
chr8	95998201	96001000	2800	0.0714574	4.72E-07	0.115942	deletion_ibex
chr8	102043801	102073600	29800	1.82064	1.07E-10	0.151463	duplication_ibex
chr9	2009601	2019000	9400	0.29509	1.70E-11	0.737401	duplication_hircus
chr9	4217201	4228400	11200	0.691515	1.42E-11	0.00601202	deletion_ibex
chr9	10706201	10711400	5200	0.279342	2.15E-08	0.922374	duplication_hircus
chr9	14033001	14036600	3600	0.0680479	1.77E-10	0.155844	deletion_ibex
chr9	15316401	15324600	8200	0.597743	3.30E-10	0.0264901	deletion_ibex
chr9	18207401	18216600	9200	0.665348	2.65E-09	0.0178117	deletion_ibex
chr9	19204201	19227200	23000	0.229916	6.93E-12	0.91151	duplication_hircus
chr9	20535201	20537800	2600	0.0947355	4.23E-06	0.146667	deletion_ibex
chr9	21226201	21250600	24400	0.236199	6.53E-12	0.839744	duplication_hircus
chr9	23011801	23020800	9000	0.695114	6.43E-07	0.007109	deletion_ibex
chr9	26362001	26379800	17800	0.60993	8.95E-12	0.0108696	deletion_ibex
chr9	32531801	32537600	5800	0.533331	2.68E-06	0.0248139	deletion_ibex
chr9	33171401	33179600	8200	0.653029	9.36E-08	0.0719041	deletion_ibex
chr9	34561801	34567800	6000	0.0610825	2.66E-11	0.758621	duplication_hircus
chr9	35822201	35837400	15200	0.667853	1.05E-11	0.0134933	deletion_ibex
chr9	35996001	36008000	12000	1.53847	4.55E-06	0.0937252	duplication_ibex
chr9	36501401	36523800	22400	0.685764	7.11E-12	0.0144107	deletion_ibex
chr9	39433601	39445200	11600	0.25022	1.37E-11	0.93318	duplication_hircus
chr9	39602001	39616600	14600	0.65107	1.09E-11	0.0269828	deletion_ibex
chr9	40927001	40932400	5400	0.0869229	2.95E-11	0.837736	duplication_hircus
chr9	41524001	41537000	13000	0.676798	6.50E-10	0.00911577	deletion_ibex
chr9	42067201	42089800	22600	0.666531	7.05E-12	0.0125523	deletion_ibex
chr9	42107401	42131000	23600	0.69307	6.75E-12	0.00826848	deletion_ibex
chr9	42264001	42271000	7000	0.643424	2.66E-09	0.00513699	deletion_ibex
chr9	42537401	42551000	13600	0.690208	1.17E-11	0.0118644	deletion_ibex
chr9	42577001	42585600	8600	0.65482	2.18E-07	0.0218878	deletion_ibex
chr9	43421601	43429800	8200	0.598045	6.16E-07	0.0166667	deletion_ibex
chr9	49917201	49928200	11000	0.559678	1.45E-11	0.0103493	deletion_ibex
chr9	50693201	50698600	5400	0.0661759	2.95E-11	0.131868	deletion_ibex
chr9	53195601	53225800	30200	0.688298	5.28E-12	0.0109105	deletion_ibex
chr9	55866001	55868200	2200	0.0482407	4.05E-07	0.0487805	deletion_ibex
chr9	60218401	60223600	5200	0.536955	3.79E-07	0.0234604	deletion_ibex
chr9	62294801	62298600	3800	0.505065	5.05E-06	0.0176991	deletion_ibex
chr9	65812001	65819200	7200	0.578012	2.21E-10	0.00965251	deletion_ibex
chr9	65886801	65910400	23600	0.669832	6.75E-12	0.0145419	deletion_ibex
chr9	67421801	67429800	8000	0.4573	1.10E-06	0.018	deletion_ibex
chr9	67490601	67503800	13200	0.00493817	1.21E-11	0.0731707	deletion_ibex
chr9	74011601	74040600	29000	2.66448	0	0.0525538	duplication_ibex
chr9	74047601	74290600	243000	2.24565	0	0.0373986	duplication_ibex
chr9	74299401	74305400	6000	2.96275	1.77E-06	0.0430789	duplication_ibex
chr9	74316601	74381400	64800	2.46408	0	0.0385522	duplication_ibex
chr9	74390201	74428800	38600	1.96701	0	0.0538481	duplication_ibex
chr9	74447401	74470000	22600	2.58991	0	0.036883	duplication_ibex
chr9	74475201	74485000	9800	2.32488	3.25E-11	0.0290366	duplication_ibex
chr9	74485401	74493000	7600	2.75092	8.39E-11	0.058037	duplication_ibex
chr9	74516001	74554000	38000	1.86167	0	0.0588393	duplication_ibex
chr9	77992801	77996000	3200	0.0614017	4.98E-11	0.114754	deletion_ibex
chr9	78753001	78776600	23600	0.688941	6.75E-12	0.0168067	deletion_ibex
chr9	81383001	81388600	5600	0.14212	2.85E-11	0.867647	duplication_hircus
chr9	87000601	87008200	7600	1.51936	4.88E-08	0.0722969	duplication_ibex
chr9	87955601	87971400	15800	4.10624	0	0.0504076	duplication_ibex
chr9	87975201	88013000	37800	0.50671	4.22E-12	0.120215	deletion_ibex
chr9	88015401	88045400	30000	0.535371	5.31E-12	0.138966	deletion_ibex
chr9	88064601	88137000	72400	1.89296	0	0.0652932	duplication_ibex
chr9	88362401	88365600	3200	0.0637717	1.64E-09	0.197183	deletion_ibex
chr9	88868201	88871400	3200	0.0158183	4.98E-11	0.125	deletion_ibex
chr9	90205201	90208200	3000	0.0201111	5.31E-11	0.029703	deletion_ibex
chr9	90853601	90861200	7600	0.280185	2.10E-11	0.878205	duplication_hircus
chr10	8118001	8126200	8200	0.630485	3.89E-11	0.00294985	deletion_ibex
chr10	10573601	10615000	41400	0.694394	3.85E-12	0.0132576	deletion_ibex
chr10	11077201	11084000	6800	0.680436	6.42E-06	0.00346021	deletion_ibex
chr10	13127001	13187600	60600	0.587814	2.63E-12	0.092618	deletion_ibex
chr10	24592001	24599800	7800	0.655587	2.86E-10	0.018759	deletion_ibex
chr10	26281401	26416200	134800	1.70111	0	0.0414502	duplication_ibex
chr10	28209401	28258400	49000	0.400235	3.25E-12	0.761654	duplication_hircus
chr10	28342001	28359800	17800	0.26713	8.95E-12	0.899123	duplication_hircus
chr10	30060801	30073400	12600	0.695328	5.24E-09	0.0238095	deletion_ibex
chr10	30675801	30685400	9600	0.67273	3.32E-11	0.0111663	deletion_ibex
chr10	33035401	33046600	11200	0.117669	1.42E-11	0.86443	duplication_hircus
chr10	34220601	34232600	12000	0.637874	1.33E-11	0.0133333	deletion_ibex
chr10	39141801	39143800	2000	0.0384542	1.89E-08	0.166667	deletion_ibex
chr10	42303201	42310000	6800	0.597225	4.95E-09	0.00948767	deletion_ibex
chr10	43313201	43340200	27000	0.686108	5.90E-12	0.0135593	deletion_ibex
chr10	43698001	43713200	15200	0.674476	2.10E-11	0.0310078	deletion_ibex
chr10	46408201	46423600	15400	0.660841	1.03E-11	0.000764526	deletion_ibex
chr10	47192601	47202800	10200	0.64022	1.56E-11	0.00480192	deletion_ibex
chr10	49918401	49930400	12000	0.650431	1.33E-11	0.0040282	deletion_ibex
chr10	50938801	50945600	6800	0.663281	4.69E-10	0	deletion_ibex
chr10	57898801	57907000	8200	1.57595	3.08E-07	0.0589463	duplication_ibex
chr10	61143801	61156800	13000	0.691315	1.23E-11	0.00964067	deletion_ibex
chr10	61706001	61715200	9200	0.637675	1.73E-11	0.00671141	deletion_ibex
chr10	65918201	65925400	7200	0.664963	2.83E-09	0.820119	duplication_hircus
chr10	69067201	69080000	12800	0.660141	1.25E-11	0.0099728	deletion_ibex
chr10	74974001	74982400	8400	0.664848	4.91E-08	0.0163711	deletion_ibex
chr10	75501801	75517000	15200	0.67778	1.05E-11	0.0114591	deletion_ibex
chr10	77392201	77424000	31800	2.60625	0	0.0619308	duplication_ibex
chr10	77449801	77458600	8800	1.95464	4.10E-06	0.0346656	duplication_ibex
chr10	77490801	77553000	62200	4.03867	0	0.0607019	duplication_ibex
chr10	77554801	77650400	95600	3.51107	0	0.085945	duplication_ibex
chr10	77680601	77709800	29200	1.88959	0	0.040878	duplication_ibex
chr10	77722401	77734600	12200	1.51146	5.76E-07	0.104361	duplication_ibex
chr10	77812201	77826800	14600	2.42109	1.21E-06	0.110413	duplication_ibex
chr10	77883801	77900200	16400	3.39445	0	0.0275449	duplication_ibex
chr10	77974001	77998000	24000	2.16022	0	0.0330006	duplication_ibex
chr10	78031801	78040000	8200	0.577313	2.95E-08	0.128358	deletion_ibex
chr10	78062401	78079400	17000	2.02234	0	0.037922	duplication_ibex
chr10	78080801	78109200	28400	3.39468	0	0.0272441	duplication_ibex
chr10	78152001	78193400	41400	1.70275	0	0.0739355	duplication_ibex
chr10	78203801	78218800	15000	2.14865	0	0.0394856	duplication_ibex
chr10	78239401	78252000	12600	1.83969	1.86E-06	0.0637828	duplication_ibex
chr10	78266601	78307600	41000	2.13632	0	0.0541827	duplication_ibex
chr10	78314401	78369600	55200	1.99972	0	0.0263883	duplication_ibex
chr10	78417601	78425800	8200	2.61699	1.44E-07	0.0424016	duplication_ibex
chr10	78434201	78456200	22000	2.54485	0	0.0241628	duplication_ibex
chr10	78468001	78477000	9000	1.86995	1.71E-06	0.0916993	duplication_ibex
chr10	78499601	78522600	23000	2.72268	0	0.0269079	duplication_ibex
chr10	78563601	78607200	43600	1.85417	0	0.0286904	duplication_ibex
chr10	78696001	78732600	36600	1.82489	0	0.0346833	duplication_ibex
chr10	82094601	82104600	10000	1.55089	7.46E-09	0.026075	duplication_ibex
chr10	83442801	83461000	18200	1.52333	0	0.0983213	duplication_ibex
chr10	84144801	84155800	11000	0.0428428	1.45E-11	0.914894	duplication_hircus
chr10	85173201	85184200	11000	1.66605	7.53E-10	0.0758593	duplication_ibex
chr10	85407601	85422200	14600	1.58581	0	0.0545229	duplication_ibex
chr10	89853001	89861800	8800	0.546738	1.81E-11	0.0150502	deletion_ibex
chr10	94439201	94449200	10000	0.656889	1.59E-11	0.00928074	deletion_ibex
chr10	97168201	97177600	9400	0.687156	1.42E-09	0.00364964	deletion_ibex
chr10	98796001	98806200	10200	0.599236	1.56E-11	0.0513447	deletion_ibex
chr11	1785601	1791800	6200	1.71774	2.90E-07	0.0550725	duplication_ibex
chr11	4197601	4199800	2200	0.0278227	7.24E-11	0	deletion_ibex
chr11	10414001	10422000	8000	1.558	1.44E-06	0.0619178	duplication_ibex
chr11	12589801	12597200	7400	1.60692	1.35E-07	0.0555217	duplication_ibex
chr11	12681001	12696800	15800	0.259296	1.01E-11	0.827768	duplication_hircus
chr11	14773601	14782000	8400	0.582277	1.90E-11	0.765089	duplication_hircus
chr11	15980001	16004000	24000	0.678186	6.64E-12	0.0168488	deletion_ibex
chr11	16021001	16024600	3600	0.186741	2.36E-06	0.943038	duplication_hircus
chr11	17041001	17049800	8800	1.51864	1.75E-06	0.0554047	duplication_ibex
chr11	20227201	20233200	6000	0.631811	6.75E-06	0.00406504	deletion_ibex
chr11	26436201	26447200	11000	0.591711	2.09E-08	0.0106257	deletion_ibex
chr11	27841801	27849600	7800	1.52769	5.29E-07	0.0279361	duplication_ibex
chr11	33775601	33781800	6200	0.594421	1.76E-06	0.00424628	deletion_ibex
chr11	34379401	34398000	18600	0.668533	1.71E-11	0.0527913	deletion_ibex
chr11	34943801	34947200	3400	0.0282351	4.69E-11	0.821429	duplication_hircus
chr11	35523001	35524800	1800	0.0266052	1.33E-06	0	deletion_ibex
chr11	38000801	38016800	16000	0.699777	9.96E-12	0.0347826	deletion_ibex
chr11	39859801	39871800	12000	0.667125	1.33E-11	0.00773694	deletion_ibex
chr11	40394401	40413000	18600	0.636154	8.57E-12	0.00656599	deletion_ibex
chr11	40419601	40440800	21200	0.635243	7.52E-12	0.0255369	deletion_ibex
chr11	40452001	40469400	17400	0.669662	9.16E-12	0.0126227	deletion_ibex
chr11	44129401	44146600	17200	1.58637	0	0.0861823	duplication_ibex
chr11	46816201	46821600	5400	0.164861	2.95E-11	0.08	deletion_ibex
chr11	47892801	47895200	2400	0.0266549	6.64E-11	0	deletion_ibex
chr11	48303801	48310400	6600	0.689904	3.23E-06	0.00486224	deletion_ibex
chr11	50436401	50450800	14400	0.54039	2.99E-06	0.0372787	deletion_ibex
chr11	57184401	57186400	2000	0.051036	3.32E-07	0.155172	deletion_ibex
chr11	58225401	58257400	32000	0.674831	4.98E-12	0.0112867	deletion_ibex
chr11	60149201	60160000	10800	0.669152	6.94E-10	0.02537	deletion_ibex
chr11	61024801	61041000	16200	0.699225	9.84E-12	0.00846262	deletion_ibex
chr11	61208001	61219000	11000	0.585835	1.45E-11	0.0102828	deletion_ibex
chr11	69585201	69601600	16400	1.50824	0	0.0668028	duplication_ibex
chr11	77792801	77796000	3200	0.0416532	4.98E-11	0.139535	deletion_ibex
chr11	82430801	82437400	6600	0.69759	2.00E-07	0	deletion_ibex
chr11	92974001	92979600	5600	2.00671	1.31E-09	0.012837	duplication_ibex
chr11	93391201	93406800	15600	0.556177	1.02E-11	0.0246032	deletion_ibex
chr11	104715601	104722600	7000	0.280013	1.01E-08	0.91716	duplication_hircus
chr11	105010001	105013600	3600	0.0633453	4.43E-11	0.112069	deletion_ibex
chr11	105083001	105087000	4000	0.0236458	3.98E-11	0.0784314	deletion_ibex
chr11	105471601	105476000	4400	0.0318629	3.62E-11	0.0652174	deletion_ibex
chr11	105822201	105824000	1800	0	2.32E-07	0	deletion_ibex
chr12	920601	926600	6000	2.65358	1.43E-07	0.00422721	duplication_ibex
chr12	14187601	14305600	118000	2.32288	0	0.0333795	duplication_ibex
chr12	14501801	14544000	42200	2.25972	0	0.063135	duplication_ibex
chr12	14547801	14566000	18200	0.122057	8.76E-12	0.746479	duplication_hircus
chr12	14571401	14582600	11200	2.2609	2.00E-06	0.0206331	duplication_ibex
chr12	14673201	14684400	11200	0.471463	1.57E-10	0.159251	deletion_ibex
chr12	14845601	14855600	10000	2.03737	0	0.0343739	duplication_ibex
chr12	14856801	14935200	78400	1.90158	0	0.0385152	duplication_ibex
chr12	14935601	14970800	35200	2.09519	0	0.0398065	duplication_ibex
chr12	14972801	14990400	17600	1.80687	6.52E-10	0.0328976	duplication_ibex
chr12	14990801	15017200	26400	1.56398	1.92E-09	0.0229008	duplication_ibex
chr12	15018601	15025000	6400	1.73414	2.65E-06	0.0228956	duplication_ibex
chr12	15037401	15046400	9000	1.84817	7.08E-11	0.0442231	duplication_ibex
chr12	15046401	15144000	97600	0.534369	1.63E-12	0.164654	deletion_ibex
chr12	15472801	15517400	44600	0.529616	3.57E-12	0.17605	deletion_ibex
chr12	15666001	15683800	17800	1.72639	0	0.0496319	duplication_ibex
chr12	16158401	16179400	21000	0.086292	7.59E-12	0.854936	duplication_hircus
chr12	23464001	23472600	8600	0.636427	2.96E-08	0.0149031	deletion_ibex
chr12	23745201	23767200	22000	0.678247	7.24E-12	0.0330982	deletion_ibex
chr12	25392801	25394400	1600	0.015597	2.51E-07	0	deletion_ibex
chr12	27905801	27913000	7200	0.675322	8.97E-07	0.047619	deletion_ibex
chr12	29856601	29866400	9800	0.688228	2.16E-09	0.0176263	deletion_ibex
chr12	34905601	34927200	21600	0.495065	7.38E-12	0.115007	deletion_ibex
chr12	34983601	35001600	18000	1.79996	0	0.0320155	duplication_ibex
chr12	35031601	35050200	18600	2.13803	0	0.0180891	duplication_ibex
chr12	35063201	35090800	27600	2.09618	0	0.0487143	duplication_ibex
chr12	35121201	35128200	7000	0.455497	6.13E-07	0.107368	deletion_ibex
chr12	35129601	35143200	13600	2.03748	0	0.0253099	duplication_ibex
chr12	35352001	35361800	9800	0.656969	1.63E-11	0.00481928	deletion_ibex
chr12	37090801	37097800	7000	0.526237	4.55E-11	0.901582	duplication_hircus
chr12	40489201	40507400	18200	0.689787	8.76E-12	0.00995025	deletion_ibex
chr12	49591001	49601200	10200	0.623022	4.53E-10	0.0283768	deletion_ibex
chr12	51478201	51486600	8400	1.65002	3.19E-09	0.0965333	duplication_ibex
chr12	60463401	60499200	35800	0.639135	4.45E-12	0.00913884	deletion_ibex
chr12	60637801	60648000	10200	0.689846	2.37E-09	0.00904977	deletion_ibex
chr12	60671601	60679400	7800	0.669323	2.40E-07	0.0075188	deletion_ibex
chr12	77656001	77657800	1800	0.057461	3.51E-06	0.0810811	deletion_ibex
chr12	81060601	81068200	7600	0.67943	3.69E-06	0.0384047	deletion_ibex
chr12	81473201	81486400	13200	0.656074	1.21E-11	0.00358423	deletion_ibex
chr12	82938601	82941000	2400	0.00878867	6.64E-11	0.0833333	deletion_ibex
chr12	83720401	83723000	2600	0.0193645	6.13E-11	0.75	duplication_hircus
chr12	85670001	85671800	1800	0.0288009	3.57E-07	0	deletion_ibex
chr12	86207001	86220600	13600	0.605085	1.17E-11	0.04947	deletion_ibex
chr13	29801	111400	81600	2.44653	0	0.0821277	duplication_ibex
chr13	2907401	2923400	16000	0.299594	9.96E-12	0.131004	deletion_ibex
chr13	9463401	9465400	2000	0.025281	5.76E-07	0.111111	deletion_ibex
chr13	16230601	16233200	2600	0.0643627	1.32E-08	0.882353	duplication_hircus
chr13	18229801	18238400	8600	0.58939	1.85E-11	0.00451807	deletion_ibex
chr13	18632201	18649800	17600	0.365696	9.06E-12	0.928283	duplication_hircus
chr13	20554601	20562400	7800	1.64946	5.60E-09	0.0678449	duplication_ibex
chr13	22754201	22763400	9200	0.640637	1.73E-11	0.00741656	deletion_ibex
chr13	25200601	25220000	19400	0.690236	8.22E-12	0.0116602	deletion_ibex
chr13	27294001	27308400	14400	1.52433	3.54E-09	0.0189117	duplication_ibex
chr13	36565001	36586200	21200	1.50469	0	0.0681004	duplication_ibex
chr13	37184001	37258800	74800	2.26626	0	0.0105557	duplication_ibex
chr13	37843801	37874800	31000	2.07722	0	0.0213774	duplication_ibex
chr13	37877601	37887800	10200	2.24777	0	0.0107042	duplication_ibex
chr13	44237401	44239400	2000	0.0465962	3.37E-06	0.183673	deletion_ibex
chr13	47059801	47083800	24000	1.51617	1.12E-09	0.0941828	duplication_ibex
chr13	52414801	52420400	5600	1.76275	1.04E-07	0.0566419	duplication_ibex
chr13	54246001	54251800	5800	0.127881	2.75E-11	0.133333	deletion_ibex
chr13	61115201	61149200	34000	0.316717	4.69E-12	0.746469	duplication_hircus
chr13	61828001	61853200	25200	0.592719	6.32E-12	0.0265752	deletion_ibex
chr13	62201801	62226000	24200	2.38836	0	0.0398323	duplication_ibex
chr13	73455801	73463200	7400	1.52681	1.40E-06	0.0777363	duplication_ibex
chr13	73648001	73661600	13600	1.50058	0	0.0430335	duplication_ibex
chr13	75272001	75288600	16600	3.08945	0	0.0281208	duplication_ibex
chr13	75289401	75308000	18600	3.08449	0	0.0277982	duplication_ibex
chr13	75313001	75323000	10000	5.83802	3.06E-09	0.0152209	duplication_ibex
chr13	75323401	75354800	31400	1.83454	1.22E-08	0.0414234	duplication_ibex
chr13	80716401	80723200	6800	1.60244	4.12E-07	0.0474263	duplication_ibex
chr13	82045601	82050800	5200	1.5516	2.29E-07	0.0476611	duplication_ibex
chr13	82522001	82526600	4600	0.0539766	3.46E-11	0.0246914	deletion_ibex
chr14	2373601	2384600	11000	0.62517	5.78E-07	0.0638064	deletion_ibex
chr14	4908201	4919000	10800	0.416428	1.48E-11	0.145865	deletion_ibex
chr14	4957401	4973200	15800	2.9729	0	0.0413437	duplication_ibex
chr14	8303801	8328400	24600	0.68176	6.48E-12	0.01732	deletion_ibex
chr14	8516401	8526400	10000	1.58382	2.94E-06	0.0342127	duplication_ibex
chr14	10803801	10818000	14200	0.623731	1.12E-11	0.00738007	deletion_ibex
chr14	12742201	12753400	11200	0.58716	1.42E-11	0.00852619	deletion_ibex
chr14	13340201	13350400	10200	1.50058	4.09E-09	0.0489009	duplication_ibex
chr14	17321801	17325800	4000	0.572561	3.51E-08	0.156805	deletion_ibex
chr14	18780801	18794200	13400	0.654474	1.19E-11	0.0170068	deletion_ibex
chr14	21574601	21679200	104600	0.6607	1.52E-12	0.0847786	deletion_ibex
chr14	26257401	26260200	2800	0.0321165	3.98E-10	0.0909091	deletion_ibex
chr14	26697001	26702400	5400	0.100652	2.95E-11	0.888889	duplication_hircus
chr14	28884201	28932200	48000	0.588609	3.32E-12	0.0421221	deletion_ibex
chr14	35968601	35975600	7000	0.47337	2.28E-11	0.0150538	deletion_ibex
chr14	38074801	38081600	6800	0.604685	1.76E-07	0.00729927	deletion_ibex
chr14	38832201	38833600	1400	0.00447553	3.60E-07	0.047619	deletion_ibex
chr14	47758001	47766000	8000	0.68537	1.92E-06	0.02391	deletion_ibex
chr14	49158201	49161000	2800	0.0429381	4.50E-09	0.0222222	deletion_ibex
chr14	53062001	53078600	16600	0.628215	9.60E-12	0.0133543	deletion_ibex
chr14	54749401	54756800	7400	1.69794	7.55E-08	0.0807416	duplication_ibex
chr14	57905801	57907200	1400	0.00486726	5.97E-07	0.15	deletion_ibex
chr14	70697401	70710000	12600	1.59609	5.34E-08	0.113929	duplication_ibex
chr14	80568001	80573000	5000	0.191851	3.19E-11	0.151351	deletion_ibex
chr14	82835201	82837800	2600	0.05531	2.39E-09	0.173913	deletion_ibex
chr14	86527601	86540800	13200	0.655652	1.21E-11	0.103261	deletion_ibex
chr14	87171601	87185800	14200	0.686467	4.49E-11	0.0815348	deletion_ibex
chr14	87717001	87726800	9800	0.696154	1.23E-06	0.0384615	deletion_ibex
chr14	91211201	91225800	14600	0.657648	1.09E-11	0.0097561	deletion_ibex
chr15	2101201	2126200	25000	0.606221	6.37E-12	0.0292645	deletion_ibex
chr15	3170001	3186800	16800	2.41726	0	0.0821618	duplication_ibex
chr15	3187801	3246400	58600	2.57364	0	0.0460981	duplication_ibex
chr15	3897801	3928200	30400	1.50856	0	0.0370913	duplication_ibex
chr15	3960601	4043600	83000	3.43333	0	0.0337906	duplication_ibex
chr15	4238801	4244800	6000	0.631845	1.86E-10	0.00601202	deletion_ibex
chr15	4324801	4328200	3400	2.15955	1.47E-07	0.00738397	duplication_ibex
chr15	4332001	4342400	10400	1.67495	0	0.00219202	duplication_ibex
chr15	4348601	4357400	8800	0.0679824	1.81E-11	0.784946	duplication_hircus
chr15	4359601	4367400	7800	0.627661	8.32E-07	0.818182	duplication_hircus
chr15	4447401	4458000	10600	0.516106	1.50E-11	0.133952	deletion_ibex
chr15	13561801	13572400	10600	0.63211	1.20E-10	0.00455063	deletion_ibex
chr15	15947401	15954600	7200	0.581425	5.56E-07	0.0152542	deletion_ibex
chr15	20589201	20596400	7200	0.590003	4.85E-09	0	deletion_ibex
chr15	20625001	20634000	9000	0.561539	1.24E-10	0.0166389	deletion_ibex
chr15	20809001	20820400	11400	0.663399	3.50E-10	0.00204082	deletion_ibex
chr15	21191201	21206000	14800	0.676509	1.08E-11	0.00832702	deletion_ibex
chr15	27449401	27452800	3400	0	4.69E-11	0	deletion_ibex
chr15	28973201	28984800	11600	1.53076	2.75E-11	0.033557	duplication_ibex
chr15	31333001	31339800	6800	0.311949	2.17E-06	0.167147	deletion_ibex
chr15	32432201	32450400	18200	0.266781	8.76E-12	0.790918	duplication_hircus
chr15	33557401	33564400	7000	0.535892	2.28E-11	0.004158	deletion_ibex
chr15	34081401	34086800	5400	1.56492	5.11E-06	0.0446708	duplication_ibex
chr15	34772001	34791200	19200	1.6542	0	0.0370532	duplication_ibex
chr15	34971401	34985200	13800	1.5032	4.62E-11	0.0202551	duplication_ibex
chr15	35961001	35990600	29600	1.81055	0	0.0281333	duplication_ibex
chr15	35991201	36037000	45800	1.77021	0	0.0446373	duplication_ibex
chr15	36107401	36158200	50800	2.22952	0	0.04187	duplication_ibex
chr15	36261201	36282800	21600	1.81239	0	0.0282653	duplication_ibex
chr15	36283201	36303600	20400	1.58963	0	0.0357061	duplication_ibex
chr15	37633801	37647600	13800	0.426778	1.15E-11	0.046285	deletion_ibex
chr15	46532801	46544000	11200	0.67967	7.11E-10	0.00201005	deletion_ibex
chr15	51107601	51114200	6600	2.03025	5.25E-06	0.127612	duplication_ibex
chr15	55901401	55910000	8600	1.50923	5.22E-07	0.0428492	duplication_ibex
chr15	61436401	61445800	9400	0.636073	1.37E-07	0.0295203	deletion_ibex
chr15	61909001	61917400	8400	0.611255	4.41E-08	0.0672389	deletion_ibex
chr15	62850801	62993800	143000	0.498868	1.11E-12	0.17091	deletion_ibex
chr15	68598001	68615400	17400	1.70609	4.62E-07	0.0969828	duplication_ibex
chr15	71165801	71179800	14000	0.47032	1.14E-11	0.100216	deletion_ibex
chr15	71679401	71685000	5600	0.509199	4.84E-10	0.047619	deletion_ibex
chr15	72078801	72087000	8200	0.662237	8.14E-09	0.00603318	deletion_ibex
chr15	72794001	72802000	8000	0.604473	1.99E-11	0.00936037	deletion_ibex
chr15	73940201	73956600	16400	0.357496	9.72E-12	0.179426	deletion_ibex
chr15	78164201	78167200	3000	0.0390785	2.12E-10	0.178571	deletion_ibex
chr15	80987001	80989800	2800	0.0172579	5.69E-11	0	deletion_ibex
chr15	81489601	81543800	54200	0.0786864	2.94E-12	0.707641	duplication_hircus
chr15	81545601	81547000	1400	0.00895087	1.71E-06	0	deletion_ibex
chr16	904601	933800	29200	1.53322	1.09E-11	0.0442274	duplication_ibex
chr16	3868001	3870200	2200	0.0054561	7.24E-11	0.0754717	deletion_ibex
chr16	5113201	5127800	14600	4.59221	0	0.0142841	duplication_ibex
chr16	5128801	5143400	14600	3.89219	0	0.029585	duplication_ibex
chr16	5144801	5211600	66800	2.48668	0	0.0641895	duplication_ibex
chr16	5214201	5300000	85800	2.53621	0	0.0509088	duplication_ibex
chr16	5911601	5967600	56000	1.87968	0	0.0335272	duplication_ibex
chr16	6033801	6036800	3000	0.0904488	1.54E-09	0.765957	duplication_hircus
chr16	8406001	8412400	6400	0.629197	4.90E-07	0.0113422	deletion_ibex
chr16	9509601	9515000	5400	0.0594101	2.95E-11	0.0980392	deletion_ibex
chr16	13740001	13750200	10200	0.660497	1.41E-10	0.0607424	deletion_ibex
chr16	14673801	14675400	1600	0.00995583	8.75E-08	0.0555556	deletion_ibex
chr16	15053601	15062000	8400	0.694852	8.70E-07	0.010929	deletion_ibex
chr16	15137401	15180600	43200	0.558191	3.69E-12	0.0666255	deletion_ibex
chr16	15541601	15555000	13400	0.696405	1.19E-11	0.0156636	deletion_ibex
chr16	31292601	31329000	36400	0.685386	4.38E-12	0.0172005	deletion_ibex
chr16	42047201	42071400	24200	1.70905	0	0.109735	duplication_ibex
chr16	42908801	42947200	38400	2.39069	0	0.0587738	duplication_ibex
chr16	47013401	47024600	11200	1.5654	2.06E-06	0.0850186	duplication_ibex
chr16	49628401	49630200	1800	0.00747772	1.77E-10	0	deletion_ibex
chr16	52727601	52759000	31400	6.7421	0	0.887227	duplication-in-hircus-ibex
chr16	53128201	53144000	15800	1.52522	4.03E-11	0.069268	duplication_ibex
chr16	55331401	55342400	11000	0.517414	1.45E-11	0.081464	deletion_ibex
chr16	56284601	56305800	21200	0.233092	7.52E-12	0.958631	duplication_hircus
chr16	58269801	58272800	3000	0.0206231	5.31E-11	0.0909091	deletion_ibex
chr16	63259801	63276200	16400	1.66404	6.33E-06	0.113152	duplication_ibex
chr16	64840001	64848600	8600	1.51962	1.62E-07	0.0799124	duplication_ibex
chr16	72551801	72553400	1600	0.0164706	3.00E-06	0	deletion_ibex
chr17	265201	289200	24000	0.280596	6.64E-12	0.155032	deletion_ibex
chr17	318201	337200	19000	2.54526	4.43E-09	0.0330418	duplication_ibex
chr17	338001	499200	161200	6.59935	0	0.0307797	duplication_ibex
chr17	645801	654600	8800	1.85049	5.82E-06	0.0416116	duplication_ibex
chr17	771201	775600	4400	1.60762	8.41E-07	0.0363269	duplication_ibex
chr17	8863801	8878400	14600	3.0115	0	0.0916475	duplication_ibex
chr17	14441801	14457600	15800	0.361437	1.01E-11	0.868571	duplication_hircus
chr17	27624001	27627000	3000	0.0636023	5.31E-11	0.942857	duplication_hircus
chr17	30252401	30260600	8200	0.694654	4.89E-08	0.0431472	deletion_ibex
chr17	30574401	30582400	8000	1.63369	4.20E-06	0.0801377	duplication_ibex
chr17	33722001	33730800	8800	0.121329	1.81E-11	0.779006	duplication_hircus
chr17	35650201	35659800	9600	0.693321	8.46E-07	0.0291375	duplication
chr17	35684601	35707600	23000	0.683514	6.93E-12	0.00796416	deletion_ibex
chr17	35714201	35719800	5600	0.587802	1.91E-06	0.00970874	deletion_ibex
chr17	35859801	35875800	16000	0.654592	9.96E-12	0.0200297	deletion_ibex
chr17	40922001	40934400	12400	0.667795	1.29E-11	0.0191022	deletion_ibex
chr17	42935601	42945400	9800	0.637138	1.63E-11	0.00121803	deletion_ibex
chr17	43917401	43929800	12400	0.665361	1.29E-11	0.038501	deletion_ibex
chr17	44792401	44799600	7200	0.632418	6.79E-07	0.00350263	deletion_ibex
chr17	44899001	44906800	7800	0.646353	9.30E-09	0.00936037	deletion_ibex
chr17	45734401	45767200	32800	0.668849	4.86E-12	0.0485981	deletion_ibex
chr17	46234001	46235800	1800	0.0374271	1.35E-06	0.121951	deletion_ibex
chr17	49209201	49212800	3600	0.251127	4.86E-06	0.726027	duplication_hircus
chr17	51761801	51771000	9200	0.0224831	1.73E-11	0	deletion_ibex
chr17	54684601	54690400	5800	1.72174	6.12E-08	0.101107	duplication_ibex
chr17	55119201	55132400	13200	0.668186	1.21E-11	0.00325468	deletion_ibex
chr17	59075401	59089800	14400	0.691691	1.11E-11	0.0205793	deletion_ibex
chr17	68491001	68496600	5600	0.0445497	2.85E-11	0.962963	duplication_hircus
chr17	68517001	68646800	129800	53.4329	2.65E-06	0.0473253	duplication_ibex
chr17	68653601	68737400	83800	2.24806	0	0.0656574	duplication_ibex
chr17	68765801	68774000	8200	1.87463	0	0.0215686	duplication_ibex
chr18	1181801	1190200	8400	0.67204	5.98E-07	0.0250696	deletion_ibex
chr18	1750601	1783400	32800	2.04173	0	0.0669488	duplication_ibex
chr18	1793201	1810200	17000	1.83731	0	0.0417847	duplication_ibex
chr18	2199601	2217000	17400	1.58272	1.30E-06	0.0982895	duplication_ibex
chr18	6945001	6950800	5800	1.63962	3.15E-07	0.0638596	duplication_ibex
chr18	7866601	7877800	11200	4.15421	3.05E-09	0.036044	duplication_ibex
chr18	7879401	7881200	1800	0.0115449	1.22E-08	0.0983607	deletion_ibex
chr18	7934201	7936600	2400	0.0317599	6.64E-11	0.769231	duplication_hircus
chr18	7945401	7963400	18000	1.91461	0	0.0906791	duplication_ibex
chr18	7968401	7971800	3400	0.0904281	4.40E-08	0.191011	deletion_ibex
chr18	9160401	9167600	7200	1.70499	1.77E-10	0.0393258	duplication_ibex
chr18	9986601	10002000	15400	1.5184	0	0.0591733	duplication_ibex
chr18	11567001	11578400	11400	1.83998	1.81E-08	0.0914364	duplication_ibex
chr18	16186801	16203600	16800	1.68904	2.72E-06	0.0883499	duplication_ibex
chr18	16203601	16212400	8800	0.303647	1.81E-11	0.98927	duplication_hircus
chr18	18171001	18181200	10200	0.695026	1.56E-11	0.00196657	deletion_ibex
chr18	20173001	20181000	8000	1.77026	3.48E-07	0.0701235	duplication_ibex
chr18	22446801	22460600	13800	1.56292	3.29E-06	0.0951334	duplication_ibex
chr18	23377601	23396800	19200	0.654799	8.30E-12	0.00508582	deletion_ibex
chr18	26111001	26141200	30200	2.12728	0	0.0495227	duplication_ibex
chr18	32918001	32926600	8600	1.50543	2.70E-08	0.0451293	duplication_ibex
chr18	45402001	45419000	17000	1.52947	3.75E-11	0.0861825	duplication_ibex
chr18	45491601	45500400	8800	0.46172	1.62E-07	0.0257827	deletion_ibex
chr18	46228001	46340400	112400	1.63188	0	0.0421916	duplication_ibex
chr18	46499801	46512200	12400	1.50109	0	0.0404646	duplication_ibex
chr18	50139601	50150000	10400	1.73884	1.46E-06	0.134721	duplication_ibex
chr18	51450401	51549000	98600	1.54419	0	0.0262133	duplication_ibex
chr18	51610601	51709200	98600	2.95052	0	0.0673298	duplication_ibex
chr18	52338201	52340400	2200	0.0698874	2.64E-06	0.131148	deletion_ibex
chr18	52351401	52364200	12800	2.28461	0	0.0401281	duplication_ibex
chr18	52808401	52830000	21600	0.698477	2.68E-09	0.106311	deletion_ibex
chr18	57349601	57359000	9400	1.70048	3.39E-11	0.0448248	duplication_ibex
chr18	57640801	57665400	24600	0.306128	6.48E-12	0.738224	duplication_hircus
chr18	57705801	57715600	9800	0.00553192	1.63E-11	0.027933	deletion_ibex
chr18	57722801	57864400	141600	1.55167	0	0.0312796	duplication_ibex
chr18	58177601	58181000	3400	0.142708	2.71E-08	0.125	deletion_ibex
chr18	58203401	58334800	131400	1.76855	7.13E-08	0.154049	duplication_ibex
chr18	58610401	58749800	139400	2.72551	0	0.0206905	duplication_ibex
chr18	59136001	59164800	28800	2.10981	0	0.0275434	duplication_ibex
chr18	59406401	59429800	23400	0.477974	6.81E-12	0.176182	deletion_ibex
chr18	59966801	60003200	36400	1.88646	0	0.0684891	duplication_ibex
chr18	60137601	60151600	14000	1.72399	2.26E-08	0.054259	duplication_ibex
chr18	60189401	60199400	10000	1.55974	2.97E-08	0.0435393	duplication_ibex
chr18	60210401	60233400	23000	2.43991	0	0.0302514	duplication_ibex
chr18	60244401	60330600	86200	1.55962	0	0.0540675	duplication_ibex
chr18	60474201	60571200	97000	1.76021	0	0.0357854	duplication_ibex
chr18	60680401	60719400	39000	2.93238	0	0.0295688	duplication_ibex
chr18	60783201	60795000	11800	4.27299	0	0.0296026	duplication_ibex
chr18	61074601	61087400	12800	1.5832	3.04E-08	0.073429	duplication_ibex
chr18	62883001	62891400	8400	1.66753	0	0.0174807	duplication_ibex
chr18	62903201	62925200	22000	2.10196	0	0.0281445	duplication_ibex
chr18	64316001	64344200	28200	3.03822	0	0.0631685	duplication_ibex
chr18	64344601	64360800	16200	2.57722	5.47E-09	0.0374129	duplication_ibex
chr18	64361201	64370600	9400	3.01103	1.04E-06	0.0624045	duplication_ibex
chr18	64382001	64491400	109400	3.36098	0	0.0885603	duplication_ibex
chr18	64493201	64562800	69600	1.77351	0	0.0536619	duplication_ibex
chr18	64748801	64756200	7400	0.363016	3.94E-07	0.154529	deletion_ibex
chr18	66235401	66243400	8000	0.155873	1.99E-11	0.84	duplication_hircus
chr19	5442401	5445200	2800	0.0342541	5.69E-11	0.0566038	deletion_ibex
chr19	9741201	9745800	4600	0.556176	1.38E-06	0.0116279	deletion_ibex
chr19	13849801	13854800	5000	0.197137	1.57E-07	0.0878378	deletion_ibex
chr19	18925201	18969200	44000	0.234799	3.62E-12	0.170103	deletion_ibex
chr19	19125801	19171800	46000	1.80563	0	0.0476873	duplication_ibex
chr19	19286201	19296000	9800	1.86223	5.11E-07	0.169646	duplication_ibex
chr19	23914601	23922800	8200	0.263783	1.94E-11	0.0678466	deletion_ibex
chr19	26116201	26123600	7400	1.73152	1.46E-07	0.0683434	duplication_ibex
chr19	26389201	26395200	6000	1.7144	4.23E-07	0.0335846	duplication_ibex
chr19	40857401	40874000	16600	0.206866	9.60E-12	0.808732	duplication_hircus
chr19	40893801	40911400	17600	0.41838	9.06E-12	0.765455	duplication_hircus
chr19	41065801	41069800	4000	0.139361	4.55E-08	0.168831	deletion_ibex
chr19	42907201	42937400	30200	2.61649	0	0.0425201	duplication_ibex
chr19	49780201	49789200	9000	1.97988	1.74E-09	0.0229885	duplication_ibex
chr19	56012601	56017000	4400	0.176218	1.43E-07	0.172589	deletion_ibex
chr19	56300601	56304400	3800	0.0121569	4.19E-11	0.0853659	deletion_ibex
chr19	56377801	56384800	7000	0.105639	2.28E-11	0.177606	deletion_ibex
chr19	58796601	58813800	17200	0.155951	9.27E-12	0.925558	duplication_hircus
chr19	59547401	59565400	18000	1.52629	2.50E-09	0.0528775	duplication_ibex
chr19	59585801	59592000	6200	1.51371	2.70E-07	0.0276119	duplication_ibex
chr19	61900601	61908200	7600	0.125161	2.10E-11	0.728507	duplication_hircus
chr19	61931601	61951600	20000	0.287648	7.97E-12	0.750549	duplication_hircus
chr19	62256401	62259800	3400	0.0154439	4.69E-11	0	deletion_ibex
chr20	1036201	1038600	2400	0.0126849	6.64E-11	0.0425532	deletion_ibex
chr20	8784001	8794200	10200	0.689895	1.31E-06	0.0804481	deletion_ibex
chr20	12096801	12103200	6400	1.54232	2.49E-09	0.0696481	duplication_ibex
chr20	19378201	19386200	8000	0.672509	8.87E-08	0.00423131	deletion_ibex
chr20	26142801	26157400	14600	0.688668	1.09E-11	0.00365764	deletion_ibex
chr20	27443201	27456000	12800	0.466156	1.25E-11	0.0661673	deletion_ibex
chr20	28740001	28743200	3200	0.0409074	5.98E-10	0.107143	deletion_ibex
chr20	30142401	30146600	4200	0.0447496	3.79E-11	0.118644	deletion_ibex
chr20	31604201	31607000	2800	0.0630029	1.82E-07	0.0434783	deletion_ibex
chr20	34135601	34139400	3800	0.0193798	4.19E-11	0.1875	deletion_ibex
chr20	34620401	34629800	9400	0.686011	5.98E-09	0.0505376	deletion_ibex
chr20	36963401	36982200	18800	0.620896	8.48E-12	0.0355466	deletion_ibex
chr20	38095001	38110400	15400	0.667933	1.03E-11	0.012432	deletion_ibex
chr20	39646601	39653200	6600	1.67784	5.73E-07	0.0777497	duplication_ibex
chr20	41116801	41134400	17600	1.50867	7.67E-08	0.0974204	duplication_ibex
chr20	42468601	42475000	6400	0.692194	8.06E-07	0.00688468	deletion_ibex
chr20	42760201	42769800	9600	1.51583	7.70E-08	0.0561103	duplication_ibex
chr20	43402801	43423800	21000	0.236731	7.59E-12	0.0243506	deletion_ibex
chr20	44452201	44463800	11600	0.626407	1.37E-11	0.0160735	deletion_ibex
chr20	46118001	46129400	11400	0.684424	1.40E-11	0.0149551	deletion_ibex
chr20	47946801	47948800	2000	0.0483977	6.95E-07	0.884498	duplication_hircus
chr20	48645201	48646800	1600	0.00971602	6.69E-08	0.047619	deletion_ibex
chr20	48657201	48667200	10000	0.695297	3.96E-07	0.0132597	deletion_ibex
chr20	48781001	48791200	10200	0.631139	1.56E-11	0.00730816	deletion_ibex
chr20	54323801	54326400	2600	0.244471	6.47E-06	0.763158	duplication_hircus
chr20	65304201	65306600	2400	0.0357004	9.22E-08	0.031746	deletion_ibex
chr20	69886801	69889400	2600	0.00267577	6.13E-11	0.0689655	deletion_ibex
chr20	70407801	70410600	2800	0.0302892	5.69E-11	0.114286	deletion_ibex
chr20	70795801	70799000	3200	0.00496321	4.98E-11	0.0210526	deletion_ibex
chr21	1	194400	194400	1.96299	0	0.073587	duplication_ibex
chr21	2181401	2194600	13200	0.199441	1.21E-11	0.788265	duplication_hircus
chr21	3598401	3616600	18200	0.128487	8.76E-12	0.892157	duplication_hircus
chr21	15569201	15571000	1800	0	2.32E-07	0	deletion_ibex
chr21	18953601	18963800	10200	0.0635946	1.56E-11	0.711864	duplication_hircus
chr21	18967201	19108400	141200	3.03577	0	0.0424454	duplication_ibex
chr21	19109201	19165600	56400	3.5558	0	0.0256117	duplication_ibex
chr21	20672401	20685800	13400	1.63407	1.26E-08	0.162876	duplication_ibex
chr21	22648401	22707600	59200	4.05204	0	0.124556	duplication_ibex
chr21	22731201	22754000	22800	11.5304	0	0.120784	duplication_ibex
chr21	22756801	22805600	48800	15.0793	0	0.0442636	duplication_ibex
chr21	22832001	22864200	32200	4.6669	0	0.0549988	duplication_ibex
chr21	22895401	22905800	10400	6.6706	1.84E-10	0.0663043	duplication_ibex
chr21	24499801	24513800	14000	8.03745	0	0.0565981	duplication_ibex
chr21	24518401	24663200	144800	6.4131	0	0.0542042	duplication_ibex
chr21	27888201	27895400	7200	1.77672	2.29E-07	0.0494565	duplication_ibex
chr21	34161601	34205400	43800	1.56926	0	0.0994701	duplication_ibex
chr21	34383801	34393800	10000	1.74795	5.13E-08	0.115526	duplication_ibex
chr21	35951801	35960000	8200	0.619562	4.08E-10	0.0147651	deletion_ibex
chr21	36687601	36762600	75000	0.514369	2.12E-12	0.0567762	deletion_ibex
chr21	37277401	37286400	9000	0.673243	3.54E-11	0.00776197	deletion_ibex
chr21	38789201	38800800	11600	0.573952	1.37E-11	0.0274463	deletion_ibex
chr21	39705601	39708000	2400	0.0458334	3.32E-07	0.148936	deletion_ibex
chr21	40360201	40375200	15000	1.51642	2.79E-06	0.0765322	duplication_ibex
chr21	40760401	40796000	35600	0.695733	4.48E-12	0.0136986	deletion_ibex
chr21	40809401	40825800	16400	0.623803	9.72E-12	0.00618238	deletion_ibex
chr21	46894201	46937200	43000	0.615349	3.71E-12	0.0100979	deletion_ibex
chr21	47139201	47149000	9800	0.662256	1.63E-11	0.00727273	deletion_ibex
chr21	47156601	47165000	8400	0.593895	1.90E-11	0.0144462	deletion_ibex
chr21	48297801	48299400	1600	0.00522277	1.63E-08	0.0869565	deletion_ibex
chr21	48499201	48504000	4800	0.574187	2.05E-08	0.0196078	deletion_ibex
chr21	48508601	48516600	8000	0.61298	3.39E-10	0.00621118	deletion_ibex
chr21	50354401	50366400	12000	0.663919	1.33E-11	0.0100604	deletion_ibex
chr21	50804801	50808400	3600	0.0412049	4.43E-11	0	deletion_ibex
chr21	51134201	51160000	25800	0.398334	6.18E-12	0.177372	deletion_ibex
chr21	51497801	51509200	11400	0.679027	2.80E-11	0.0278054	deletion_ibex
chr21	54973001	54980400	7400	0.6488	7.54E-08	0.0115132	deletion_ibex
chr21	58139401	58166800	27400	2.14994	0	0.00863997	duplication_ibex
chr21	58722001	58728800	6800	2.61792	0	0.00493899	duplication_ibex
chr21	59915601	59928600	13000	1.51554	0	0.0630088	duplication_ibex
chr21	63305201	63323000	17800	1.55339	5.26E-09	0.0355401	duplication_ibex
chr21	66990401	67073200	82800	1.697	0	0.0157679	duplication_ibex
chr21	67075201	67142200	67000	1.99255	0	0.0308703	duplication_ibex
chr21	68860001	68863800	3800	0.0261786	4.19E-11	0.106383	deletion_ibex
chr21	68866801	68968200	101400	2.1964	0	0.0234773	duplication_ibex
chr21	69239801	69322000	82200	5.44765	0	0.118552	duplication_ibex
chr21	69344401	69361400	17000	1.92346	0	0.0806769	duplication_ibex
chr22	1225001	1265000	40000	0.601144	3.98E-12	0.0744491	deletion_ibex
chr22	8304001	8313200	9200	0.553861	1.73E-11	0.0428752	deletion_ibex
chr22	9828401	9839400	11000	1.6223	0	0.0606061	duplication_ibex
chr22	10439001	10450600	11600	1.87856	1.04E-09	0.0641662	duplication_ibex
chr22	14802801	14821600	18800	1.53968	0	0.0536348	duplication_ibex
chr22	14923601	14931800	8200	1.57103	3.78E-06	0.0593952	duplication_ibex
chr22	20971401	20978400	7000	1.60796	1.29E-06	0.0869565	duplication_ibex
chr22	24820401	24830200	9800	0.657931	4.88E-11	0.00587544	deletion_ibex
chr22	43546201	43564400	18200	0.647033	8.76E-12	0.0238095	deletion_ibex
chr22	46349201	46365800	16600	1.58132	0	0.0813559	duplication_ibex
chr22	53028201	53043800	15600	1.52286	0	0.0396547	duplication_ibex
chr22	55899601	55903800	4200	0.0214298	3.79E-11	0.152174	deletion_ibex
chr22	58577801	58580000	2200	0.0119875	7.24E-11	0.0416667	deletion_ibex
chr22	59247601	59307000	59400	1.51299	4.94E-10	0.0322937	duplication_ibex
chr23	4619201	4621400	2200	0.0179437	7.24E-11	0.097561	deletion_ibex
chr23	14403201	14431800	28600	2.96353	0	0.127968	duplication_ibex
chr23	14940601	14959800	19200	0.148838	8.30E-12	0.176471	deletion_ibex
chr23	16869801	16884600	14800	1.86742	0	0.0682152	duplication_ibex
chr23	16889201	16915000	25800	1.53606	0	0.0203785	duplication_ibex
chr23	17210001	17225000	15000	1.62023	1.18E-06	0.120106	duplication_ibex
chr23	19939201	19978600	39400	0.409101	4.04E-12	0.0924449	deletion_ibex
chr23	20668001	20704800	36800	0.495324	4.33E-12	0.033878	deletion_ibex
chr23	20854001	20871800	17800	1.56675	2.33E-10	0.0396434	duplication_ibex
chr23	20876601	20928400	51800	2.87562	0	0.029116	duplication_ibex
chr23	20956601	20976200	19600	1.97819	0	0.0729562	duplication_ibex
chr23	20978201	20983400	5200	0.145447	3.06E-11	0.945946	duplication_hircus
chr23	20994801	21005200	10400	2.21919	0	0.0207145	duplication_ibex
chr23	21032201	21041400	9200	2.30069	0	0.0208	duplication_ibex
chr23	21331601	21347400	15800	1.64171	2.42E-10	0.0178937	duplication_ibex
chr23	21399601	21453400	53800	0.141337	2.96E-12	0.190888	deletion_ibex
chr23	22137401	22198600	61200	1.55833	0	0.0678397	duplication_ibex
chr23	22586001	22618400	32400	2.04985	0	0.0401354	duplication_ibex
chr23	23034601	23043200	8600	0.0818674	1.85E-11	0.0416667	deletion_ibex
chr23	23183401	23202000	18600	0.160299	8.57E-12	0.903073	duplication_hircus
chr23	23211201	23247400	36200	2.00852	0	0.0426929	duplication_ibex
chr23	23472801	23475000	2200	0.0232657	7.24E-11	0.142857	deletion_ibex
chr23	24485401	24501800	16400	1.63814	5.37E-08	0.106298	duplication_ibex
chr23	30225801	30276600	50800	0.695759	3.14E-12	0.00609343	deletion_ibex
chr23	33698801	33730400	31600	1.54748	0	0.0640355	duplication_ibex
chr23	34816801	34866600	49800	1.605	0	0.0317186	duplication_ibex
chr23	37615001	37625000	10000	0.189864	1.59E-11	0.88255	duplication_hircus
chr23	44777601	44786600	9000	1.54093	2.28E-06	0.0664024	duplication_ibex
chr23	45095401	45104000	8600	0.650959	1.85E-11	0.00939597	deletion_ibex
chr23	48127001	48130800	3800	0.0665616	4.19E-11	0.789474	duplication_hircus
chr24	1341201	1356400	15200	0.267753	1.05E-11	0.718644	duplication_hircus
chr24	5256001	5289400	33400	2.04996	0	0.0147849	duplication_ibex
chr24	9072401	9074200	1800	0.0324741	1.96E-06	0.0666667	deletion_ibex
chr24	21214801	21220400	5600	1.528	1.35E-06	0.0452303	duplication_ibex
chr24	21389601	21404000	14400	0.636148	1.11E-11	0.00593723	deletion_ibex
chr24	30862001	30872800	10800	0.719407	5.90E-11	0.939172	duplication_hircus
chr24	33359601	33442400	82800	2.01917	0	0.0196861	duplication_ibex
chr24	42672601	42700000	27400	1.59197	1.44E-06	0.0820529	duplication_ibex
chr24	44102201	44107000	4800	0.0720624	3.32E-11	0.745098	duplication_hircus
chr24	54393401	54400600	7200	0.426575	2.21E-11	0.892377	duplication_hircus
chr24	58385201	58392600	7400	1.53862	3.58E-06	0.10594	duplication_ibex
chr24	60768401	60771000	2600	0.0415947	1.53E-09	0.0740741	deletion_ibex
chr25	2373801	2396400	22600	0.186222	7.05E-12	0.0894901	deletion_ibex
chr25	8999201	9049800	50600	1.50799	0	0.0569908	duplication_ibex
chr25	16336401	16351400	15000	0.145445	1.06E-11	0.996516	duplication_hircus
chr25	18025201	18041200	16000	1.5918	1.15E-08	0.0876404	duplication_ibex
chr25	19015601	19035400	19800	0.281628	8.05E-12	0.808458	duplication_hircus
chr25	26222601	26235800	13200	1.59825	2.17E-10	0.0678796	duplication_ibex
chr25	34007601	34079000	71400	3.06336	0	0.0558299	duplication_ibex
chr25	34435001	34444400	9400	0.0827304	1.70E-11	0.913462	duplication_hircus
chr25	34492801	34501800	9000	1.75876	3.53E-08	0.0229336	duplication_ibex
chr25	34709601	34742600	33000	1.6617	0	0.0790559	duplication_ibex
chr25	37635601	37667400	31800	1.53235	0	0.0684233	duplication_ibex
chr25	42442001	42445200	3200	0.0658944	4.98E-11	0.138614	deletion_ibex
chr26	369801	371000	1200	0.00252127	1.48E-06	0.075	deletion_ibex
chr26	610401	612800	2400	0.00517147	6.64E-11	0	deletion_ibex
chr26	1005801	1015600	9800	0.157042	1.63E-11	0.0967078	deletion_ibex
chr26	1482401	1510600	28200	0.267919	5.65E-12	0.77218	duplication_hircus
chr26	7094601	7104600	10000	1.60325	6.95E-09	0.0566119	duplication_ibex
chr26	8940601	8950200	9600	1.52627	6.64E-11	0.0434783	duplication_ibex
chr26	12170401	12178600	8200	0.231364	2.46E-06	0.937063	duplication_hircus
chr26	19569001	19571200	2200	0.0159983	7.24E-11	0.0208333	deletion_ibex
chr26	20845001	20858000	13000	0.682978	1.77E-09	0.0204444	deletion_ibex
chr26	29407201	29422400	15200	0.693975	1.05E-11	0.0163326	deletion_ibex
chr26	29511601	29521000	9400	1.69806	1.51E-08	0.0644876	duplication_ibex
chr26	34982401	35028000	45600	1.83444	0	0.0471723	duplication_ibex
chr26	35082001	35114800	32800	0.629859	4.86E-12	0.070318	deletion_ibex
chr26	35122601	35136000	13400	1.52453	1.05E-09	0.0385031	duplication_ibex
chr26	35188001	35219800	31800	2.20469	1.04E-09	0.0606281	duplication_ibex
chr26	35508201	35529400	21200	0.619741	7.68E-08	0.154846	deletion_ibex
chr26	40992401	41018000	25600	1.79018	0	0.0200291	duplication_ibex
chr26	41104801	41111200	6400	1.83827	5.63E-09	0.022082	duplication_ibex
chr26	43604201	43618200	14000	0.30459	1.14E-11	0.753954	duplication_hircus
chr26	45714601	45723200	8600	0.69002	8.31E-07	0.0214918	deletion_ibex
chr26	45816001	45828800	12800	0.649768	7.47E-11	0.0187562	deletion_ibex
chr26	47697201	47698800	1600	0.0160955	3.98E-06	0.1	deletion_ibex
chr26	48202601	48208800	6200	0.677245	5.76E-08	0.00369686	deletion_ibex
chr26	48379801	48384600	4800	1.76048	5.81E-08	0.0270049	duplication_ibex
chr26	48384601	48387400	2800	0.0471388	2.56E-06	0.0533333	deletion_ibex
chr26	48802401	48826200	23800	0.299771	6.70E-12	0.721983	duplication_hircus
chr26	49205801	49216800	11000	0.690889	4.35E-11	0.0218254	deletion_ibex
chr26	50322801	50370800	48000	0.340432	3.32E-12	0.964865	duplication_hircus
chr26	50625201	50628800	3600	0.0410021	4.43E-11	0.191489	deletion_ibex
chr27	1	70200	70200	44.9811	4.19E-08	0.0720075	duplication_ibex
chr27	167801	299800	132000	2.11204	0	0.0185259	duplication_ibex
chr27	1361801	1372800	11000	0.174354	1.45E-11	0.982014	duplication_hircus
chr27	7332201	7440600	108400	1.55186	0	0.178987	duplication_ibex
chr27	8383001	8398400	15400	1.80468	0	0.011236	duplication_ibex
chr27	10758601	10767000	8400	1.86106	3.52E-07	0.0320142	duplication_ibex
chr27	10921801	10979600	57800	1.58947	0	0.0464235	duplication_ibex
chr27	20118601	20130600	12000	1.76777	8.50E-10	0.0944882	duplication_ibex
chr27	33548401	33561800	13400	0.68047	1.19E-11	0.0177066	deletion_ibex
chr27	38275001	38278200	3200	0.0362159	4.98E-11	0.0714286	deletion_ibex
chr27	38576401	38595000	18600	1.887	0	0.0137821	duplication_ibex
chr27	38595001	38612000	17000	0.558437	3.09E-08	0.147712	deletion_ibex
chr27	42931201	42936800	5600	1.74302	6.12E-06	0.165966	duplication_ibex
chr27	43655201	43663000	7800	1.79876	1.35E-06	0.0879655	duplication_ibex
chr27	44691401	44709200	17800	1.60382	4.43E-07	0.088671	duplication_ibex
chr28	74801	82600	7800	0.0127947	2.04E-11	0.102273	deletion_ibex
chr28	15738201	15742000	3800	0.00818191	4.19E-11	0.0714286	deletion_ibex
chr28	20873001	20886800	13800	0.693813	1.15E-11	0.0072	deletion_ibex
chr28	21908601	21913600	5000	1.5244	2.91E-06	0.0365297	duplication_ibex
chr28	23026401	23029000	2600	0.0329831	6.13E-11	0.164179	deletion_ibex
chr28	23418601	23422200	3600	0.3666	6.46E-09	0.0327869	deletion_ibex
chr28	27000401	27009200	8800	0.679893	2.09E-08	0.0334988	deletion_ibex
chr28	27297201	27304600	7400	1.5079	3.88E-08	0.051265	duplication_ibex
chr28	33706001	33708800	2800	0.0283641	1.14E-10	0.0869565	deletion_ibex
chr28	42851601	42854000	2400	0.0546381	5.85E-06	0.166667	deletion_ibex
chr28	44611601	44668000	56400	132.729	1.13E-11	0.046111	duplication_ibex
chr29	25601	61400	35800	1.50486	5.11E-08	0.0810291	duplication_ibex
chr29	3313601	3315600	2000	0.0500924	4.57E-08	0.0555556	deletion_ibex
chr29	4914801	4932400	17600	0.551534	9.06E-12	0.056172	deletion_ibex
chr29	5000601	5018400	17800	0.584728	8.95E-12	0.0734177	deletion_ibex
chr29	5248801	5261600	12800	1.52769	0	0.0483487	duplication_ibex
chr29	5733401	5743200	9800	0.658427	1.14E-10	0.00959233	deletion_ibex
chr29	6747401	6756400	9000	0.695895	1.82E-09	0.00232019	deletion_ibex
chr29	9499801	9523400	23600	1.50756	0	0.0663183	duplication_ibex
chr29	14550601	14574600	24000	0.38102	6.64E-12	0.156069	deletion_ibex
chr29	17817801	17831200	13400	0.726344	2.14E-10	0.717739	duplication_hircus
chr29	18780201	18782200	2000	0.00902266	9.56E-10	0.0434783	deletion_ibex
chr29	19102401	19107600	5200	0.554478	1.07E-06	0.00552486	deletion_ibex
chr29	19876001	19885800	9800	0.653813	1.63E-11	0.0107399	deletion_ibex
chr29	23875201	23877200	2000	0.0452978	2.47E-07	0.0877193	deletion_ibex
chr29	25719601	25745000	25400	0.679771	6.27E-12	0.0134607	deletion_ibex
chr29	27347001	27365600	18600	0.57404	8.57E-12	0.0398918	deletion_ibex
chr29	30349401	30353200	3800	0.0940362	4.19E-11	0.136364	deletion_ibex
chr29	36762601	36771000	8400	1.76328	1.71E-08	0.0625626	duplication_ibex
chr29	36810001	36817000	7000	1.52937	4.16E-06	0.0221354	duplication_ibex
chr29	36844801	36851000	6200	0.588182	2.03E-06	0.0511364	deletion_ibex
chr29	37715601	37727800	12200	1.55595	0	0.0369657	duplication_ibex
chr29	37759601	37764000	4400	0.201761	4.13E-09	0.701987	duplication_hircus
chr29	38889801	38899000	9200	1.50665	1.39E-10	0.0344097	duplication_ibex
chr29	39593601	39647400	53800	0.65557	2.96E-12	0.162404	deletion_ibex
chr29	39647801	39689200	41400	0.594254	3.85E-12	0.0630252	deletion_ibex
chr29	39696201	39768600	72400	1.55416	0	0.0390122	duplication_ibex
chr29	42217001	42309400	92400	1.98997	0	0.0388835	duplication_ibex
chr29	42311401	42330600	19200	2.61713	0	0.0167915	duplication_ibex
chr29	42339601	42357600	18000	2.29364	0	0.0364698	duplication_ibex
chr29	46015401	46028600	13200	0.0215743	1.21E-11	0.0350877	deletion_ibex
chr29	51309401	51328800	19400	1.62957	1.64E-08	0.0614489	duplication_ibex
