# Supplementary material for: Genome Scan for Variable Genes Involved in Environmental Adaptations of Nubian Ibex
Source: J Mol Evol. 2021 Jun 17;89(7):448–57. doi: 10.1007/s00239-021-10015-3 (PMC8318948; doi:10.1007/s00239-021-10015-3)
Supplement: Supplementary file 3 — Supplementary file3 (CSV 123 kb) Raw and filtered CNVs detected across the three analyzed Nubian ibex genomes [file 239_2021_10015_MOESM3_ESM.csv]

Table 1 Filtered CNVs detected from sequence data sampled from South Africa
Deletions in Nubian ibex (Read depth < 0.7 p value < 0.05, q0 < 0.2); test genomes (Nubian ibex) have few copy numbers relative to the reference genome (Capra hircus)
Duplication in Nubian ibex (Read depth > 1.5, p value < 0.05, q0 < 0.2); more copies in test genomes relative to the reference
Duplication in reference (Read depth < 0.7, p value <0.05, q0 > 0.7); more copies in reference genome relative to the test genomes
Duplication in reference with more copies in Nubian ibex (RD >1.20, p-value < 0.05, q0 > 0.7); all genomes have many copies; however, the reference has more copy numbers than the test genomes
Chr CNV start	CNV end	CNV size	Read depth	P value	q0	CNV event
chr1 1576301 1579000	2700	0.0955475	5.90269E-11	0.0481928	deletion-ibex
chr1 3173301 3174400	1100	0.0264954	3.33523E-07	0.153846	deletion-ibex
chr1 5664201 5678400	14200	0.46189	1.12234E-11	0.772047	duplication_hircus
chr1 6889301 6890600	1300	0.0553023	2.9251E-07	0.0784314	deletion-ibex
chr1 7559801 7561900	2100	0	7.58917E-11	0	deletion-ibex
chr1 9415801 9416900	1100	0.00670566	1.44884E-10	0.133333	deletion-ibex
chr1 9977601 9980200	2600	0.41448	6.12971E-11	0.0359281	deletion-ibex
chr1 11978101 11983900	5800	0.35404	2.7478E-11	0.936791	duplication_hircus
chr1 12679001 12686000	7000	0.140173	2.27675E-11	0.129032	deletion-ibex
chr1 13586701 13592900	6200	0.274182	2.57052E-11	0.88381	duplication_hircus
chr1 15426401 15427800	1400	0.0477863	5.76473E-07	0.0571429	deletion-ibex
chr1 16354201 16356200	2000	0.010081	7.96863E-11	0.134615	deletion-ibex
chr1 16590001 16591100	1100	0.00355546	1.44884E-10	0.129032	deletion-ibex
chr1 18763301 18764600	1300	0.00515945	1.22594E-10	0.0434783	deletion-ibex
chr1 21719801 21723200	3400	0.296284	3.2812E-10	0.162162	deletion-ibex
chr1 24462201 24463500	1300	0.0187547	1.22594E-10	0.127273	deletion-ibex
chr1 27188201 27190200	2000	0.202758	1.28669E-06	0.137681	deletion-ibex
chr1 27367501 27375000	7500	0.371755	2.12497E-11	0.147837	deletion-ibex
chr1 27983201 27984300	1100	0	5.79536E-10	0	deletion-ibex
chr1 27997401 28005400	8000	0.510088	1.99216E-11	0.900415	duplication_hircus
chr1 28988801 28990000	1200	0.0322879	1.15279E-07	0	deletion-ibex
chr1 31513301 31517300	4000	0.676208	3.01338E-06	0.00997506	deletion-ibex
chr1 34350001 34353000	3000	0.232726	3.26496E-06	0.110048	deletion-ibex
chr1 38268601 38270600	2000	0.551415	7.54788E-07	0.0431034	deletion-ibex
chr1 38489801 38507900	18100	0.283541	8.80511E-12	0.892557	duplication_hircus
chr1 40816601 40822000	5400	0.358069	2.95134E-11	0.964602	duplication_hircus
chr1 40900001 41018200	118200	1.92109	0	0.0208077	duplication_ibex
chr1 41025501 41043500	18000	2.00792	0	0.0227187	duplication_ibex
chr1 41884801 41895500	10700	0.341267	1.48946E-11	0.726168	duplication_hircus
chr1 46054201 46059600	5400	0.530303	2.95134E-11	0.0994286	deletion-ibex
chr1 47835701 47844700	9000	0.218814	1.77081E-11	0.802932	duplication_hircus
chr1 53077901 53079500	1600	0.498445	3.71567E-06	0.0240964	deletion-ibex
chr1 61972601 61974300	1700	0.090018	9.37485E-11	0.149254	deletion-ibex
chr1 65862601 65865100	2500	0.206432	5.73741E-09	0.0892857	deletion-ibex
chr1 67890501 67913800	23300	0.211003	6.84002E-12	0.879433	duplication_hircus
chr1 68049401 68051100	1700	0.0256444	9.37485E-11	0.153846	deletion-ibex
chr1 74027701 74034500	6800	0.112534	2.34371E-11	1	duplication_hircus
chr1 74335101 74337400	2300	0.00291621	6.92924E-11	0.0208333	deletion-ibex
chr1 76724701 76727200	2500	0.238607	6.05616E-09	0.703911	duplication_hircus
chr1 80600901 80604700	3800	0.192245	4.19401E-11	0.981221	duplication_hircus
chr1 96049501 96052400	2900	0.563087	1.47502E-07	0.0178926	deletion-ibex
chr1 102539601 102543300	3700	0.286464	4.30737E-11	0.123123	deletion-ibex
chr1 102784101 102787100	3000	0.0727762	5.31242E-11	0.175258	deletion-ibex
chr1 103833501 103836400	2900	1.96438	1.09912E-09	0.00181598	duplication_ibex
chr1 103889901 103893700	3800	0.317099	4.19401E-11	0.130312	deletion-ibex
chr1 104540501 104550000	9500	0.533125	1.67761E-11	0.0179521	deletion-ibex
chr1 106056301 106058200	1900	0.10299	2.07184E-08	0.032967	deletion-ibex
chr1 111535901 111544300	8400	0.10865	1.89729E-11	0.046595	deletion-ibex
chr1 111798601 111802900	4300	0.517067	3.70634E-11	0.0950292	deletion-ibex
chr1 112791201 112793000	1800	0.263171	9.97318E-07	0.76	duplication_hircus
chr1 113803001 113813200	10200	0.116603	1.56248E-11	0.97543	duplication_hircus
chr1 114039501 114044500	5000	2.00709	0	0.000670916	duplication_ibex
chr1 118524201 118530200	6000	2.47291	0	0.735958	duplication_hircus-ibex
chr1 119259701 119263700	4000	0.341445	0.000000193	0.0721393	deletion-ibex
chr1 119932601 119936600	4000	0.447368	5.91272E-08	0.154982	deletion-ibex
chr1 120625501 120633300	7800	0.11844	2.04324E-11	0.900369	duplication_hircus
chr1 121890301 121895200	4900	0.00826758	3.2525E-11	0	deletion-ibex
chr1 128720101 128722700	2600	0.492798	5.39415E-09	0.0493506	deletion-ibex
chr1 133029401 133031500	2100	0.214657	1.0807E-07	0.125	deletion-ibex
chr1 135382301 135383700	1400	0.0398994	2.03314E-07	0.0638298	deletion-ibex
chr1 140773301 140776800	3500	0.288985	4.5535E-11	0.956522	duplication_hircus
chr1 143727001 143729300	2300	0.0151674	6.92924E-11	0	deletion-ibex
chr1 143923301 143937800	14500	3.47176	0	0.00863089	duplication_ibex
chr1 143938001 143943000	5000	3.79449	0	0.00869565	duplication_ibex
chr1 143950301 143969100	18800	8.20237	0	0.0806828	duplication_ibex
chr1 143970301 143985100	14800	0.0060913	1.07684E-11	0.0769231	deletion-ibex
chr1 143993701 144021900	28200	9.73599	0	0.0803473	duplication_ibex
chr1 144022101 144030900	8800	6.27818	0	0.199029	duplication_ibex
chr1 144036001 144052400	16400	0.00935256	9.71784E-12	0.842857	duplication_hircus
chr1 144055601 144069100	13500	5.12413	0	0.165327	duplication_ibex
chr1 144069301 144080800	11500	7.75751	0	0.137683	duplication_ibex
chr1 144080801 144089600	8800	0.0546712	1.81105E-11	0.163823	deletion-ibex
chr1 144099401 144105600	6200	7.77837	0	0.129587	duplication_ibex
chr1 144105801 144111200	5400	9.49242	0	0.0302018	duplication_ibex
chr1 144118001 144135200	17200	5.61575	0	0.113134	duplication_ibex
chr1 144138801 144140400	1600	0.0225121	9.96078E-11	0.0833333	deletion-ibex
chr1 144140701 144168900	28200	8.36776	0	0.113965	duplication_ibex
chr1 144169101 144177900	8800	0.00119562	1.81105E-11	0.166667	deletion-ibex
chr1 144178601 144196800	18200	6.75141	0	0.064993	duplication_ibex
chr1 144197101 144210200	13100	3.77285	0	0.0616638	duplication_ibex
chr1 144218001 144234000	16000	3.24067	0	0.0510048	duplication_ibex
chr1 144236001 144241500	5500	0.000609753	2.89768E-11	0.030303	deletion-ibex
chr1 146628101 146632100	4000	0.327369	3.98431E-11	0.131944	deletion-ibex
chr1 148279601 148285700	6100	2.02966	0	0.0958789	duplication_ibex
chr1 150382801 150409600	26800	6.01238	0	0.0799149	duplication_ibex
chr1 150413101 150428800	15700	0.430403	9.9887E-09	0.191739	deletion-ibex
chr1 151143101 151157800	14700	0.319037	1.08417E-11	0.950256	duplication_hircus
chr1 151387201 151389500	2300	5.01702	0	0.00091631	duplication_ibex
chr1 151406401 151415500	9100	0.0521813	1.75135E-11	0.00884956	deletion-ibex
chr1 151415501 151419900	4400	3.90725	0	0.0116818	duplication_ibex
chr1 153878701 153879800	1100	0.00628027	1.44884E-10	0	deletion-ibex
chr1 157369601 157403600	34000	2.10002	0	0.0243783	duplication_ibex
chr2 1 8200	8200	1.90874	0	0.0122061	duplication_ibex
chr2 118201 125400	7200	0.108742	2.21351E-11	0.123656	deletion-ibex
chr2 6185901 6188500	2600	2.0501	9.80754E-10	0	duplication_ibex
chr2 6289401 6290900	1500	0.0950712	2.04953E-07	0.19403	deletion-ibex
chr2 7600701 7601800	1100	0.00305501	1.44884E-10	0	deletion-ibex
chr2 7904101 7907100	3000	0.422558	3.83982E-07	0.0657143	deletion-ibex
chr2 7973501 7975000	1500	0	1.06248E-10	0	deletion-ibex
chr2 9267501 9269200	1700	0.32528	3.81557E-07	0.814815	duplication_hircus
chr2 14769501 14778100	8600	0.451501	1.85317E-11	0.120794	deletion-ibex
chr2 14778101 14781200	3100	1.51885	2.06855E-06	0.0426966	duplication_ibex
chr2 16909601 16911100	1500	0.0191471	1.06248E-10	0.821429	duplication_hircus
chr2 17081001 17124100	43100	0.514885	3.69774E-12	0.012502	deletion-ibex
chr2 19822101 19828500	6400	1.63256	1.09569E-09	0.0382187	duplication_ibex
chr2 19829101 19834400	5300	0.14586	3.00703E-11	0.0600858	deletion-ibex
chr2 20273701 20275100	1400	0.0242264	6.83025E-10	0.0322581	deletion-ibex
chr2 22047401 22048800	1400	0	1.13838E-10	0	deletion-ibex
chr2 27271501 27272600	1100	0	5.79536E-10	0	deletion-ibex
chr2 31116501 31120200	3700	0.538935	1.07684E-09	0	deletion-ibex
chr2 33590301 33598400	8100	0.245279	1.96756E-11	0.91129	duplication_hircus
chr2 33684001 33698200	14200	0.545136	1.12234E-11	0.0362129	deletion-ibex
chr2 35401501 35403700	2200	0.434225	4.34652E-09	0	deletion-ibex
chr2 36740501 36744200	3700	0.382217	7.53789E-09	0.139535	deletion-ibex
chr2 37186501 37189100	2600	0.00528139	6.12971E-11	0.0408163	deletion-ibex
chr2 37248001 37251600	3600	0.498249	4.42701E-11	0.0586011	deletion-ibex
chr2 39277201 39279500	2300	0.262185	4.51856E-07	0.842795	duplication_hircus
chr2 42625101 42626300	1200	0.0172865	6.64052E-10	0.102041	deletion-ibex
chr2 46753701 46755000	1300	0.00535245	1.22594E-10	0	deletion-ibex
chr2 48615301 48617200	1900	0.0329593	8.38803E-11	0.171429	deletion-ibex
chr2 48688801 48692100	3300	0.287393	7.24421E-10	0.163763	deletion-ibex
chr2 52026901 52028100	1200	0.0168796	3.45307E-09	0	deletion-ibex
chr2 53961601 53964800	3200	0.108507	4.98039E-11	0.160584	deletion-ibex
chr2 61761001 61762200	1200	0.0213063	4.72805E-08	0	deletion-ibex
chr2 63966201 63972100	5900	0.584923	2.70123E-11	0.0424901	deletion-ibex
chr2 64444101 64445200	1100	0.0153049	4.34652E-10	0	deletion-ibex
chr2 65187201 65205800	18600	0.33256	8.56841E-12	0.925947	duplication_hircus
chr2 67734801 67742000	7200	0.438056	2.21351E-11	0.878947	duplication_hircus
chr2 68144701 68153500	8800	0.319916	1.81105E-11	0.953216	duplication_hircus
chr2 69730201 69750900	20700	0.138937	7.69916E-12	0.730636	duplication_hircus
chr2 70582201 70601200	19000	0.323062	8.38803E-12	0.734615	duplication_hircus
chr2 73257901 73259300	1400	0.0287098	2.94839E-08	0	deletion-ibex
chr2 76748501 76750500	2000	0.00179365	7.96863E-11	0.0487805	deletion-ibex
chr2 79278801 79280200	1400	0.0193576	1.13838E-10	0.0425532	deletion-ibex
chr2 82297401 82301500	4100	0.000831678	3.88713E-11	0.04	deletion-ibex
chr2 88304501 88307600	3100	0.00561522	5.14105E-11	0.176471	deletion-ibex
chr2 91635101 91644900	9800	2.07134	0	0.00134953	duplication_ibex
chr2 94350301 94356500	6200	2.69047	1.02821E-09	0.876379	duplication_hircus-ibex
chr2 94553801 94566400	12600	0.276419	1.26486E-11	0.831094	duplication_hircus
chr2 99214701 99216500	1800	0.015807	8.85403E-11	0.0357143	deletion-ibex
chr2 103633401 103640900	7500	0.568515	2.12497E-11	0.0503937	deletion-ibex
chr2 105747601 105772900	25300	0.505272	6.29931E-12	0.906316	duplication_hircus
chr2 106928601 106932800	4200	0.460459	3.63901E-08	0.174603	deletion-ibex
chr2 106952401 106953500	1100	0	5.79536E-10	0	deletion-ibex
chr2 107110601 107125800	15200	0.533832	1.0485E-11	0.0228785	deletion-ibex
chr2 107531601 107533400	1800	0	8.85403E-11	0.06	deletion-ibex
chr2 110663201 110664500	1300	0	1.22594E-10	0	deletion-ibex
chr2 111910801 111916000	5200	0.432659	1.97438E-06	0.0407524	deletion-ibex
chr2 112803001 112807700	4700	0.562274	3.3909E-11	0.0279898	deletion-ibex
chr2 113898701 113901200	2500	0.437696	6.3749E-11	0.0174419	deletion-ibex
chr2 116162301 116163400	1100	0	5.79536E-10	0	deletion-ibex
chr2 117207701 117225500	17800	0.229459	8.95351E-12	0.902848	duplication_hircus
chr2 117253401 117268900	15500	0.366446	1.02821E-11	0.959123	duplication_hircus
chr2 123574001 123576800	2800	0.294901	1.43435E-08	0.748322	duplication_hircus
chr2 123906001 123910500	4500	0.635563	1.88839E-07	0.0931604	deletion-ibex
chr2 127790401 127798700	8300	0.448636	1.92015E-11	0.0324846	deletion-ibex
chr2 129835201 129842600	7400	0.533379	2.15368E-11	0.976089	duplication_hircus
chr2 129992501 129993700	1200	0.0140465	1.3281E-10	0.173913	deletion-ibex
chr2 131535701 131537100	1400	0.0101298	1.13838E-10	0	deletion-ibex
chr2 132256601 132261000	4400	0.466614	3.26351E-08	0.177419	deletion-ibex
chr2 134222601 134226300	3700	0.194746	2.88593E-09	0.114286	deletion-ibex
chr2 135052301 135058900	6600	0.373121	2.41474E-11	0.0564175	deletion-ibex
chr2 135392701 135394800	2100	0.00986789	7.58917E-11	0.0212766	deletion-ibex
chr2 136166301 136168600	2300	0.240126	2.68037E-06	0.819512	duplication_hircus
chr3 1 11200	11200	3.48555	0	0.0418459	duplication_ibex
chr3 14301 15700	1400	0.0660286	1.17366E-07	1	duplication_hircus
chr3 20801 47300	26500	4.42965	0	0.024461	duplication_ibex
chr3 243101 279100	36000	1.99966	0	0.0349448	duplication_ibex
chr3 308301 315400	7100	2.35502	2.78341E-09	0.056159	duplication_ibex
chr3 325701 336600	10900	2.97466	0	0.016933	duplication_ibex
chr3 399001 400800	1800	0.109278	1.3104E-08	0	deletion-ibex
chr3 583601 584800	1200	0.00654407	1.3281E-10	0.0322581	deletion-ibex
chr3 1757001 1758300	1300	0.0631928	3.33456E-08	0.0545455	deletion-ibex
chr3 1932901 1936400	3500	0.119748	4.5535E-11	0.130769	deletion-ibex
chr3 4212501 4219900	7400	0.0928728	2.15368E-11	0.757396	duplication_hircus
chr3 7384601 7392600	8000	2.04063	0	0.00363325	duplication_ibex
chr3 7633801 7644400	10600	0.51124	1.50351E-11	0.919614	duplication_hircus
chr3 13769501 13771100	1600	0.0607782	7.33114E-08	0.0789474	deletion-ibex
chr3 19628601 19629700	1100	0	5.79536E-10	0.0357143	deletion-ibex
chr3 21597201 21601400	4200	1.96741	0	0.00856898	duplication_ibex
chr3 21602001 21616700	14700	1.91448	0	0.00466524	duplication_ibex
chr3 25367301 25370900	3600	0.521075	4.42701E-11	0.0299296	deletion-ibex
chr3 27367501 27370900	3400	1.85355	1.0903E-06	0.0160843	duplication_ibex
chr3 27817001 27818300	1300	0	1.22594E-10	0.0512821	deletion-ibex
chr3 36247901 36251600	3700	0.476708	2.58442E-10	0	deletion-ibex
chr3 37461901 37468300	6400	1.79319	0	0.0148395	duplication_ibex
chr3 37472001 37476300	4300	2.00871	0	0.00286533	duplication_ibex
chr3 37481401 37487200	5800	1.96788	0	0.02465	duplication_ibex
chr3 49451301 49457500	6200	0.141691	2.57052E-11	0.148148	deletion-ibex
chr3 51665101 51673900	8800	1.92846	0	0.0102163	duplication_ibex
chr3 51674901 51682800	7900	1.92743	0	0.0169033	duplication_ibex
chr3 51968601 51984100	15500	0.187256	1.02821E-11	0.878271	duplication_hircus
chr3 52204201 52206500	2300	2.11869	3.64367E-06	0	duplication_ibex
chr3 54846701 54856000	9300	0.367898	1.71368E-11	0.840077	duplication_hircus
chr3 61075101 61076800	1700	0.0931935	2.06537E-06	0.138462	deletion-ibex
chr3 61341001 61342600	1600	0.0147025	9.96078E-11	0.75	duplication_hircus
chr3 63096601 63098400	1800	0.529678	1.5715E-06	0.00647249	deletion-ibex
chr3 66281001 66356100	75100	2.44365	0	0.010622	duplication_ibex
chr3 66356901 66384300	27400	2.77494	0	0.0109253	duplication_ibex
chr3 75871801 75873900	2100	0.283261	5.0043E-07	0.181818	deletion-ibex
chr3 81583301 81585700	2400	1.591	3.30578E-06	0.000914077	duplication_ibex
chr3 86843201 86860100	16900	2.16326	0	0.0370904	duplication_ibex
chr3 88275901 88278500	2600	1.9532	1.22594E-10	0.00884956	duplication_ibex
chr3 90963401 90972200	8800	0.188231	1.81105E-11	0.916667	duplication_hircus
chr3 92769201 92779200	10000	0.657288	1.59373E-11	0.10148	deletion-ibex
chr3 93118301 93121500	3200	0.19929	4.98039E-11	0.808081	duplication_hircus
chr3 93290801 93292900	2100	0.571019	2.0043E-07	0.026178	deletion-ibex
chr3 93562701 93573400	10700	0.209682	1.48946E-11	0.970194	duplication_hircus
chr3 97722801 97735700	12900	3.29646	0	0.0869282	duplication_ibex
chr3 97748401 97758000	9600	2.05801	0	0.175702	duplication_ibex
chr3 97848901 97851500	2600	2.70428	2.45188E-10	0.140963	duplication_ibex
chr3 97852201 97857900	5700	1.89366	2.79601E-10	0.0364917	duplication_ibex
chr3 97887601 97918900	31300	2.35222	0	0.0588125	duplication_ibex
chr3 98109401 98110600	1200	0.0270972	7.00309E-07	0.135593	deletion-ibex
chr3 99205001 99209900	4900	0.164365	3.2525E-11	0.992593	duplication_hircus
chr3 99210901 99213400	2500	0.19808	6.3749E-11	0.822785	duplication_hircus
chr3 99213401 99223200	9800	1.8387	0	0.0869478	duplication_ibex
chr3 101364801 101371000	6200	0.402863	2.57052E-11	0.987772	duplication_hircus
chr3 101382501 101402100	19600	1.89624	0	0.131152	duplication_ibex
chr3 101405101 101418700	13600	2.02331	0	0.010626	duplication_ibex
chr3 101423301 101427300	4000	0.273135	2.43043E-09	0.170213	deletion-ibex
chr3 101435801 101448500	12700	0.467332	1.2549E-11	0.7414	duplication_hircus
chr3 101575801 101585900	10100	0.194843	1.57795E-11	0.811594	duplication_hircus
chr3 101593001 101649300	56300	2.01395	0	0.0232144	duplication_ibex
chr3 101694801 101700400	5600	2.07499	2.56134E-09	0.124432	duplication_ibex
chr3 101726301 101732100	5800	0.331827	2.7478E-11	0.850352	duplication_hircus
chr3 102687201 102693700	6500	0.196848	2.45188E-11	0.143939	deletion-ibex
chr3 102831401 102836200	4800	0.017523	3.32026E-11	0.0869565	deletion-ibex
chr3 102838001 102851500	13500	2.19479	0	0.0665511	duplication_ibex
chr3 106464001 106466900	2900	0.329654	5.4956E-11	0.111486	deletion-ibex
chr3 106779401 106844400	65000	1.5112	0	0.0191642	duplication_ibex
chr3 107542701 107548900	6200	0.38454	2.57052E-11	0.0553191	deletion-ibex
chr3 108025701 108038700	13000	0.235877	1.22594E-11	0.196409	deletion-ibex
chr3 108063001 108064900	1900	1.91707	1.34242E-06	0.00190295	duplication_ibex
chr3 108068501 108073000	4500	1.64442	1.41664E-10	0.0140056	duplication_ibex
chr3 108482601 108490600	8000	0.201002	1.99216E-11	0.802469	duplication_hircus
chr3 108661401 108664600	3200	0.400376	2.96931E-07	0.128788	deletion-ibex
chr3 108692301 108696400	4100	0.28027	3.88713E-11	0.0617978	deletion-ibex
chr3 109286601 109287900	1300	0.00570099	1.22594E-10	0.0416667	deletion-ibex
chr3 111010401 111025800	15400	2.09274	0	0.0229431	duplication_ibex
chr3 111369901 111374300	4400	1.57983	2.50881E-06	0.0159601	duplication_ibex
chr3 111384001 111392300	8300	1.83703	0	0.0390446	duplication_ibex
chr3 111395701 111401100	5400	0.143033	2.95134E-11	0.0809717	deletion-ibex
chr3 111428301 111431500	3200	0.358276	4.98039E-11	0.0911681	deletion-ibex
chr3 111890101 111891200	1100	0.00327617	1.44884E-10	0	deletion-ibex
chr3 112026001 112043300	17300	7.23064	0	0.768758	duplication_hircus-ibex
chr3 112044101 112045500	1400	0.0741097	6.61396E-08	0.0863636	deletion-ibex
chr3 113613701 113622700	9000	1.64681	0	0.0388595	duplication_ibex
chr3 115217801 115247000	29200	0.231448	5.45796E-12	0.888052	duplication_hircus
chr3 115667501 115670500	3000	0.513977	5.31242E-11	0.0435685	deletion-ibex
chr3 116134201 116137100	2900	0.289521	1.38269E-06	0.187266	deletion-ibex
chr3 119124401 119125900	1500	0.0165809	1.06248E-10	0.137255	deletion-ibex
chr4 4001 7300	3300	3.83308	1.00453E-08	0.0463193	duplication_ibex
chr4 7501 25300	17800	9.43476	0	0.0283595	duplication_ibex
chr4 297601 302400	4800	0.0209503	3.32026E-11	0.0681818	deletion-ibex
chr4 1518501 1520800	2300	0.119375	6.92924E-11	0.105263	deletion-ibex
chr4 3082501 3083700	1200	0.0289077	6.64052E-10	0.0714286	deletion-ibex
chr4 4434701 4435800	1100	0.00644621	1.44884E-10	0.142857	deletion-ibex
chr4 4640201 4642300	2100	0.230885	1.15355E-08	0.156028	deletion-ibex
chr4 6019001 6021900	2900	0.295612	2.91267E-09	0.0548523	deletion-ibex
chr4 6597801 6617100	19300	1.8969	0	0.00996646	duplication_ibex
chr4 6617901 6623900	6000	1.94654	0	0.015907	duplication_ibex
chr4 6627101 6646400	19300	1.97282	0	0.0128799	duplication_ibex
chr4 6695901 6697600	1700	2.17316	9.98984E-07	0.000912409	duplication_ibex
chr4 6698001 6701600	3600	1.97325	6.83885E-07	0.0555824	duplication_ibex
chr4 6736001 6741100	5100	0.231048	3.12495E-11	0.176796	deletion-ibex
chr4 6756201 6758100	1900	0.203789	7.57439E-08	0.141791	deletion-ibex
chr4 6975301 6988000	12700	0.310868	1.2549E-11	0.879252	duplication_hircus
chr4 6993901 6998100	4200	2.12568	0	0.00190476	duplication_ibex
chr4 7003001 7019400	16400	1.80589	0	0.0115695	duplication_ibex
chr4 7031201 7042900	11700	0.00981027	1.36216E-11	1	duplication_hircus
chr4 7067201 7071900	4700	0.309181	3.3909E-11	0.914352	duplication_hircus
chr4 7110201 7117400	7200	0.393932	2.21351E-11	0.828306	duplication_hircus
chr4 7219701 7231800	12100	1.80354	0	0.0859893	duplication_ibex
chr4 7277001 7280600	3600	0.5231	5.90962E-07	0.0871143	deletion-ibex
chr4 7348801 7362900	14100	0.473067	1.1303E-11	0.0256805	deletion-ibex
chr4 7466601 7468300	1700	0.00591503	9.37485E-11	0.0243902	deletion-ibex
chr4 7768701 7799700	31000	0.545296	5.14105E-12	0.136124	deletion-ibex
chr4 8049701 8052900	3200	0.506336	3.35389E-06	0.00810811	deletion-ibex
chr4 12271201 12275900	4700	0.541135	3.3909E-11	0.103723	deletion-ibex
chr4 17310601 17313900	3300	0.594631	4.588E-09	0.00178571	deletion-ibex
chr4 25852301 25857700	5400	1.74597	6.40205E-07	0.152165	duplication_ibex
chr4 30148901 30150600	1700	0.00203185	9.37485E-11	0	deletion-ibex
chr4 30337901 30341400	3500	0.338101	8.15077E-09	0.178378	deletion-ibex
chr4 32393401 32396100	2700	0.583978	1.1705E-07	0.0131004	deletion-ibex
chr4 37070801 37077200	6400	0.608307	2.4902E-09	0.10655	deletion-ibex
chr4 39679401 39685200	5800	0.545656	2.7478E-11	0.0104493	deletion-ibex
chr4 41016801 41022600	5800	0.248242	2.7478E-11	0.966368	duplication_hircus
chr4 44944601 44947500	2900	0.107964	5.4956E-11	0.047619	deletion-ibex
chr4 49829601 49831400	1800	0.160389	1.01839E-06	0.154545	deletion-ibex
chr4 54142401 54146100	3700	2.19818	5.16884E-10	0.0841438	duplication_ibex
chr4 61731001 61735000	4000	1.55138	4.78118E-10	0.0137665	duplication_ibex
chr4 62063001 62067100	4100	0.493024	3.88713E-11	0.0299003	deletion-ibex
chr4 64103301 64107000	3700	0.563191	4.30737E-11	0.0479233	deletion-ibex
chr4 66978701 66983900	5200	0.573968	3.06486E-11	0.0976163	deletion-ibex
chr4 70147501 70159400	11900	0.623041	1.33926E-11	0.15462	deletion-ibex
chr4 70589801 70593500	3700	0.540247	4.30737E-11	0.0360656	deletion-ibex
chr4 72556601 72562600	6000	0.186169	2.65621E-11	0.854599	duplication_hircus
chr4 72564701 72566600	1900	0.231255	3.19156E-06	0.827586	duplication_hircus
chr4 74097601 74100900	3300	0.650334	3.9196E-07	0	deletion-ibex
chr4 78447701 78454800	7100	0.401999	2.24468E-11	0.0251799	deletion-ibex
chr4 82383001 82387300	4300	0.491614	3.70634E-11	0.109399	deletion-ibex
chr4 82568501 82571500	3000	0.561183	5.31242E-11	0.00592885	deletion-ibex
chr4 85020901 85027600	6700	0.187256	2.37869E-11	0.734748	duplication_hircus
chr4 105974101 105976700	2600	0.240797	5.76193E-09	0.827411	duplication_hircus
chr4 109142101 109143200	1100	0.0288336	3.21194E-06	0.166667	deletion-ibex
chr4 115078201 115083600	5400	0.122876	2.95134E-11	0.195767	deletion-ibex
chr4 115099701 115101500	1800	0.0677287	3.18745E-09	0.196721	deletion-ibex
chr4 118905701 118911500	5800	0.683755	1.64868E-10	0.0179641	deletion-ibex
chr4 119057101 119062700	5600	0.00719197	2.84594E-11	0.761905	duplication_hircus
chr4 120525401 120534700	9300	0.138197	1.71368E-11	0.770732	duplication_hircus
chr5 363201 365500	2300	0.0139879	6.92924E-11	0	deletion-ibex
chr5 2212501 2214000	1500	0.0045136	1.06248E-10	0	deletion-ibex
chr5 3154701 3156100	1400	0	1.13838E-10	0	deletion-ibex
chr5 5825201 5830000	4800	3.03513	0	0.0478446	duplication_ibex
chr5 5983201 5985600	2400	0.0985255	6.64052E-11	0.0963855	deletion-ibex
chr5 6383801 6386400	2600	0.018473	6.12971E-11	0	deletion-ibex
chr5 6985701 6987600	1900	0.00176375	8.38803E-11	0.030303	deletion-ibex
chr5 7899501 7903900	4400	0.536972	3.6221E-11	0.0728863	deletion-ibex
chr5 7927001 7928200	1200	0.0410059	1.5406E-08	0.194444	deletion-ibex
chr5 12650601 12654100	3500	0.248165	4.5535E-11	0.971429	duplication_hircus
chr5 15166401 15170400	4000	0.507639	3.98431E-11	0.0425532	deletion-ibex
chr5 15171601 15174700	3100	0.538746	5.14105E-11	0.0229885	deletion-ibex
chr5 16514501 16518700	4200	0.572844	3.79458E-11	0.0504202	deletion-ibex
chr5 16782101 16784000	1900	0.0264928	8.38803E-11	0.0819672	deletion-ibex
chr5 16865801 16874500	8700	0.495274	1.83187E-11	0.0700787	deletion-ibex
chr5 20441001 20444100	3100	0.221083	9.30633E-07	0.135593	deletion-ibex
chr5 25129401 25130600	1200	0.00600631	1.3281E-10	0	deletion-ibex
chr5 28639901 28641300	1400	0	1.13838E-10	0	deletion-ibex
chr5 29174501 29177200	2700	0.182766	7.71481E-08	0.153374	deletion-ibex
chr5 31498401 31508700	10300	0.166734	1.54731E-11	0.761818	duplication_hircus
chr5 37745901 37751700	5800	0.200972	2.7478E-11	0.170667	deletion-ibex
chr5 39184801 39186100	1300	0.0107528	1.22594E-10	0.142857	deletion-ibex
chr5 39892601 39903100	10500	2.31955	0	1	duplication_hircus-ibex
chr5 43398701 43400400	1700	2.50384	1.2986E-06	0.00250627	duplication_ibex
chr5 50968301 50974300	6000	0.396149	2.65621E-11	0.045007	deletion-ibex
chr5 57208401 57225000	16600	1.80701	0	0.016308	duplication_ibex
chr5 57493401 57495900	2500	2.08108	1.40248E-08	0.00475543	duplication_ibex
chr5 57504101 57506600	2500	1.90466	1.46368E-07	0.0374101	duplication_ibex
chr5 57539201 57551500	12300	1.79993	0	0.00951358	duplication_ibex
chr5 57571501 57576600	5100	1.98113	0	0.0480801	duplication_ibex
chr5 57576801 57582600	5800	1.90505	0	0.00431965	duplication_ibex
chr5 57623201 57634500	11300	1.79033	0	0.0125923	duplication_ibex
chr5 57712801 57716900	4100	1.90208	3.57616E-09	0.0171504	duplication_ibex
chr5 57874101 57883400	9300	1.88243	0	0.0181181	duplication_ibex
chr5 57890101 57899200	9100	1.64632	0	0.0201494	duplication_ibex
chr5 71975601 71984400	8800	0.262691	1.81105E-11	0.877372	duplication_hircus
chr5 72965901 72977700	11800	0.320137	1.35061E-11	0.844732	duplication_hircus
chr5 73070101 73082900	12800	0.260406	1.2451E-11	0.0823271	deletion-ibex
chr5 73111601 73120500	8900	0.315223	1.7907E-11	0.141264	deletion-ibex
chr5 73532501 73534900	2400	0.0453734	6.64052E-11	0.0566038	deletion-ibex
chr5 74766801 74774700	7900	0.693308	2.01737E-11	0.00133511	deletion-ibex
chr5 75106001 75109000	3000	0.214715	3.71869E-10	0.167464	deletion-ibex
chr5 79222701 79226300	3600	0.189107	4.42701E-11	0.0660377	deletion-ibex
chr5 79446601 79447800	1200	0	1.3281E-10	0	deletion-ibex
chr5 82652901 82654200	1300	0.0128891	1.22594E-10	0.108696	deletion-ibex
chr5 88705401 88712300	6900	0.499973	2.30975E-11	0.0164888	deletion-ibex
chr5 89053601 89058500	4900	1.55173	0	0.000890076	duplication_ibex
chr5 97763701 97776900	13200	1.86075	0	0.0142423	duplication_ibex
chr5 97803501 97806900	3400	0.199336	4.68743E-11	0.10628	deletion-ibex
chr5 97808601 97810200	1600	0.117426	3.11563E-06	0.0153846	deletion-ibex
chr5 97870601 97874100	3500	1.70604	2.35033E-06	0.0267131	duplication_ibex
chr5 98374301 98375500	1200	0.00559522	1.3281E-10	0	deletion-ibex
chr5 99173201 99228500	55300	1.78031	0	0.0312129	duplication_ibex
chr5 99303501 99307900	4400	2.17521	6.28797E-08	0.0461365	duplication_ibex
chr5 99356101 99360700	4600	1.82596	1.73273E-06	0.0587992	duplication_ibex
chr5 100893701 100928400	34700	1.97856	0	0.0420378	duplication_ibex
chr5 100933501 100935700	2200	0.302793	3.41028E-06	0.145374	deletion-ibex
chr5 100939001 100959500	20500	2.06846	0	0.0997219	duplication_ibex
chr5 100963701 100967300	3600	0.310268	5.0468E-09	0.801653	duplication_hircus
chr5 100982801 100984800	2000	0.141204	7.96863E-11	0.0472441	deletion-ibex
chr5 100999001 101009000	10000	1.66139	0	0.133834	duplication_ibex
chr5 101030401 101041200	10800	1.61798	0	0.0275598	duplication_ibex
chr5 101054601 101060100	5500	1.88595	0	0.0271463	duplication_ibex
chr5 101074501 101075800	1300	0.0205428	3.18745E-09	0	deletion-ibex
chr5 101523101 101544900	21800	1.89584	0	0.0120573	duplication_ibex
chr5 101584801 101589800	5000	1.70882	1.40248E-09	0.016559	duplication_ibex
chr5 101592001 101600000	8000	1.5868	1.59373E-10	0.0192572	duplication_ibex
chr5 101601001 101607800	6800	2.28498	0	0.0611511	duplication_ibex
chr5 101608201 101629300	21100	2.48411	0	0.0136163	duplication_ibex
chr5 101639601 101649700	10100	1.85714	0	0.0335522	duplication_ibex
chr5 101656401 101668100	11700	0.288531	1.36216E-11	0.835729	duplication_hircus
chr5 101692801 101698100	5300	1.96097	0	0.0937396	duplication_ibex
chr5 101701101 101704700	3600	0.373424	2.15078E-06	0.192893	deletion-ibex
chr5 101709701 101713500	3800	1.70257	2.51221E-07	0.0367217	duplication_ibex
chr5 101724601 101730200	5600	2.02094	2.06558E-07	0.04324	duplication_ibex
chr5 101735401 101743200	7800	0.284574	2.04324E-11	0.899844	duplication_hircus
chr5 101757701 101765200	7500	1.60578	0	0.0421916	duplication_ibex
chr5 101771901 101776400	4500	1.8026	1.00093E-06	0.0310506	duplication_ibex
chr5 101853601 101860600	7000	1.54273	3.6428E-10	0.0220421	duplication_ibex
chr5 101884101 101985200	101100	2.10324	0	0.02256	duplication_ibex
chr5 106512301 106514200	1900	1.98242	4.85331E-07	0.0100365	duplication_ibex
chr5 108495001 108505200	10200	1.95877	0	0.0100034	duplication_ibex
chr5 108513701 108519600	5900	0.391571	2.70123E-11	0.196816	deletion-ibex
chr5 112038801 112048300	9500	1.55899	2.01313E-10	0.0138122	duplication_ibex
chr5 112058601 112068400	9800	1.78983	0	0.013649	duplication_ibex
chr5 115617401 115620700	3300	0.1129	4.82947E-11	0.107438	deletion-ibex
chr5 115752601 115755700	3100	0.0159134	5.14105E-11	0.0980392	deletion-ibex
chr5 115756601 115759100	2500	0.128364	6.3749E-11	0.0434783	deletion-ibex
chr5 115791801 115794100	2300	0.179081	1.73231E-09	0.0631579	deletion-ibex
chr5 116500401 116501700	1300	0.0312433	1.22594E-10	0.0344828	deletion-ibex
chr5 117776301 117778300	2000	0.20483	1.60982E-06	0.19685	deletion-ibex
chr5 118603501 118608500	5000	0.00602795	3.18745E-11	0	deletion-ibex
chr6 179701 202500	22800	0.373259	6.99002E-12	0.854484	duplication_hircus
chr6 371001 372400	1400	0	1.13838E-10	0	deletion-ibex
chr6 3268001 3277300	9300	0.238351	1.71368E-11	0.15727	deletion-ibex
chr6 3504701 3506800	2100	2.20303	7.89273E-09	0.0326652	duplication_ibex
chr6 3582101 3584000	1900	0.00176869	8.38803E-11	0	deletion-ibex
chr6 5876901 5889700	12800	2.45276	0	0.110415	duplication_ibex
chr6 7216901 7223300	6400	0.556748	2.4902E-11	0.0203095	deletion-ibex
chr6 9381801 9384000	2200	0.00606947	7.24421E-11	0.0277778	deletion-ibex
chr6 9903001 9905400	2400	0.226076	7.96863E-10	0.851852	duplication_hircus
chr6 11318301 11327300	9000	0.227487	1.77081E-11	0.946755	duplication_hircus
chr6 14710601 14711900	1300	0.00807747	1.22594E-10	0.125	deletion-ibex
chr6 18112001 18113500	1500	0.137302	8.24487E-08	0.94382	duplication_hircus
chr6 19038701 19041300	2600	0.204745	6.12971E-11	0.902778	duplication_hircus
chr6 20174901 20182400	7500	0.547311	2.12497E-11	0.0607055	deletion-ibex
chr6 20878001 20879700	1700	0.0078911	9.37485E-11	0.148148	deletion-ibex
chr6 21296001 21303500	7500	0.199533	2.12497E-11	0.943601	duplication_hircus
chr6 28920401 28921800	1400	0.0049126	1.13838E-10	0	deletion-ibex
chr6 29440001 29441700	1700	0.0120736	9.37485E-11	0.195652	deletion-ibex
chr6 29785901 29787500	1600	0.0127098	9.96078E-11	0.0454545	deletion-ibex
chr6 32560301 32562200	1900	0.017707	8.38803E-11	0.0555556	deletion-ibex
chr6 32757301 32758700	1400	0.00512472	1.13838E-10	0.125	deletion-ibex
chr6 32959401 32962100	2700	0.491779	1.47567E-09	0.0694789	deletion-ibex
chr6 37843101 37845700	2600	0	6.12971E-11	0	deletion-ibex
chr6 40287601 40291100	3500	0.592226	4.5535E-11	0.0765766	deletion-ibex
chr6 43191101 43193800	2700	0.557169	1.73539E-08	0.0826271	deletion-ibex
chr6 45545801 45548900	3100	2.10806	2.05642E-10	0.00442968	duplication_ibex
chr6 46251601 46255900	4300	0.183625	3.3357E-10	0.0551181	deletion-ibex
chr6 47852001 47856400	4400	0.449514	9.64566E-07	0.014975	deletion-ibex
chr6 49064801 49067100	2300	0.0262546	6.92924E-11	0.894737	duplication_hircus
chr6 49850901 49852200	1300	0.00790394	1.22594E-10	0.0277778	deletion-ibex
chr6 50493401 50495600	2200	0	7.24421E-11	0	deletion-ibex
chr6 52085801 52088700	2900	0.0463073	5.4956E-11	0.1125	deletion-ibex
chr6 53115501 53117500	2000	0.00521864	7.96863E-11	0.0697674	deletion-ibex
chr6 54939701 54943600	3900	0.409708	9.68495E-09	0.138298	deletion-ibex
chr6 55735301 55744500	9200	0.560039	1.73231E-11	0.932127	duplication_hircus
chr6 55777401 55780300	2900	0.00718474	5.4956E-11	0.0952381	deletion-ibex
chr6 56596101 56605200	9100	0.361097	1.75135E-11	0.167339	deletion-ibex
chr6 56777801 56779200	1400	0.0317219	3.75664E-09	0.037037	deletion-ibex
chr6 71250001 71251300	1300	0.0224769	9.68495E-09	0.166667	deletion-ibex
chr6 74397001 74398400	1400	0.117513	5.81482E-07	0.791045	duplication_hircus
chr6 74698501 74700100	1600	0.485175	1.66345E-08	0	deletion-ibex
chr6 75729301 75730800	1500	0.0362416	1.80622E-09	0.0357143	deletion-ibex
chr6 76719501 76722700	3200	0.0140803	4.98039E-11	0.152542	deletion-ibex
chr6 78955101 78956400	1300	0.120466	6.59557E-07	0.770492	duplication_hircus
chr6 79085101 79092500	7400	0.0185888	2.15368E-11	0.818182	duplication_hircus
chr6 79740401 79742700	2300	0.177032	6.92924E-11	0.905797	duplication_hircus
chr6 80588201 80589300	1100	0	5.79536E-10	0.0666667	deletion-ibex
chr6 82904401 82905500	1100	0	5.79536E-10	0	deletion-ibex
chr6 83101001 83102300	1300	0	1.22594E-10	0	deletion-ibex
chr6 84981601 85009200	27600	2.49207	0	0.0417446	duplication_ibex
chr6 85017101 85037300	20200	2.96098	0	0.0326396	duplication_ibex
chr6 85037301 85038700	1400	0.137378	2.46697E-06	0.137931	deletion-ibex
chr6 85040501 85060000	19500	2.55871	0	0.0471814	duplication_ibex
chr6 85060701 85064800	4100	2.26457	1.42813E-06	0.0358209	duplication_ibex
chr6 88955701 88956900	1200	0.0225022	1.3281E-10	0.0909091	deletion-ibex
chr6 91800301 91802400	2100	0.00163367	7.58917E-11	0.037037	deletion-ibex
chr6 99606101 99607400	1300	0.0238316	1.22594E-10	0.190476	deletion-ibex
chr6 101884701 101888400	3700	0.016223	4.30737E-11	0.166667	deletion-ibex
chr6 101901501 101904200	2700	1.84984	0	0	duplication_ibex
chr6 108188301 108189400	1100	0.00303474	1.44884E-10	0	deletion-ibex
chr6 111165201 111181400	16200	1.90682	0	0.0105227	duplication_ibex
chr6 111182701 111217700	35000	1.95674	0	0.0114309	duplication_ibex
chr6 111228901 111234500	5600	2.30411	0	0.0126548	duplication_ibex
chr6 111239401 111262500	23100	1.87679	0	0.00683897	duplication_ibex
chr6 111265901 111327200	61300	1.83712	0	0.0134251	duplication_ibex
chr6 113107601 113143400	35800	2.00817	0	0.0139139	duplication_ibex
chr6 113244101 113248600	4500	1.85053	0	0.0205761	duplication_ibex
chr6 113539001 113542100	3100	0.551385	9.89652E-07	0	deletion-ibex
chr6 114813601 114817700	4100	0.17453	3.88713E-11	0.052381	deletion-ibex
chr6 114905601 114908400	2800	0	5.69188E-11	0	deletion-ibex
chr6 117058501 117064300	5800	3.13525	0	0.0210932	duplication_ibex
chr6 117385901 117388800	2900	0.0263641	5.4956E-11	0.102564	deletion-ibex
chr7 4401 13200	8800	332.164	0	0.00979574	duplication_ibex
chr7 13701 19200	5500	3.75768	2.09479E-06	0.0358605	duplication_ibex
chr7 622601 626300	3700	2.04017	0	0.00735632	duplication_ibex
chr7 2591401 2596600	5200	0.00322182	3.06486E-11	0.047619	deletion-ibex
chr7 4157801 4160200	2400	0.183494	5.44523E-09	0.0675676	deletion-ibex
chr7 4821501 4823000	1500	0.0135498	1.06248E-10	0.108108	deletion-ibex
chr7 12617901 12619700	1800	0.368106	3.03861E-06	0.00628931	deletion-ibex
chr7 13625001 13628800	3800	0.371654	5.87162E-10	0.864865	duplication_hircus
chr7 13793701 13796900	3200	0.267122	1.06052E-06	0.763359	duplication_hircus
chr7 16117801 16119400	1600	0.0147022	9.96078E-11	0	deletion-ibex
chr7 17496901 17502500	5600	0.589402	1.77587E-08	0.0025	deletion-ibex
chr7 20762101 20763400	1300	0.00265704	1.22594E-10	0.0434783	deletion-ibex
chr7 24516101 24518000	1900	0.0177869	8.38803E-11	0.127273	deletion-ibex
chr7 25417001 25419700	2700	0.0789517	5.90269E-11	0.060241	deletion-ibex
chr7 25589801 25595500	5700	0.406333	2.79601E-11	0.761364	duplication_hircus
chr7 25733401 25739500	6100	0.274323	2.61266E-11	0.768463	duplication_hircus
chr7 30702201 30703700	1500	0.0631716	1.05717E-07	0.704545	duplication_hircus
chr7 33407501 33409700	2200	0.120403	2.62385E-07	0.025	deletion-ibex
chr7 35674101 35675700	1600	0.0227582	9.96078E-11	0.0882353	deletion-ibex
chr7 36823301 36825800	2500	0.156872	3.18745E-10	0.120301	deletion-ibex
chr7 39408701 39413000	4300	0.276704	1.62226E-07	0.0655271	deletion-ibex
chr7 40190301 40191500	1200	0.0027947	1.3281E-10	0.0243902	deletion-ibex
chr7 42063401 42070400	7000	2.11866	0	0.00912617	duplication_ibex
chr7 47187601 47191800	4200	0.00810865	3.79458E-11	0.111111	deletion-ibex
chr7 49506501 49508300	1800	0.0231671	8.85403E-11	0	deletion-ibex
chr7 54439601 54442000	2400	0.52173	1.4297E-06	0.0628272	deletion-ibex
chr7 57602301 57603400	1100	0	5.79536E-10	0	deletion-ibex
chr7 61279201 61290500	11300	252.225	0	0.170481	duplication_ibex
chr7 66354901 66358500	3600	0.639488	3.49734E-08	0	deletion-ibex
chr7 66982301 66985000	2700	0.568268	7.11156E-07	0	deletion-ibex
chr7 68482801 68488000	5200	0.494559	3.06486E-11	0.021767	deletion-ibex
chr7 69059301 69061800	2500	0.470612	6.56615E-09	0.0268097	deletion-ibex
chr7 69110601 69114400	3800	2.94175	2.76419E-06	0.82145	duplication_hircus-ibex
chr7 76426701 76448500	21800	0.267009	7.31067E-12	0.908721	duplication_hircus
chr7 76977501 76982800	5300	0.585624	3.00703E-11	0.0497835	deletion-ibex
chr7 77681701 77682900	1200	0.0348037	1.76492E-06	0.103448	deletion-ibex
chr7 79886601 79888100	1500	0.0111536	1.06248E-10	0	deletion-ibex
chr7 80980401 80983600	3200	0	4.98039E-11	0.8	duplication_hircus
chr7 81644601 81648300	3700	0.689424	9.7803E-07	0.0078329	deletion-ibex
chr7 82656601 82659000	2400	0.0641513	6.64052E-11	0.764706	duplication_hircus
chr7 88211901 88214300	2400	0.3407	1.28634E-06	0.948529	duplication_hircus
chr7 92685001 92733800	48800	1.89	0	0.0236428	duplication_ibex
chr7 92914601 92923000	8400	1.7845	0	0.0450575	duplication_ibex
chr7 93096501 93109400	12900	1.80499	0	0.0135538	duplication_ibex
chr7 93931001 93945800	14800	0.397566	1.07684E-11	0.884594	duplication_hircus
chr7 93972701 93986900	14200	0.183222	1.12234E-11	0.93758	duplication_hircus
chr7 94044801 94050400	5600	0.231055	2.84594E-11	0.197561	deletion-ibex
chr7 94689601 94694400	4800	1.92372	0	0.00505443	duplication_ibex
chr7 96343901 96350900	7000	0.150812	2.27675E-11	0.189831	deletion-ibex
chr7 96354501 96394600	40100	0.453391	3.97438E-12	0.119195	deletion-ibex
chr7 96398101 96416400	18300	0.653964	8.70888E-12	0.0652727	deletion-ibex
chr7 96433201 96449800	16600	0.591577	9.60075E-12	0.100735	deletion-ibex
chr7 96452601 96455300	2700	0.489429	5.90269E-11	0.0326633	deletion-ibex
chr7 97618401 97619600	1200	0.0169208	3.58588E-09	0.1875	deletion-ibex
chr7 99092001 99110000	18000	0.493357	8.85403E-12	0.146304	deletion-ibex
chr7 99126701 99130200	3500	1.50612	9.107E-11	0.023407	duplication_ibex
chr7 100083301 100115200	31900	0.535828	4.996E-12	0.135317	deletion-ibex
chr7 102431501 102440000	8500	0.276009	1.87497E-11	0.803184	duplication_hircus
chr7 103041201 103053100	11900	1.5673	0	0.0131295	duplication_ibex
chr7 104142801 104146100	3300	0.137455	4.82947E-11	0.761194	duplication_hircus
chr7 105941901 105946300	4400	0.254576	3.6221E-11	0.044164	deletion-ibex
chr7 106309301 106311200	1900	0.0730818	4.116E-07	0.188406	deletion-ibex
chr7 107320501 107324800	4300	0.478089	3.70634E-11	0.0758065	deletion-ibex
chr7 108094101 108095800	1700	0.0224373	9.37485E-11	0.18	deletion-ibex
chr8 3093301 3101200	7900	0.195782	2.01737E-11	0.914712	duplication_hircus
chr8 3815601 3822100	6500	0.460199	2.45188E-11	0.191514	deletion-ibex
chr8 4325601 4335800	10200	0.40354	1.56248E-11	0.709598	duplication_hircus
chr8 4360701 4364400	3700	0.439334	1.676E-07	0.721689	duplication_hircus
chr8 8586301 8587500	1200	0.0170769	3.98431E-10	0.116279	deletion-ibex
chr8 9520401 9521700	1300	0.0283487	5.09992E-08	0.157895	deletion-ibex
chr8 9749901 9768300	18400	0.171469	8.66155E-12	0.848936	duplication_hircus
chr8 11657001 11686100	29100	0.275747	5.47672E-12	0.75546	duplication_hircus
chr8 13048201 13051200	3000	0.202341	1.06248E-10	0.117978	deletion-ibex
chr8 14315001 14316200	1200	0.0111371	1.3281E-10	0	deletion-ibex
chr8 14363001 14365900	2900	0.520688	5.4956E-11	0.0130435	deletion-ibex
chr8 14571301 14574100	2800	0.26594	1.66772E-08	0.93133	duplication_hircus
chr8 15805501 15807700	2200	0.373854	1.44674E-06	0.125	deletion-ibex
chr8 16380201 16382600	2400	0.388937	3.18944E-07	0.750842	duplication_hircus
chr8 18061601 18068800	7200	0.454066	2.21351E-11	0.15533	deletion-ibex
chr8 19934801 19936300	1500	0	1.06248E-10	0	deletion-ibex
chr8 22633901 22656700	22800	1.75751	0	0.0110765	duplication_ibex
chr8 22709201 22715600	6400	3.08422	4.98039E-10	0.0731061	duplication_ibex
chr8 22737401 22755800	18400	4.67804	0	0.122209	duplication_ibex
chr8 22757001 22760400	3400	0.0649862	4.68743E-11	0.712644	duplication_hircus
chr8 22766001 22795500	29500	5.756	0	0.0528309	duplication_ibex
chr8 22996001 23019500	23500	2.97993	0	0.0232501	duplication_ibex
chr8 23058101 23116600	58500	3.37647	0	0.0461736	duplication_ibex
chr8 23121201 23130400	9200	2.42644	0	0.0139367	duplication_ibex
chr8 23133701 23137800	4100	2.09312	2.93401E-07	0.0372951	duplication_ibex
chr8 27573901 27576200	2300	0.0435123	6.92924E-11	0.179487	deletion-ibex
chr8 32125701 32133300	7600	0.0695648	2.09701E-11	0.164706	deletion-ibex
chr8 32850901 32856100	5200	0.583803	3.06486E-11	0.0312152	deletion-ibex
chr8 34522201 34523900	1700	0.0167704	9.37485E-11	0.184211	deletion-ibex
chr8 39420201 39422200	2000	0	7.96863E-11	0	deletion-ibex
chr8 42640601 42644600	4000	0.0266089	3.98431E-11	0.769231	duplication_hircus
chr8 48828001 48831600	3600	0.0119332	4.42701E-11	0.157895	deletion-ibex
chr8 49580301 49609800	29500	0.325224	5.40246E-12	0.742696	duplication_hircus
chr8 49653001 49656300	3300	0.487135	9.65894E-11	0.0424242	deletion-ibex
chr8 50258801 50261600	2800	1.68507	9.56235E-09	0.00145243	duplication_ibex
chr8 54711201 54713900	2700	0.549797	5.90269E-11	0.0111857	deletion-ibex
chr8 56758701 56765100	6400	0.450474	6.16074E-08	0.0151515	deletion-ibex
chr8 57604501 57606500	2000	0.344967	1.63261E-06	0.756098	duplication_hircus
chr8 58914801 58933100	18300	1.78751	0	0.0158475	duplication_ibex
chr8 58937401 58941900	4500	2.01999	0	0.00753296	duplication_ibex
chr8 58948501 58953500	5000	1.98085	0	0.018544	duplication_ibex
chr8 58958601 58989000	30400	1.93231	0	0.00880643	duplication_ibex
chr8 59085001 59094500	9500	0.514727	1.67761E-11	0.797503	duplication_hircus
chr8 59376101 59377500	1400	0.0728188	8.32608E-07	0.15	deletion-ibex
chr8 66385701 66387100	1400	0.0382009	2.02631E-08	0	deletion-ibex
chr8 68483101 68487400	4300	0.249918	3.70634E-11	0.155963	deletion-ibex
chr8 69955901 69964700	8800	2.01798	0	0.0180911	duplication_ibex
chr8 69985401 69987700	2300	0.381065	1.4593E-06	0.0845588	deletion-ibex
chr8 70002701 70007700	5000	2.30773	4.76205E-07	0.0540455	duplication_ibex
chr8 70007901 70029500	21600	2.86379	0	0.0747751	duplication_ibex
chr8 70055701 70062800	7100	2.84005	0	0.0527753	duplication_ibex
chr8 70077701 70091900	14200	6.32672	0	0.0724527	duplication_ibex
chr8 70103701 70105700	2000	0.212142	1.60608E-06	0.141844	deletion-ibex
chr8 71063901 71066400	2500	0.0959296	6.3749E-11	0.0769231	deletion-ibex
chr8 71425201 71428000	2800	0.151161	5.69188E-11	0.121019	deletion-ibex
chr8 72849001 72865700	16700	0.281214	9.54326E-12	0.717312	duplication_hircus
chr8 74405501 74407800	2300	0.0498154	6.92924E-11	0.153846	deletion-ibex
chr8 75710301 75713300	3000	0.0788112	5.31242E-11	0	deletion-ibex
chr8 75716201 75720700	4500	2.06638	1.78356E-07	0.0382341	duplication_ibex
chr8 75739901 75759100	19200	2.33315	0	0.0431678	duplication_ibex
chr8 75759501 75762600	3100	0.103455	5.14105E-11	0.0208333	deletion-ibex
chr8 76390001 76392600	2600	0.043254	6.12971E-11	0.0555556	deletion-ibex
chr8 87114101 87116700	2600	0.064462	6.12971E-11	0.134831	deletion-ibex
chr8 88569601 88572500	2900	0.00952869	5.4956E-11	0.0232558	deletion-ibex
chr8 89281401 89284400	3000	0.466663	5.31242E-11	0.0164319	deletion-ibex
chr8 90531101 90533100	2000	0.123285	7.96863E-11	0.185185	deletion-ibex
chr8 91062301 91067600	5300	1.57544	2.83118E-06	0.0534483	duplication_ibex
chr8 91710901 91713400	2500	0.247433	3.92139E-06	0.711957	duplication_hircus
chr8 92658701 92672200	13500	206.086	0	0.135049	duplication_ibex
chr8 97870401 97871600	1200	0.011742	1.3281E-10	0.0540541	deletion-ibex
chr8 98317901 98320600	2700	0.160794	5.90269E-11	0.143836	deletion-ibex
chr8 103358901 103360500	1600	0.0212647	9.96078E-11	0	deletion-ibex
chr8 106993201 106994900	1700	0.0359543	9.37485E-11	0.0571429	deletion-ibex
chr8 108709301 108712500	3200	0.481309	3.96982E-06	0.161359	deletion-ibex
chr8 110361701 110367400	5700	0.647579	1.82543E-06	0.10536	deletion-ibex
chr8 110881601 110883100	1500	0.120828	2.35765E-07	0.0638298	deletion-ibex
chr8 111138901 111140900	2000	0.352879	4.76524E-08	0.0175439	deletion-ibex
chr8 111899801 111901600	1800	0.240186	7.84201E-07	0.0434783	deletion-ibex
chr8 111907001 111910800	3800	0.370001	2.4327E-06	0.14186	deletion-ibex
chr8 112661301 112669700	8400	1.68224	7.58917E-11	0.0546476	duplication_ibex
chr9 12301 13800	1500	0.0168111	1.06248E-10	0.153846	deletion-ibex
chr9 1219301 1224900	5600	0.0182434	2.84594E-11	0.8125	duplication_hircus
chr9 2028201 2032700	4500	0.539409	3.54161E-11	0.0864865	deletion-ibex
chr9 2047201 2055800	8600	0.351673	1.85317E-11	0.169283	deletion-ibex
chr9 3669901 3672800	2900	0.0706629	5.4956E-11	0.0394737	deletion-ibex
chr9 5169401 5170500	1100	0.0427258	2.66485E-06	0.166667	deletion-ibex
chr9 5337401 5345000	7600	0.468614	2.09701E-11	0.712687	duplication_hircus
chr9 5550501 5557200	6700	0.355859	2.37869E-11	0.812329	duplication_hircus
chr9 9541601 9543400	1800	0.0399708	8.85403E-11	0.102041	deletion-ibex
chr9 10451501 10453300	1800	0.0565703	3.71869E-09	0.157895	deletion-ibex
chr9 10706101 10711900	5800	0.276038	2.7478E-11	0.974257	duplication_hircus
chr9 11198601 11201000	2400	0.550733	6.12256E-08	0.00982801	deletion-ibex
chr9 14532501 14533600	1100	0	5.79536E-10	0	deletion-ibex
chr9 17728401 17730100	1700	0.0516688	1.87497E-10	0.191489	deletion-ibex
chr9 21489701 21494600	4900	2.41744	9.8876E-09	0.768014	duplication_hircus-ibex
chr9 21499701 21502700	3000	2.12719	4.63243E-08	0.063388	duplication_ibex
chr9 24166501 24171300	4800	0.0906248	3.32026E-11	0.722892	duplication_hircus
chr9 24217301 24219700	2400	0.555078	9.29673E-10	0.0649038	deletion-ibex
chr9 33116301 33118700	2400	0.0150541	6.64052E-11	0.176471	deletion-ibex
chr9 33170901 33179600	8700	0.606254	1.83187E-11	0.0777635	deletion-ibex
chr9 33827401 33828600	1200	0.0169208	3.58588E-09	0	deletion-ibex
chr9 38173401 38174700	1300	0.0608514	2.95893E-06	0.1	deletion-ibex
chr9 39433501 39437900	4400	0.276175	3.6221E-11	0.881081	duplication_hircus
chr9 39438201 39445200	7000	0.121195	2.27675E-11	0.992593	duplication_hircus
chr9 44739201 44742100	2900	0.273762	7.26134E-07	0.0984848	deletion-ibex
chr9 54361001 54362200	1200	0.0276534	1.28826E-08	0.08	deletion-ibex
chr9 58420901 58428900	8000	0.153926	1.99216E-11	0.859416	duplication_hircus
chr9 65228401 65247800	19400	0.353093	8.21508E-12	0.705999	duplication_hircus
chr9 65661401 65664500	3100	0.328192	5.14105E-10	0.95107	duplication_hircus
chr9 67421801 67424400	2600	0.0265648	6.12971E-11	0.117647	deletion-ibex
chr9 67490501 67503900	13400	0.0110257	1.18935E-11	0.0632911	deletion-ibex
chr9 68236001 68245000	9000	0.547219	1.77081E-11	0.0249307	deletion-ibex
chr9 68682501 68683700	1200	0	1.3281E-10	0	deletion-ibex
chr9 69667101 69671100	4000	0.538951	3.98431E-11	0.015456	deletion-ibex
chr9 71187601 71188900	1300	0.00523128	1.22594E-10	0.15625	deletion-ibex
chr9 73304501 73309900	5400	0.624857	9.14916E-10	0.0619835	deletion-ibex
chr9 73915801 73956400	40600	0.372449	3.92543E-12	0.177845	deletion-ibex
chr9 74011601 74040500	28900	4.26357	0	0.0498302	duplication_ibex
chr9 74047101 74076000	28900	3.89343	0	0.0236319	duplication_ibex
chr9 74080801 74097900	17100	2.13832	0	0.0286603	duplication_ibex
chr9 74108701 74146800	38100	2.17336	0	0.0553641	duplication_ibex
chr9 74165001 74179400	14400	2.02566	0	0.0443603	duplication_ibex
chr9 74182901 74222000	39100	2.44854	0	0.0410731	duplication_ibex
chr9 74226101 74260900	34800	2.56723	0	0.0294048	duplication_ibex
chr9 74262101 74304300	42200	2.53171	0	0.0317651	duplication_ibex
chr9 74316601 74402400	85800	2.0638	0	0.0464464	duplication_ibex
chr9 74409601 74415400	5800	2.07603	0	0.0536455	duplication_ibex
chr9 74448201 74455600	7400	2.01217	0	0.0160428	duplication_ibex
chr9 74459601 74469600	10000	2.19994	0	0.0296721	duplication_ibex
chr9 74471301 74475300	4000	0.256079	3.98431E-11	0.128617	deletion-ibex
chr9 74475301 74499000	23700	2.68481	0	0.0663179	duplication_ibex
chr9 74505401 74535900	30500	2.30626	0	0.0364739	duplication_ibex
chr9 76774201 76775300	1100	0.00655233	1.44884E-10	0.15625	deletion-ibex
chr9 80599601 80602100	2500	1.9473	1.68603E-06	0	duplication_ibex
chr9 80628201 80630000	1800	2.17911	3.24057E-08	0	duplication_ibex
chr9 80722701 80725700	3000	0.347123	5.31242E-11	0.0223214	deletion-ibex
chr9 81694801 81697900	3100	0.497188	3.59873E-10	0.0238612	deletion-ibex
chr9 87955701 87970300	14600	4.2283	0	0.0375268	duplication_ibex
chr9 88049401 88061000	11600	0.473124	1.3739E-11	0.129641	deletion-ibex
chr9 88088201 88094400	6200	1.65078	9.86053E-08	0.0765181	duplication_ibex
chr9 88110001 88137000	27000	2.60289	0	0.0764322	duplication_ibex
chr9 88137101 88144700	7600	0.0785993	2.09701E-11	0.883598	duplication_hircus
chr9 88233401 88239500	6100	0.362285	2.61266E-11	0.031405	deletion-ibex
chr9 88868201 88871900	3700	0.0848431	4.30737E-11	0.0289855	deletion-ibex
chr9 89877101 89880200	3100	0.092767	5.14105E-11	0.174419	deletion-ibex
chr9 89881201 89885100	3900	0.229392	4.08647E-11	0.00487805	deletion-ibex
chr9 89927201 89928600	1400	0.105824	1.31141E-07	0.148936	deletion-ibex
chr9 90205301 90208200	2900	0	5.4956E-11	0	deletion-ibex
chr9 90839001 90849100	10100	0.300992	1.57795E-11	0.772266	duplication_hircus
chr9 90853501 90861600	8100	0.251321	1.96756E-11	0.812102	duplication_hircus
chr9 90907201 90909000	1800	0.0912135	1.41664E-09	0.0217391	deletion-ibex
chr9 90977201 90979500	2300	0.221809	5.72355E-08	0.119266	deletion-ibex
chr10 1 19600	19600	0.077919	8.13125E-12	0.805556	duplication_hircus
chr10 943701 945000	1300	0	1.22594E-10	0	deletion-ibex
chr10 1256901 1260000	3100	0.104758	5.14105E-11	0.168	deletion-ibex
chr10 2314101 2317300	3200	0.22926	2.98823E-10	0.123853	deletion-ibex
chr10 2319601 2322000	2400	0	6.64052E-11	0	deletion-ibex
chr10 3072001 3084600	12600	1.53419	5.05944E-11	0.174665	duplication_ibex
chr10 4122201 4123500	1300	0.0134929	1.22594E-10	0	deletion-ibex
chr10 5591601 5594000	2400	0.571552	2.77574E-08	0.0283019	deletion-ibex
chr10 12974901 12978700	3800	0.0121763	4.19401E-11	0.170732	deletion-ibex
chr10 14430701 14431900	1200	0.0228352	4.24993E-09	0	deletion-ibex
chr10 16173301 16175500	2200	2.01203	3.10052E-08	0.000804505	duplication_ibex
chr10 16231801 16237300	5500	0.446614	2.89768E-11	0.110457	deletion-ibex
chr10 20899901 20905500	5600	4.08031	1.19011E-06	0.970364	duplication_hircus-ibex
chr10 20970101 20977200	7100	2.23509	1.06892E-07	0.16644	duplication_ibex
chr10 20993501 21019500	26000	0.66413	2.58305E-06	0.729351	duplication_hircus
chr10 21987701 21989800	2100	0.141932	7.58917E-11	0.117117	deletion-ibex
chr10 23582201 23587400	5200	1.89869	0	0.0035461	duplication_ibex
chr10 25558001 25562100	4100	0.589977	2.33228E-10	0.0136986	deletion-ibex
chr10 26616701 26620000	3300	0.549281	9.65894E-11	0.0130597	deletion-ibex
chr10 28208701 28228000	19300	0.378723	8.25764E-12	0.84826	duplication_hircus
chr10 28231601 28257300	25700	0.357317	6.20127E-12	0.756541	duplication_hircus
chr10 28336101 28359800	23700	0.366864	6.72458E-12	0.874807	duplication_hircus
chr10 29025501 29028200	2700	0.00380541	5.90269E-11	0.0408163	deletion-ibex
chr10 33032801 33046500	13700	0.128208	1.1633E-11	0.902998	duplication_hircus
chr10 34400801 34402100	1300	0.0378288	3.97205E-08	0.131579	deletion-ibex
chr10 34877901 34882500	4600	0.58804	3.46462E-11	0.00384123	deletion-ibex
chr10 35245601 35246800	1200	0	1.3281E-10	0	deletion-ibex
chr10 36897301 36916800	19500	0.314881	8.17295E-12	0.954245	duplication_hircus
chr10 37693101 37696800	3700	1.65266	3.76085E-06	0.0266742	duplication_ibex
chr10 39141801 39143900	2100	0.447885	9.107E-10	0	deletion-ibex
chr10 42088301 42091600	3300	0.510815	4.82947E-11	0.0632411	deletion-ibex
chr10 47433701 47435200	1500	0.541806	1.67076E-06	0	deletion-ibex
chr10 50752301 50758200	5900	0.476084	2.70123E-11	0.0241838	deletion-ibex
chr10 54592101 54594600	2500	0.533368	1.91247E-10	0.0548926	deletion-ibex
chr10 57338601 57341100	2500	0.508015	2.74312E-07	0.0258398	deletion-ibex
chr10 58807301 58810200	2900	0.559878	1.253E-08	0.028866	deletion-ibex
chr10 64335201 64341800	6600	0.520884	2.41474E-11	0.0631579	deletion-ibex
chr10 70218501 70219600	1100	0.00616641	1.44884E-10	0.0465116	deletion-ibex
chr10 70267301 70270000	2700	0.458565	5.03499E-08	0.00609756	deletion-ibex
chr10 76544501 76552000	7500	0.586709	1.48748E-10	0.0472561	deletion-ibex
chr10 77232101 77235400	3300	2.06444	0	0.00152983	duplication_ibex
chr10 77494101 77496600	2500	2.44963	4.24951E-07	0.00688468	duplication_ibex
chr10 77503801 77512800	9000	2.07153	0	0.0156856	duplication_ibex
chr10 77512801 77522900	10100	0.465987	1.57795E-11	0.1	deletion-ibex
chr10 77595401 77601200	5800	0.146043	2.7478E-11	0.13806	deletion-ibex
chr10 77606201 77620900	14700	2.58572	0	0.0385142	duplication_ibex
chr10 77627101 77638800	11700	2.13048	0	0.0420379	duplication_ibex
chr10 77649101 77656400	7300	1.56339	0	0.027761	duplication_ibex
chr10 77825201 77832800	7600	2.07081	0	0.139107	duplication_ibex
chr10 77900601 77911000	10400	1.59657	0	0.0155312	duplication_ibex
chr10 77962101 77964400	2300	0.278542	4.98905E-09	0.0940594	deletion-ibex
chr10 78082501 78107300	24800	2.48041	0	0.0213396	duplication_ibex
chr10 78113101 78120900	7800	1.71952	0	0.0483619	duplication_ibex
chr10 78472101 78477100	5000	1.72914	0	0.0715421	duplication_ibex
chr10 78656601 78676200	19600	0.360059	8.13125E-12	0.0763033	deletion-ibex
chr10 82857001 82858200	1200	0.0111579	1.3281E-10	0	deletion-ibex
chr10 84144501 84156600	12100	0.0708778	1.31713E-11	0.775	duplication_hircus
chr10 94906301 94923400	17100	0.367527	9.32003E-12	0.791126	duplication_hircus
chr10 97491101 97493100	2000	0.181586	1.14493E-06	0.0336134	deletion-ibex
chr10 98749301 98755400	6100	0.273198	2.61266E-11	0.724609	duplication_hircus
chr10 101052501 101087600	35100	2.87188	0	0.0391289	duplication_ibex
chr11 3193501 3194800	1300	0.00274175	1.22594E-10	0.15	deletion-ibex
chr11 7277601 7279100	1500	0	1.06248E-10	0	deletion-ibex
chr11 9500201 9503000	2800	0.590644	2.33595E-07	0.0117188	deletion-ibex
chr11 9746801 9748900	2100	0.514058	2.05272E-06	0.04375	deletion-ibex
chr11 12680901 12696600	15700	0.298738	1.01511E-11	0.891367	duplication_hircus
chr11 12701301 12704400	3100	3.29139	2.51068E-06	0.970588	duplication_hircus-ibex
chr11 13814901 13816100	1200	0.0111536	1.3281E-10	0.0204082	deletion-ibex
chr11 16021001 16024500	3500	0.260014	1.73352E-07	0.968051	duplication_hircus
chr11 17256601 17258600	2000	0.219103	1.06939E-06	0.118012	deletion-ibex
chr11 21033901 21035300	1400	0.0311674	2.39059E-09	0.0238095	deletion-ibex
chr11 21510001 21513600	3600	0.498369	4.42701E-11	0.0280899	deletion-ibex
chr11 24396201 24397400	1200	0.040215	1.71325E-08	0.173077	deletion-ibex
chr11 26340901 26342000	1100	0.00935646	1.44884E-10	0	deletion-ibex
chr11 40698201 40700400	2200	0.0126306	7.24421E-11	0.113636	deletion-ibex
chr11 42722001 42726700	4700	0.497934	3.3909E-11	0.011611	deletion-ibex
chr11 42897501 42902800	5300	0.509148	3.00703E-11	0	deletion-ibex
chr11 44817901 44821200	3300	0.534826	4.82947E-11	0.0371058	deletion-ibex
chr11 46816301 46821600	5300	0.124694	3.00703E-11	0.0808081	deletion-ibex
chr11 46841401 46845600	4200	1.66106	4.58689E-07	0.0131646	duplication_ibex
chr11 47227401 47230000	2600	1.55317	1.45985E-06	0.0376007	duplication_ibex
chr11 47892701 47895200	2500	0	6.3749E-11	0	deletion-ibex
chr11 49910401 49913000	2600	0.391214	2.67415E-06	0.152597	deletion-ibex
chr11 52399401 52401200	1800	0.251992	1.26781E-06	0.79558	duplication_hircus
chr11 53099401 53105000	5600	0.53104	2.84594E-11	0.0192525	deletion-ibex
chr11 55306401 55307500	1100	0.0157115	4.34652E-10	0.128205	deletion-ibex
chr11 57492701 57498900	6200	0.52313	2.57052E-11	0.0142132	deletion-ibex
chr11 60166201 60170600	4400	0.115406	3.6221E-11	0.181818	deletion-ibex
chr11 60212301 60220700	8400	0.539032	1.89729E-11	0.0318991	deletion-ibex
chr11 70586101 70587700	1600	0	9.96078E-11	0	deletion-ibex
chr11 75808701 75811700	3000	0.289974	7.22489E-09	0.760956	duplication_hircus
chr11 75827701 75829200	1500	0.0294636	1.06248E-10	0.0357143	deletion-ibex
chr11 80656201 80657400	1200	0.0310215	3.20033E-06	0	deletion-ibex
chr11 82620901 82625400	4500	0.595	3.54161E-10	0.0278129	deletion-ibex
chr11 87519201 87521400	2200	0.0273081	7.24421E-11	0.0882353	deletion-ibex
chr11 90297201 90301900	4700	0.512585	3.3909E-11	0.0944993	deletion-ibex
chr11 92974801 92979900	5100	1.98928	0	0.0109327	duplication_ibex
chr11 93173301 93179000	5700	1.59428	7.82883E-10	0.136807	duplication_ibex
chr11 96048301 96050300	2000	0.00894226	7.96863E-11	0.0465116	deletion-ibex
chr11 96077301 96114900	37600	0.346315	4.23863E-12	0.792113	duplication_hircus
chr11 100760101 100761900	1800	0.401059	3.28307E-07	0.0138889	deletion-ibex
chr11 101380401 101383900	3500	0.035038	4.5535E-11	0	deletion-ibex
chr11 104529001 104530500	1500	0.13156	1.56621E-06	0.108696	deletion-ibex
chr11 104712301 104722700	10400	0.254437	1.53243E-11	0.735799	duplication_hircus
chr11 105010001 105014400	4400	0.175279	3.6221E-11	0.0954545	deletion-ibex
chr11 105016701 105019300	2600	0	6.12971E-11	0.0833333	deletion-ibex
chr11 105082901 105087200	4300	0.0530434	3.70634E-11	0.119403	deletion-ibex
chr11 105267601 105269400	1800	0.0535305	8.85403E-11	0	deletion-ibex
chr11 105471601 105476000	4400	0.0191717	3.6221E-11	0.0327869	deletion-ibex
chr11 105509501 105511300	1800	0.0539087	8.85403E-11	0.153846	deletion-ibex
chr11 105529301 105531800	2500	0.0509192	6.3749E-11	0.122449	deletion-ibex
chr11 105822101 105824100	2000	0.00226006	7.96863E-11	0	deletion-ibex
chr12 275701 276800	1100	0.00609303	1.44884E-10	0	deletion-ibex
chr12 291901 298400	6500	0.528961	2.45188E-11	0.00121507	deletion-ibex
chr12 920601 926500	5900	1.8052	0	0.00153728	duplication_ibex
chr12 13792701 13796600	3900	2.60496	1.06902E-07	0.0184237	duplication_ibex
chr12 13797001 13801800	4800	5.6778	1.3281E-10	0.0194626	duplication_ibex
chr12 13802501 13817800	15300	4.01501	0	0.0179047	duplication_ibex
chr12 13819501 13832000	12500	3.13501	0	0.0234792	duplication_ibex
chr12 13832101 13909200	77100	0.540536	2.06709E-12	0.0371099	deletion-ibex
chr12 13910601 13923100	12500	1.70789	0	0.0139245	duplication_ibex
chr12 13924201 13934200	10000	2.13242	0	0.0297319	duplication_ibex
chr12 13935401 13978400	43000	2.19442	0	0.0176342	duplication_ibex
chr12 13978401 13992100	13700	0.221366	1.1633E-11	0.170306	deletion-ibex
chr12 14040901 14050400	9500	1.53443	0	0.00775923	duplication_ibex
chr12 14061001 14064900	3900	1.82589	1.63459E-10	0.0119446	duplication_ibex
chr12 14065801 14068800	3000	2.07226	0	0.0122563	duplication_ibex
chr12 14069101 14083700	14600	2.00052	0	0.014171	duplication_ibex
chr12 14187701 14197200	9500	3.23153	0	0.0261237	duplication_ibex
chr12 14198201 14206800	8600	2.72957	0	0.029245	duplication_ibex
chr12 14254001 14297700	43700	0.355017	3.64697E-12	0.111501	deletion-ibex
chr12 14489701 14495100	5400	1.92934	0	0.0350066	duplication_ibex
chr12 14502401 14521800	19400	2.83661	0	0.0362459	duplication_ibex
chr12 14522801 14530400	7600	2.78203	1.92925E-09	0.0291667	duplication_ibex
chr12 14547901 14566600	18700	0.109071	8.52259E-12	0.812102	duplication_hircus
chr12 14577401 14582600	5200	2.6722	0	0.00931521	duplication_ibex
chr12 14673201 14684300	11100	0.468941	1.43579E-11	0.179922	deletion-ibex
chr12 14845601 14850400	4800	1.8291	1.3281E-10	0.0344288	duplication_ibex
chr12 14851901 14855700	3800	1.77315	0	0.00357508	duplication_ibex
chr12 14856801 14891900	35100	1.80643	0	0.0209275	duplication_ibex
chr12 14893201 14905000	11800	1.83726	0	0.0251192	duplication_ibex
chr12 14908001 14918900	10900	1.83104	0	0.00857045	duplication_ibex
chr12 14926701 14953700	27000	2.06545	0	0.0218492	duplication_ibex
chr12 14974301 14982900	8600	2.2847	0	0.0204513	duplication_ibex
chr12 14983601 14991100	7500	3.02535	0	0.0095672	duplication_ibex
chr12 14991401 14995200	3800	2.99272	1.67761E-10	0.0340633	duplication_ibex
chr12 15036101 15037300	1200	0.0615578	6.91942E-07	0.156863	deletion-ibex
chr12 15530601 15532000	1400	0.0554992	2.27675E-10	0.18	deletion-ibex
chr12 15666701 15680200	13500	1.65808	0	0.0413362	duplication_ibex
chr12 15928001 15971100	43100	0.306041	3.69774E-12	0.13468	deletion-ibex
chr12 16250801 16253200	2400	0.277615	1.64685E-08	0.139013	deletion-ibex
chr12 18655901 18657900	2000	0.352643	2.47824E-08	0.778281	duplication_hircus
chr12 24884101 24886700	2600	1.80182	1.0347E-07	0	duplication_ibex
chr12 24921801 24923000	1200	0.0173676	1.3281E-10	0.121951	deletion-ibex
chr12 25213101 25221200	8100	0.518166	1.96756E-11	0.0370968	deletion-ibex
chr12 25392801 25394500	1700	0.436397	1.51385E-06	0	deletion-ibex
chr12 27918301 27921200	2900	0.00483147	5.4956E-11	0.0384615	deletion-ibex
chr12 29550901 29552000	1100	0	5.79536E-10	0	deletion-ibex
chr12 30499801 30503000	3200	0.186496	4.98039E-11	0.105263	deletion-ibex
chr12 32285601 32288400	2800	2.05333	0	0	duplication_ibex
chr12 33158401 33161800	3400	3.48709	9.58485E-07	0.881259	duplication_hircus-ibex
chr12 34952201 34963600	11400	0.522927	1.398E-11	0.166105	deletion-ibex
chr12 34980101 35001500	21400	3.44002	0	0.0346951	duplication_ibex
chr12 35013901 35020000	6100	1.83153	1.51514E-06	0.0223672	duplication_ibex
chr12 35033801 35050500	16700	1.98147	0	0.0144745	duplication_ibex
chr12 35094901 35102900	8000	2.43744	0	0.03594	duplication_ibex
chr12 35121601 35128100	6500	0.472741	2.45188E-11	0.0786397	deletion-ibex
chr12 35129701 35144800	15100	3.44429	0	0.019595	duplication_ibex
chr12 35159601 35163000	3400	1.7939	1.26514E-06	0.0179071	duplication_ibex
chr12 35180901 35190800	9900	1.7584	0	0.0280765	duplication_ibex
chr12 35245201 35292300	47100	0.645151	3.38371E-12	0.120373	deletion-ibex
chr12 36755801 36758600	2800	0.298441	2.44887E-06	0.845188	duplication_hircus
chr12 37090201 37098200	8000	0.498168	1.99216E-11	0.800509	duplication_hircus
chr12 39581001 39583000	2000	0.269164	2.51028E-06	0.164706	deletion-ibex
chr12 43932701 43935000	2300	0.516294	3.21517E-08	0.0952381	deletion-ibex
chr12 44066301 44072500	6200	0.48082	2.57052E-11	0.749436	duplication_hircus
chr12 45823601 45835800	12200	0.0989998	1.30633E-11	0.15121	deletion-ibex
chr12 47729801 47732600	2800	0.0919158	5.69188E-11	0.189189	deletion-ibex
chr12 47816601 47827300	10700	0.505196	1.48946E-11	0.0235003	deletion-ibex
chr12 52130301 52131800	1500	0.297438	3.57876E-06	0.0173913	deletion-ibex
chr12 59793901 59796300	2400	0.015319	6.64052E-11	0.0540541	deletion-ibex
chr12 62396601 62397700	1100	0	5.79536E-10	0	deletion-ibex
chr12 68589101 68590400	1300	0.0102814	1.22594E-10	0	deletion-ibex
chr12 71105201 71107200	2000	0.0711371	2.39059E-10	0	deletion-ibex
chr12 73478501 73481100	2600	0.0633316	2.45188E-10	0.06	deletion-ibex
chr12 79242101 79244700	2600	0.0272076	6.12971E-11	0.0895522	deletion-ibex
chr12 79245701 79249200	3500	0.200277	6.44776E-08	0.121495	deletion-ibex
chr12 80872101 80873200	1100	0.0122724	1.44884E-10	0.142857	deletion-ibex
chr12 82938401 82941500	3100	0.191835	5.76312E-07	0.045977	deletion-ibex
chr12 85468001 85471300	3300	0.0303215	4.82947E-11	0.967742	duplication_hircus
chr12 85524401 85525600	1200	0.132463	3.76292E-06	0.761194	duplication_hircus
chr12 85670001 85671800	1800	0.00981618	8.85403E-11	0	deletion-ibex
chr12 86119701 86123400	3700	0.226683	4.30737E-11	0.790875	duplication_hircus
chr12 86233601 86238200	4600	0.28461	3.46462E-11	0.792531	duplication_hircus
chr13 29901 111300	81400	2.59633	0	0.0551099	duplication_ibex
chr13 139501 155700	16200	1.96964	0	0.0151174	duplication_ibex
chr13 157101 163900	6800	1.95279	0	0.00387898	duplication_ibex
chr13 172301 192300	20000	1.96542	0	0.0173883	duplication_ibex
chr13 377601 382300	4700	0.184313	3.3909E-11	0.192029	deletion-ibex
chr13 2078001 2079800	1800	0.0354252	8.85403E-11	0.113208	deletion-ibex
chr13 2762301 2764400	2100	0.488925	2.04908E-09	0.0307692	deletion-ibex
chr13 9463401 9465400	2000	0.0016965	7.96863E-11	0	deletion-ibex
chr13 11544901 11551800	6900	4.30925	2.94354E-07	0.906387	duplication_hircus-ibex
chr13 13987101 13989300	2200	0.396061	5.07094E-10	0.0629921	deletion-ibex
chr13 16230401 16233200	2800	0.0692107	5.69188E-11	0.97619	duplication_hircus
chr13 18632101 18652100	20000	0.367845	7.96863E-12	0.907851	duplication_hircus
chr13 19123201 19125800	2600	0.481771	1.03592E-08	0.0107527	deletion-ibex
chr13 27293501 27299000	5500	1.80671	5.79536E-11	0.00688468	duplication_ibex
chr13 28294601 28301900	7300	1.61985	0	0.0302572	duplication_ibex
chr13 33654101 33659000	4900	4.23616	4.82021E-08	0.981491	duplication_hircus-ibex
chr13 33841701 33843500	1800	0.145265	5.64887E-08	0.194175	deletion-ibex
chr13 37186001 37240700	54700	1.84332	0	0.00605995	duplication_ibex
chr13 37241601 37258900	17300	1.98296	0	0.00694013	duplication_ibex
chr13 37843901 37871200	27300	1.89025	0	0.0191901	duplication_ibex
chr13 37872201 37874800	2600	1.83061	3.61653E-08	0.00397141	duplication_ibex
chr13 37877501 37880900	3400	2.04604	0	0.005	duplication_ibex
chr13 37881501 37887500	6000	1.91498	0	0.010223	duplication_ibex
chr13 41880201 41882000	1800	0.29484	8.85403E-11	0.0314961	deletion-ibex
chr13 42864901 42866300	1400	0	1.13838E-10	0	deletion-ibex
chr13 42933201 42954700	21500	0.54065	7.41268E-12	0.0522761	deletion-ibex
chr13 43027801 43050800	23000	0.423686	6.92924E-12	0.0685075	deletion-ibex
chr13 43053401 43078200	24800	0.550798	6.42631E-12	0.0546229	deletion-ibex
chr13 44237401 44239400	2000	0.5254	1.21522E-07	0.00940439	deletion-ibex
chr13 45628301 45629600	1300	0.0764252	1.43435E-08	0.171429	deletion-ibex
chr13 45658301 45660700	2400	0.208812	6.64052E-11	0.150943	deletion-ibex
chr13 54197101 54199100	2000	0.0873827	6.3749E-10	0.0441176	deletion-ibex
chr13 54246101 54251500	5400	0.0969062	2.95134E-11	0.0661765	deletion-ibex
chr13 55118701 55120400	1700	0.428496	8.34456E-07	0	deletion-ibex
chr13 56121901 56124100	2200	0.383323	2.40508E-08	0.0310078	deletion-ibex
chr13 57801701 57805400	3700	0.655548	4.00197E-07	0	deletion-ibex
chr13 57948001 57949900	1900	0.212729	1.0589E-06	0.0172414	deletion-ibex
chr13 61119101 61147600	28500	0.274563	5.59202E-12	0.951906	duplication_hircus
chr13 62053201 62063500	10300	1.99633	0	0.0261416	duplication_ibex
chr13 62141501 62145500	4000	0.492802	3.98431E-11	0.0786325	deletion-ibex
chr13 62201601 62225800	24200	2.00343	0	0.0392466	duplication_ibex
chr13 68021501 68023300	1800	0	8.85403E-11	0	deletion-ibex
chr13 70060301 70064100	3800	2.80714	4.52953E-09	0.911802	duplication_hircus-ibex
chr13 71343501 71346800	3300	0.259488	1.93179E-10	0.070632	deletion-ibex
chr13 72417601 72419300	1700	0.0105367	9.37485E-11	0.0888889	deletion-ibex
chr13 73141201 73143700	2500	2.04593	0	0.0145732	duplication_ibex
chr13 73683001 73687400	4400	0.0678401	3.6221E-11	0.153226	deletion-ibex
chr13 74707501 74711700	4200	0.283653	2.3147E-09	0.11326	deletion-ibex
chr13 75273301 75301700	28400	2.58372	0	0.0177461	duplication_ibex
chr13 75313201 75330600	17400	4.15153	0	0.0106004	duplication_ibex
chr13 79782401 79785100	2700	0.122457	5.90269E-11	0.122951	deletion-ibex
chr13 81830101 81831400	1300	0.0861107	1.59373E-08	0.181818	deletion-ibex
chr13 82106701 82108400	1700	0.115055	7.96863E-09	0.186441	deletion-ibex
chr13 82170301 82171600	1300	0.0406057	1.77639E-07	0	deletion-ibex
chr13 82522301 82527000	4700	0.0750588	3.3909E-11	0.040404	deletion-ibex
chr14 709601 712200	2600	0.316938	1.43313E-06	0.0358744	deletion-ibex
chr14 1459701 1461500	1800	0.0277301	8.85403E-11	0	deletion-ibex
chr14 2799301 2800700	1400	0.0192411	1.13838E-10	0	deletion-ibex
chr14 4117901 4119300	1400	0.0149647	1.13838E-10	0	deletion-ibex
chr14 4908501 4915500	7000	0.396292	2.27675E-11	0.123113	deletion-ibex
chr14 4918801 4922800	4000	2.51675	3.18745E-10	0.0264969	duplication_ibex
chr14 4957301 4975500	18200	2.80078	0	0.0514938	duplication_ibex
chr14 6949601 6951100	1500	0	1.06248E-10	0	deletion-ibex
chr14 9480301 9481500	1200	0	1.3281E-10	0	deletion-ibex
chr14 11564601 11565800	1200	0.0544159	1.5657E-06	0.166667	deletion-ibex
chr14 13800201 13804700	4500	0.358325	1.05894E-07	0.0238095	deletion-ibex
chr14 15732401 15734900	2500	0.546901	2.22484E-08	0.0338983	deletion-ibex
chr14 21574601 21588200	13600	0.27084	1.17186E-11	0.932985	duplication_hircus
chr14 26257101 26260300	3200	0.163936	2.44886E-07	0.0659898	deletion-ibex
chr14 26289701 26291100	1400	0.0226669	1.13838E-10	0.0851064	deletion-ibex
chr14 26696901 26702400	5500	0.241683	2.89768E-11	0.921182	duplication_hircus
chr14 29753901 29758000	4100	3.18433	2.39214E-06	0.939687	duplication_hircus-ibex
chr14 30645401 30656800	11400	0.11944	1.398E-11	0.71729	duplication_hircus
chr14 30771601 30773400	1800	0.0115017	8.85403E-11	0.125	deletion-ibex
chr14 32263201 32265600	2400	0.00844666	6.64052E-11	0.176471	deletion-ibex
chr14 38832101 38833600	1500	0.0113663	1.06248E-10	0.113636	deletion-ibex
chr14 41939601 41940900	1300	0.0107943	1.22594E-10	0.0425532	deletion-ibex
chr14 46502901 46504700	1800	0.0524762	8.85403E-11	0.122449	deletion-ibex
chr14 49158301 49161100	2800	0.00240745	5.69188E-11	0	deletion-ibex
chr14 54520901 54522200	1300	0.0860068	7.86197E-07	0.09375	deletion-ibex
chr14 57905701 57907200	1500	0.0205025	1.06248E-10	0	deletion-ibex
chr14 59618401 59619500	1100	0.0184245	1.7531E-08	0.0526316	deletion-ibex
chr14 60882701 60884400	1700	0.232393	1.00911E-06	0	deletion-ibex
chr14 62541201 62550000	8800	0.215154	1.81105E-11	0.195122	deletion-ibex
chr14 68214701 68224200	9500	0.332354	1.67761E-11	0.181325	deletion-ibex
chr14 68240801 68244700	3900	0.13917	4.08647E-11	0.825	duplication_hircus
chr14 68289001 68292100	3100	0.29745	5.14105E-11	0.735192	duplication_hircus
chr14 68345301 68351100	5800	0.252286	2.7478E-11	0.952153	duplication_hircus
chr14 68365501 68372100	6600	2.23878	0	0.0224901	duplication_ibex
chr14 68374901 68381600	6700	1.75956	0	0.113553	duplication_ibex
chr14 76193401 76194900	1500	0.00678762	1.06248E-10	0.148148	deletion-ibex
chr14 76380501 76382100	1600	0.0336522	3.28706E-09	0.142857	deletion-ibex
chr14 77942601 77943900	1300	0	1.22594E-10	0	deletion-ibex
chr14 79434701 79437100	2400	0.0501741	6.64052E-11	0.142857	deletion-ibex
chr14 79592701 79594900	2200	0.065934	7.24421E-11	0.153846	deletion-ibex
chr14 79911001 79912600	1600	0.110732	2.06736E-06	0	deletion-ibex
chr14 79921501 79923200	1700	0.264504	4.10619E-08	0.0223881	deletion-ibex
chr14 81931101 81932400	1300	0.0474165	9.22154E-07	0	deletion-ibex
chr14 82183901 82186500	2600	1.7547	5.48487E-07	0.136669	duplication_ibex
chr14 84779801 84781900	2100	0.179181	3.90645E-06	0.880282	duplication_hircus
chr14 84884301 84888700	4400	0.389441	3.76699E-08	0.0643275	deletion-ibex
chr14 87850901 87854600	3700	0.0100389	4.30737E-11	0.153846	deletion-ibex
chr14 88377401 88379400	2000	0.00340266	7.96863E-11	0.166667	deletion-ibex
chr14 89155801 89158300	2500	0.139093	2.63092E-07	0.122642	deletion-ibex
chr14 92466801 92470100	3300	0.360314	1.54543E-08	0.19943	deletion-ibex
chr14 94484201 94488500	4300	4.2159	0	0.0910995	duplication_ibex
chr14 94645701 94653100	7400	1.93627	6.7281E-07	0.0708849	duplication_ibex
chr15 113301 144700	31400	1.59026	0	0.0208319	duplication_ibex
chr15 148401 172400	24000	1.56088	0	0.00183268	duplication_ibex
chr15 1487701 1489700	2000	0.221942	1.12039E-07	0.0190476	deletion-ibex
chr15 2135201 2136400	1200	0	1.3281E-10	0	deletion-ibex
chr15 2444101 2445400	1300	0	1.22594E-10	0	deletion-ibex
chr15 2537901 2540700	2800	0.0301625	5.69188E-11	0	deletion-ibex
chr15 3120001 3124300	4300	0.106639	3.70634E-11	0.135135	deletion-ibex
chr15 3170001 3175100	5100	3.17816	0	0.0181034	duplication_ibex
chr15 3182901 3186800	3900	2.57695	1.53006E-06	0.0319973	duplication_ibex
chr15 3187801 3246400	58600	2.12164	0	0.0239906	duplication_ibex
chr15 3362101 3366200	4100	0.181768	3.88713E-11	0.158996	deletion-ibex
chr15 3885401 3894800	9400	1.92997	0	0.016723	duplication_ibex
chr15 3896101 3916700	20600	1.93983	0	0.0130792	duplication_ibex
chr15 3917901 3928100	10200	1.90576	0	0.0324891	duplication_ibex
chr15 3953801 3958100	4300	2.95265	0	0.0131255	duplication_ibex
chr15 3960601 4027500	66900	3.43242	0	0.0136568	duplication_ibex
chr15 4028101 4043600	15500	4.09384	0	0.00556095	duplication_ibex
chr15 4279801 4283100	3300	0.351992	2.05735E-08	0.021978	deletion-ibex
chr15 4287401 4294300	6900	0.287814	2.30975E-11	0.137521	deletion-ibex
chr15 4447501 4458000	10500	0.510384	1.51783E-11	0.116867	deletion-ibex
chr15 4463801 4467200	3400	2.52366	2.69996E-08	0.132955	duplication_ibex
chr15 4544601 4561100	16500	0.189791	9.65894E-12	0.765756	duplication_hircus
chr15 6833501 6836000	2500	0.298385	1.84872E-09	0.00568182	deletion-ibex
chr15 8684401 8685700	1300	0.0212563	4.90377E-09	0	deletion-ibex
chr15 12444501 12446400	1900	0.0442677	8.38803E-11	0.109375	deletion-ibex
chr15 14118001 14119300	1300	0.00256785	1.22594E-10	0.0384615	deletion-ibex
chr15 16930601 16932100	1500	0.223593	1.64356E-06	0.943182	duplication_hircus
chr15 22774401 22777000	2600	0.515602	3.31004E-09	0.00235294	deletion-ibex
chr15 26655901 26657100	1200	0.0195675	3.32026E-09	0.139535	deletion-ibex
chr15 27380701 27382600	1900	2.70221	1.44274E-08	0.00142248	duplication_ibex
chr15 27449401 27452800	3400	0	4.68743E-11	0	deletion-ibex
chr15 27956701 27993400	36700	1.58267	0	0.0430365	duplication_ibex
chr15 30994301 30995500	1200	0.0987405	1.15372E-06	0.0714286	deletion-ibex
chr15 31281801 31283100	1300	0.0276961	1.22594E-10	0.119048	deletion-ibex
chr15 31334301 31339800	5500	0.605106	2.89768E-11	0.12578	deletion-ibex
chr15 32435401 32450300	14900	0.280498	1.06961E-11	0.977718	duplication_hircus
chr15 32506201 32512300	6100	0.474958	2.61266E-11	0.11949	deletion-ibex
chr15 32988501 33062400	73900	0.536502	2.1566E-12	0.0653869	deletion-ibex
chr15 34747801 34791400	43600	1.62681	0	0.0304064	duplication_ibex
chr15 34971301 34982700	11400	2.00416	0	0.011179	duplication_ibex
chr15 35953201 35974100	20900	1.52026	0	0.01703	duplication_ibex
chr15 35974701 35990700	16000	2.53571	0	0.0238195	duplication_ibex
chr15 35993301 36013100	19800	2.20337	0	0.0193835	duplication_ibex
chr15 36015401 36043500	28100	2.37436	0	0.0228867	duplication_ibex
chr15 36089301 36093200	3900	2.31885	9.72418E-07	0.0264251	duplication_ibex
chr15 36093601 36119700	26100	2.03916	0	0.0368283	duplication_ibex
chr15 36120401 36134300	13900	2.93002	0	0.0277988	duplication_ibex
chr15 36134501 36159900	25400	2.78728	0	0.033383	duplication_ibex
chr15 36160401 36165300	4900	2.39849	0	0.0271206	duplication_ibex
chr15 36170501 36175800	5300	2.32792	1.22687E-07	0.0304794	duplication_ibex
chr15 36263601 36304500	40900	1.69661	0	0.0168368	duplication_ibex
chr15 42576101 42577300	1200	0	1.3281E-10	0	deletion-ibex
chr15 45942401 45947300	4900	0.306388	3.2525E-11	0.880658	duplication_hircus
chr15 46499101 46500400	1300	0.0164505	2.45188E-10	0	deletion-ibex
chr15 61607301 61613700	6400	0.552642	2.4902E-11	0.061263	deletion-ibex
chr15 61858801 61865000	6200	3.34184	8.41076E-08	0.934142	duplication_hircus-ibex
chr15 61909401 61915700	6300	0.45338	2.52972E-11	0.06	deletion-ibex
chr15 62850701 62889700	39000	0.0270227	4.08647E-12	0.721311	duplication_hircus
chr15 64916501 64919000	2500	0.488752	1.44073E-08	0.0526316	deletion-ibex
chr15 70736401 70738200	1800	0.0241825	8.85403E-11	0	deletion-ibex
chr15 71176401 71181100	4700	0.14304	3.3909E-11	0.00487805	deletion-ibex
chr15 71792901 71803600	10700	0.0170748	1.48946E-11	0.712329	duplication_hircus
chr15 71856401 71859700	3300	0.396521	9.10838E-08	0.0635697	deletion-ibex
chr15 72738601 72741200	2600	0.246551	8.39403E-07	0.936	duplication_hircus
chr15 73916201 73922000	5800	0.323333	2.7478E-11	0.123909	deletion-ibex
chr15 75379301 75380700	1400	0.00239369	1.13838E-10	0.0322581	deletion-ibex
chr15 75816101 75817400	1300	0.119699	1.13767E-07	0	deletion-ibex
chr15 76218301 76221100	2800	2.02774	8.65165E-09	0.0276583	duplication_ibex
chr15 76586901 76588400	1500	0.0330534	2.12497E-10	0.0571429	deletion-ibex
chr15 79720001 79724700	4700	0.662743	2.35471E-06	0.0248649	deletion-ibex
chr15 79958501 79960700	2200	0.44468	5.54979E-07	0.0869565	deletion-ibex
chr15 80471101 80473500	2400	0.277999	8.28604E-07	0.821739	duplication_hircus
chr15 80539901 80572500	32600	0.226177	4.88873E-12	0.874886	duplication_hircus
chr15 80986901 80989800	2900	0.0370785	5.4956E-11	0	deletion-ibex
chr15 81260101 81261300	1200	0	1.3281E-10	0	deletion-ibex
chr15 81464301 81469600	5300	0.469784	4.11091E-07	0.174142	deletion-ibex
chr15 81545501 81547100	1600	0	9.96078E-11	0	deletion-ibex
chr15 81873101 81878400	5300	1.77456	1.14267E-09	0.114742	duplication_ibex
chr16 1301 3500	2200	0.275758	8.35329E-07	0.833333	duplication_hircus
chr16 31801 38500	6700	1.58385	9.51478E-11	0.0213178	duplication_ibex
chr16 149801 156300	6500	0.358974	2.45188E-11	0.135849	deletion-ibex
chr16 644101 645800	1700	0.218279	3.59244E-07	0.175926	deletion-ibex
chr16 924301 934300	10000	1.62388	0	0.0276741	duplication_ibex
chr16 1198601 1201100	2500	0.0887256	6.3749E-11	0.0674157	deletion-ibex
chr16 2752901 2754200	1300	0.0886176	1.55695E-08	0.0833333	deletion-ibex
chr16 3867601 3870400	2800	0.102629	5.69188E-11	0	deletion-ibex
chr16 4647001 4648600	1600	0.0842859	1.38096E-06	0.181818	deletion-ibex
chr16 4866601 4867700	1100	0.0244353	4.9985E-08	0.0344828	deletion-ibex
chr16 5113301 5117800	4500	2.03464	0	0.00301545	duplication_ibex
chr16 5120601 5127400	6800	2.16978	0	0.0216581	duplication_ibex
chr16 5133301 5136700	3400	1.75236	1.51873E-08	0.0226744	duplication_ibex
chr16 5137401 5142700	5300	1.80752	0	0.0129964	duplication_ibex
chr16 5911801 5916900	5100	2.29344	0	0.0239069	duplication_ibex
chr16 5926101 5935000	8900	1.79316	0	0.0253279	duplication_ibex
chr16 5939901 5959900	20000	1.95381	0	0.00811525	duplication_ibex
chr16 6016501 6018900	2400	2.54827	5.31242E-10	0.0232558	duplication_ibex
chr16 6033901 6036800	2900	0.138917	5.4956E-11	0.855932	duplication_hircus
chr16 7431401 7436800	5400	1.63326	2.83329E-09	0.0150058	duplication_ibex
chr16 7444501 7447400	2900	1.93065	3.80296E-08	0.013597	duplication_ibex
chr16 7492001 7496000	4000	1.74993	8.17103E-07	0.0128649	duplication_ibex
chr16 9024001 9027800	3800	0.238806	4.19401E-11	0.924658	duplication_hircus
chr16 9508601 9514800	6200	0.171149	2.57052E-11	0.0266272	deletion-ibex
chr16 14673701 14680600	6900	0.496675	2.30975E-11	0.0195886	deletion-ibex
chr16 14994101 14995200	1100	0.027472	1.81236E-06	0.0188679	deletion-ibex
chr16 16747901 16750000	2100	0.0304575	7.58917E-11	0.0769231	deletion-ibex
chr16 30291201 30292600	1400	0.00782679	1.13838E-10	0.025641	deletion-ibex
chr16 33168301 33171000	2700	0.279259	5.90269E-11	0.811245	duplication_hircus
chr16 35479401 35481000	1600	0.0149951	9.96078E-11	0	deletion-ibex
chr16 38329301 38330700	1400	0.0175674	1.13838E-10	0.0526316	deletion-ibex
chr16 39148701 39150800	2100	0.0526846	7.58917E-11	0.144737	deletion-ibex
chr16 42908701 42931800	23100	1.94538	0	0.00914034	duplication_ibex
chr16 42933801 42946600	12800	1.79468	0	0.0352069	duplication_ibex
chr16 44284501 44286300	1800	0.423765	2.46275E-06	0	deletion-ibex
chr16 49112801 49114800	2000	0.386095	4.77321E-08	0.028436	deletion-ibex
chr16 49628401 49630300	1900	0.00352751	8.38803E-11	0	deletion-ibex
chr16 50411801 50414200	2400	0.555045	7.96863E-10	0.0251256	deletion-ibex
chr16 51101901 51103100	1200	0.0407631	1.56172E-06	0.121951	deletion-ibex
chr16 52145501 52150200	4700	3.45187	0	0.930703	duplication_hircus-ibex
chr16 52727601 52755100	27500	5.38694	0	0.907444	duplication_hircus-ibex
chr16 56282501 56307500	25000	0.298457	6.3749E-12	0.818844	duplication_hircus
chr16 56474101 56475200	1100	0.00956368	1.44884E-10	0.0869565	deletion-ibex
chr16 58269701 58272900	3200	0.0223062	4.98039E-11	0.0208333	deletion-ibex
chr16 68232001 68236600	4600	0.615318	6.92924E-11	0.00129534	deletion-ibex
chr16 72551701 72553500	1800	0.00562713	8.85403E-11	0	deletion-ibex
chr16 75839001 75841600	2600	0.207457	8.33641E-08	0.138298	deletion-ibex
chr16 78236901 78240000	3100	0.345843	5.14105E-11	0.0931034	deletion-ibex
chr16 78326601 78328400	1800	0.0888699	9.03111E-09	0.0212766	deletion-ibex
chr16 78334401 78336300	1900	0.0476894	8.38803E-11	0	deletion-ibex
chr16 79163901 79167300	3400	0.210573	8.76736E-07	0.037037	deletion-ibex
chr17 3101 5000	1900	0.0541647	8.38803E-11	0.0344828	deletion-ibex
chr17 263601 301800	38200	0.115182	4.17206E-12	0.17686	deletion-ibex
chr17 306101 309900	3800	0.400792	5.93872E-08	0.045977	deletion-ibex
chr17 327301 332700	5400	3.61151	0	0.0117003	duplication_ibex
chr17 338001 359000	21000	14.4319	0	0.0138323	duplication_ibex
chr17 361601 380000	18400	25.6386	0	0.0165286	duplication_ibex
chr17 435701 437100	1400	0.0716955	4.15393E-07	0.107143	deletion-ibex
chr17 437401 455400	18000	1.98445	0	0.180778	duplication_ibex
chr17 464101 467400	3300	2.13947	1.93179E-10	0.024558	duplication_ibex
chr17 536701 546800	10100	0.184707	1.57795E-11	0.119048	deletion-ibex
chr17 546801 551800	5000	1.73277	1.07647E-06	0.00932091	duplication_ibex
chr17 645701 647900	2200	1.94319	6.40388E-08	0.00262238	duplication_ibex
chr17 8502101 8503300	1200	0.00297023	1.3281E-10	0.03125	deletion-ibex
chr17 8868801 8877100	8300	2.7273	0	0.0212895	duplication_ibex
chr17 14440501 14462300	21800	0.386562	7.31067E-12	0.825733	duplication_hircus
chr17 15737301 15739500	2200	0.258339	7.96863E-10	0.891892	duplication_hircus
chr17 19551101 19552900	1800	0.0132133	8.85403E-11	0.125	deletion-ibex
chr17 21449601 21451300	1700	0.106362	3.93744E-09	0.189873	deletion-ibex
chr17 25545501 25546600	1100	0.013826	1.44884E-10	0.0416667	deletion-ibex
chr17 27005001 27006100	1100	0	5.79536E-10	0	deletion-ibex
chr17 27619301 27628500	9200	0.385414	1.73231E-11	0.731358	duplication_hircus
chr17 29022901 29039500	16600	0.143051	9.60075E-12	0.968883	duplication_hircus
chr17 33095201 33099900	4700	0.605128	1.01727E-10	0.0375147	deletion-ibex
chr17 33515601 33523000	7400	0.516	2.15368E-11	0.000874126	deletion-ibex
chr17 38917901 38919500	1600	0.0363359	9.96078E-11	0.0869565	deletion-ibex
chr17 43105301 43107200	1900	0.205322	2.29312E-06	0.798319	duplication_hircus
chr17 44188701 44193400	4700	0.424691	3.3909E-11	0.790349	duplication_hircus
chr17 44196301 44200100	3800	0.333159	4.19401E-11	0.949875	duplication_hircus
chr17 44240401 44243100	2700	0.0577221	5.90269E-11	0.835443	duplication_hircus
chr17 44505401 44507600	2200	0.0492779	7.24421E-11	0.126761	deletion-ibex
chr17 45375101 45379000	3900	0.40472	4.08647E-11	0.838298	duplication_hircus
chr17 46234101 46235800	1700	0.00982781	9.37485E-11	0.157895	deletion-ibex
chr17 47547701 47548900	1200	0.0440936	3.61244E-07	0.78125	duplication_hircus
chr17 49291501 49293400	1900	0.0148831	8.38803E-11	0.117647	deletion-ibex
chr17 50938101 50941200	3100	0.150648	1.77366E-08	0.127517	deletion-ibex
chr17 51761901 51771100	9200	0.00109472	1.73231E-11	0	deletion-ibex
chr17 52914801 52918700	3900	0.509851	4.08647E-11	0.967905	duplication_hircus
chr17 54223801 54225200	1400	0.0182922	1.13838E-10	0.037037	deletion-ibex
chr17 55288701 55291100	2400	0.012885	6.64052E-11	0.0392157	deletion-ibex
chr17 55298501 55300200	1700	0.116205	2.06247E-07	0.714286	duplication_hircus
chr17 56899401 56902100	2700	0.276989	2.33233E-06	0.778598	duplication_hircus
chr17 56905201 56917700	12500	3.08633	2.03997E-10	0.14724	duplication_ibex
chr17 56936501 56939800	3300	1.8628	8.80895E-08	0.0230596	duplication_ibex
chr17 58585701 58588100	2400	0.463529	6.83974E-08	0.0283688	deletion-ibex
chr17 61636401 61640400	4000	0.468677	3.98431E-11	0.855098	duplication_hircus
chr17 61716101 61717400	1300	0.0158414	1.22594E-10	0.131579	deletion-ibex
chr17 63392401 63393700	1300	0.0419169	3.67783E-10	0.08	deletion-ibex
chr17 68517001 68531000	14000	463.908	0	0.0565531	duplication_ibex
chr17 68590701 68594600	3900	2.01043	0	0.0217293	duplication_ibex
chr17 68607801 68638200	30400	2.04237	0	0.0500651	duplication_ibex
chr17 68674801 68719500	44700	2.09954	0	0.0479928	duplication_ibex
chr17 68721101 68732800	11700	2.08959	0	0.0430278	duplication_ibex
chr17 68765801 68773900	8100	1.97358	0	0.0158424	duplication_ibex
chr17 69920201 69923200	3000	0.496546	5.31242E-11	0.0429448	deletion-ibex
chr17 69946701 69948000	1300	0.00797004	1.22594E-10	0.0434783	deletion-ibex
chr18 1 11800	11800	1.96226	0	0.00858242	duplication_ibex
chr18 1480801 1485800	5000	3.06587	8.28737E-10	0.0161871	duplication_ibex
chr18 1746001 1778200	32200	2.00133	0	0.0273256	duplication_ibex
chr18 1793201 1808200	15000	1.89604	0	0.031841	duplication_ibex
chr18 3181301 3182400	1100	0.031214	2.80467E-06	0.0930233	deletion-ibex
chr18 4193801 4195800	2000	2.06336	5.73741E-09	0.0256637	duplication_ibex
chr18 4850301 4851700	1400	0.0146325	1.13838E-10	0.190476	deletion-ibex
chr18 7742501 7746300	3800	0.539727	2.93539E-07	0.0163599	deletion-ibex
chr18 7854501 7860400	5900	0.13964	2.70123E-11	0.172161	deletion-ibex
chr18 7869701 7874900	5200	2.3769	1.22594E-10	0.0546633	duplication_ibex
chr18 7879301 7881300	2000	0.0712192	7.96863E-11	0.057971	deletion-ibex
chr18 7894301 7898700	4400	2.68773	1.98187E-06	0.117535	duplication_ibex
chr18 7908701 7911800	3100	0.195487	5.14105E-11	0.763736	duplication_hircus
chr18 7931701 7936900	5200	0.341271	3.06486E-11	0.147186	deletion-ibex
chr18 7948201 7960700	12500	1.54616	0	0.0698596	duplication_ibex
chr18 9651801 9653600	1800	0.213715	3.61926E-06	0.079646	deletion-ibex
chr18 9741201 9744100	2900	0.309855	5.59452E-08	0.0727273	deletion-ibex
chr18 11851901 11853400	1500	0.0736991	7.43738E-10	0	deletion-ibex
chr18 15736201 15742700	6500	1.5002	0	0	duplication_ibex
chr18 16205201 16214400	9200	0.235065	1.73231E-11	0.890127	duplication_hircus
chr18 16249701 16252200	2500	0.492225	2.97134E-07	0.784153	duplication_hircus
chr18 21558301 21560400	2100	0.269928	4.71363E-07	0.909091	duplication_hircus
chr18 24331701 24333100	1400	0.0892278	3.18745E-09	0.0833333	deletion-ibex
chr18 26110201 26128700	18500	2.29226	0	0.0171917	duplication_ibex
chr18 29612401 29615300	2900	0.457973	5.4956E-11	0.00484262	deletion-ibex
chr18 30602401 30603600	1200	0	1.3281E-10	0	deletion-ibex
chr18 32538401 32541600	3200	0.383182	6.47451E-09	0.188172	deletion-ibex
chr18 39376501 39378600	2100	0.241281	9.12218E-08	0.141892	deletion-ibex
chr18 39652901 39654300	1400	0.00302742	1.13838E-10	0	deletion-ibex
chr18 44373601 44376900	3300	0.125497	4.82947E-11	0.805369	duplication_hircus
chr18 44738501 44741200	2700	0.175255	5.90269E-11	0.128571	deletion-ibex
chr18 45496101 45499900	3800	0.138744	4.19401E-11	0.0206897	deletion-ibex
chr18 46233501 46264800	31300	1.87988	0	0.0171692	duplication_ibex
chr18 46659401 46660800	1400	0.0151136	1.13838E-10	0	deletion-ibex
chr18 50082901 50084300	1400	0.0178654	1.13838E-10	0.0571429	deletion-ibex
chr18 50159301 50196000	36700	0.127478	4.34258E-12	0.165441	deletion-ibex
chr18 51199801 51213700	13900	0.619124	1.14656E-11	0.0810479	deletion-ibex
chr18 51520801 51541500	20700	1.86789	0	0.0156928	duplication_ibex
chr18 51610001 51691500	81500	4.36148	0	0.0438664	duplication_ibex
chr18 52214601 52218000	3400	0.0701577	4.68743E-11	0.128205	deletion-ibex
chr18 52331601 52334300	2700	0.216056	1.20415E-08	0.141243	deletion-ibex
chr18 52337501 52340500	3000	0.212103	1.11561E-08	0.104478	deletion-ibex
chr18 52351401 52364200	12800	1.67061	0	0.0352883	duplication_ibex
chr18 52408101 52420600	12500	1.97657	0	0.0445898	duplication_ibex
chr18 52827501 52831900	4400	0.284695	3.6221E-11	0.147139	deletion-ibex
chr18 55409201 55410400	1200	0.0276608	8.82392E-07	0	deletion-ibex
chr18 57504701 57509900	5200	0.633783	1.40983E-09	0	deletion-ibex
chr18 57638401 57665400	27000	0.237045	5.90269E-12	0.805	duplication_hircus
chr18 57678701 57701500	22800	2.24011	0	0.173394	duplication_ibex
chr18 57705801 57715900	10100	0.0130627	1.57795E-11	0.0617284	deletion-ibex
chr18 57722801 57729200	6400	2.9253	0	0.138703	duplication_ibex
chr18 58172501 58182600	10100	0.365977	1.57795E-11	0.119732	deletion-ibex
chr18 58203101 58208800	5700	1.9972	9.0367E-08	0.0574221	duplication_ibex
chr18 58611901 58622600	10700	2.49271	0	0.0151336	duplication_ibex
chr18 58623101 58643900	20800	2.37875	0	0.0135367	duplication_ibex
chr18 59136201 59156300	20100	1.51959	0	0.0290925	duplication_ibex
chr18 59560101 59563000	2900	0.551297	7.47402E-09	0.0321285	deletion-ibex
chr18 59573001 59579700	6700	1.55191	0	0.0357143	duplication_ibex
chr18 59974601 59980700	6100	1.61126	6.45433E-07	0.0412518	duplication_ibex
chr18 60135701 60144000	8300	1.57576	3.07224E-10	0.0368712	duplication_ibex
chr18 60145501 60153700	8200	1.62231	0	0.0411278	duplication_ibex
chr18 60185101 60187100	2000	0.105493	7.96863E-11	0.136364	deletion-ibex
chr18 60212001 60233600	21600	2.21944	0	0.0270232	duplication_ibex
chr18 60242401 60249500	7100	0.512986	2.24468E-11	0.166985	deletion-ibex
chr18 60269001 60273900	4900	0.566641	2.74186E-08	0.0676329	deletion-ibex
chr18 60308201 60320800	12600	0.662568	1.26486E-11	0.0543434	deletion-ibex
chr18 60397701 60402800	5100	1.76721	1.74997E-09	0.0441235	duplication_ibex
chr18 60586801 60592900	6100	1.75704	1.76083E-06	0.0475566	duplication_ibex
chr18 60635901 60637800	1900	0.210972	3.56751E-06	0.789116	duplication_hircus
chr18 60647001 60709500	62500	2.11629	0	0.0251747	duplication_ibex
chr18 60710401 60717300	6900	2.00485	0	0.0234139	duplication_ibex
chr18 60769201 60772000	2800	2.9532	2.27675E-10	0.0108131	duplication_ibex
chr18 60783101 60794900	11800	3.76127	0	0.0165522	duplication_ibex
chr18 61125501 61129900	4400	2.09443	6.3749E-09	0.0598939	duplication_ibex
chr18 61373501 61377700	4200	0.250474	3.79458E-11	0.163205	deletion-ibex
chr18 62275801 62278400	2600	0.550222	6.12971E-11	0.0432802	deletion-ibex
chr18 62552801 62571300	18500	0.0863471	8.61473E-12	0.907563	duplication_hircus
chr18 62824101 62825900	1800	0.253394	3.74145E-06	0.744526	duplication_hircus
chr18 63301301 63309200	7900	0.230573	2.01737E-11	0.835165	duplication_hircus
chr18 63681101 63683600	2500	0.122238	6.3749E-11	0	deletion-ibex
chr18 64278401 64286900	8500	2.22979	2.24996E-10	0.0668031	duplication_ibex
chr18 64308301 64312900	4600	2.67958	0	0.0210896	duplication_ibex
chr18 64323701 64337600	13900	2.74728	0	0.0240331	duplication_ibex
chr18 64337801 64347300	9500	2.12854	6.71042E-11	0.0582779	duplication_ibex
chr18 64361501 64370200	8700	2.56187	0	0.0581526	duplication_ibex
chr18 64409801 64427200	17400	2.19001	0	0.0568088	duplication_ibex
chr18 64724401 64726100	1700	0.0764836	6.93739E-09	0	deletion-ibex
chr18 64744801 64754900	10100	2.8156	0	0.0544637	duplication_ibex
chr18 66235401 66243300	7900	0.242535	2.01737E-11	0.819444	duplication_hircus
chr19 685901 690200	4300	2.81948	3.70634E-10	0.759589	duplication_hircus-ibex
chr19 3879301 3885900	6600	0.122188	2.41474E-11	0.0912548	deletion-ibex
chr19 4895401 4898800	3400	0.0693221	4.68743E-11	0.1875	deletion-ibex
chr19 6229201 6231000	1800	0.0193619	8.85403E-11	0.0363636	deletion-ibex
chr19 6283401 6285300	1900	0.184603	1.67761E-09	0.19469	deletion-ibex
chr19 8703901 8705000	1100	0.0611295	3.61297E-06	0.084507	deletion-ibex
chr19 8720101 8726000	5900	1.79133	0	0.00718016	duplication_ibex
chr19 13849801 13854000	4200	0.0717431	3.79458E-11	0.113208	deletion-ibex
chr19 14071801 14075900	4100	0.440993	9.71784E-10	0.130019	deletion-ibex
chr19 18068901 18071500	2600	0.0570286	6.12971E-11	0.142857	deletion-ibex
chr19 18911001 18942700	31700	0.344425	5.02752E-12	0.155284	deletion-ibex
chr19 19009601 19024200	14600	0.330032	1.09159E-11	0.129335	deletion-ibex
chr19 19061801 19067300	5500	0.592619	2.89768E-11	0.0260586	deletion-ibex
chr19 19132401 19142200	9800	2.18373	0	0.0216507	duplication_ibex
chr19 19143201 19147900	4700	1.89014	0	0.0127467	duplication_ibex
chr19 19163101 19171800	8700	2.56427	0	0.0113636	duplication_ibex
chr19 23767801 23785800	18000	1.52446	0	0.059558	duplication_ibex
chr19 23913301 23936600	23300	0.543882	6.84002E-12	0.0534165	deletion-ibex
chr19 34012101 34015200	3100	1.84767	0	0	duplication_ibex
chr19 40033101 40038000	4900	0.664808	2.25236E-07	0	deletion-ibex
chr19 40856201 40871000	14800	0.16045	1.07684E-11	0.770833	duplication_hircus
chr19 40893401 40912100	18700	0.439653	8.52259E-12	0.767685	duplication_hircus
chr19 41065701 41069700	4000	0.184138	3.98431E-11	0.165899	deletion-ibex
chr19 41096201 41102000	5800	1.8036	0	0.0310966	duplication_ibex
chr19 41115701 41121100	5400	1.70339	2.89232E-09	0.012616	duplication_ibex
chr19 42179101 42181000	1900	0.0605956	8.38803E-11	0.166667	deletion-ibex
chr19 42882501 42895700	13200	0.442622	1.20737E-11	0.897921	duplication_hircus
chr19 42907201 42937300	30100	2.00087	0	0.0439728	duplication_ibex
chr19 44216701 44217800	1100	0.00661735	1.44884E-10	0.0689655	deletion-ibex
chr19 49599301 49600400	1100	0	5.79536E-10	0	deletion-ibex
chr19 49775201 49779700	4500	2.20579	0	0.00957996	duplication_ibex
chr19 49780201 49792000	11800	2.3357	0	0.0218317	duplication_ibex
chr19 50185001 50186700	1700	0.023212	9.37485E-11	0.740741	duplication_hircus
chr19 53950301 53951500	1200	0.0431474	7.66316E-08	0.166667	deletion-ibex
chr19 56020301 56046100	25800	0.452718	6.17723E-12	0.0759455	deletion-ibex
chr19 56047601 56052700	5100	0.311034	3.12495E-11	0.0519187	deletion-ibex
chr19 56258201 56259300	1100	0.0256327	2.7528E-09	0.0555556	deletion-ibex
chr19 56300601 56304500	3900	0.0067174	4.08647E-11	0.027027	deletion-ibex
chr19 56307601 56310800	3200	0.21641	4.98039E-11	0.0174419	deletion-ibex
chr19 57531001 57533000	2000	0.0200888	7.96863E-11	0	deletion-ibex
chr19 58092601 58095300	2700	0.446092	7.89248E-07	0	deletion-ibex
chr19 58536401 58541100	4700	0.120732	3.3909E-11	0.142012	deletion-ibex
chr19 61187001 61190100	3100	0.0371735	5.14105E-11	0.114286	deletion-ibex
chr19 61738601 61740600	2000	0.106079	1.03592E-09	0.160494	deletion-ibex
chr19 61900201 61909500	9300	0.131246	1.71368E-11	0.85044	duplication_hircus
chr19 61931401 61955000	23600	0.313423	6.75307E-12	0.724024	duplication_hircus
chr19 62155201 62158100	2900	0.0980692	5.4956E-11	0.140845	deletion-ibex
chr19 62256401 62259900	3500	0.000962845	4.5535E-11	0	deletion-ibex
chr20 1036101 1038700	2600	0.0126281	6.12971E-11	0.0416667	deletion-ibex
chr20 1926301 1927500	1200	0	1.3281E-10	0	deletion-ibex
chr20 7194001 7195700	1700	0.481422	2.17684E-07	0.0595238	deletion-ibex
chr20 7668301 7669400	1100	0	5.79536E-10	0	deletion-ibex
chr20 8190601 8193000	2400	0.518917	2.032E-08	0.0105541	deletion-ibex
chr20 14000301 14005500	5200	0.263034	3.06486E-11	0.73	duplication_hircus
chr20 19094801 19096000	1200	0.025401	9.09751E-08	0	deletion-ibex
chr20 23595101 23599400	4300	5.24656	0	0.00506679	duplication_ibex
chr20 25912501 25916300	3800	2.08688	0	0.0335658	duplication_ibex
chr20 28725801 28727100	1300	0.00791003	1.22594E-10	0.131579	deletion-ibex
chr20 29377801 29380600	2800	0.492852	5.69188E-11	0.00699301	deletion-ibex
chr20 29650901 29654100	3200	0.135274	4.98039E-11	0.06875	deletion-ibex
chr20 29833401 29836000	2600	0.493459	6.12971E-11	0.0333333	deletion-ibex
chr20 29890501 29893100	2600	0.0278245	6.12971E-11	0	deletion-ibex
chr20 31604201 31607000	2800	0.0789151	5.69188E-11	0.04	deletion-ibex
chr20 31640701 31643600	2900	1.94627	2.41807E-09	0.00246457	duplication_ibex
chr20 34135501 34139700	4200	0.0650305	3.79458E-11	0.188235	deletion-ibex
chr20 34789201 34796400	7200	0.539147	2.21351E-11	0.0361446	deletion-ibex
chr20 38695001 38696300	1300	0	1.22594E-10	0	deletion-ibex
chr20 43240001 43242600	2600	0.213651	6.12971E-11	0.150538	deletion-ibex
chr20 47328401 47330500	2100	0.223749	2.383E-08	0.192308	deletion-ibex
chr20 53193101 53194600	1500	0.0118309	1.06248E-10	0.15625	deletion-ibex
chr20 53644001 53647900	3900	0.504984	4.08647E-11	0.0287162	deletion-ibex
chr20 55649401 55658700	9300	0.532015	1.71368E-11	0.0594668	deletion-ibex
chr20 56015001 56017400	2400	0.48963	6.64052E-10	0.00578035	deletion-ibex
chr20 56678501 56688700	10200	1.80625	0	0.0283868	duplication_ibex
chr20 59581601 59583300	1700	0.0247323	9.37485E-11	0.0285714	deletion-ibex
chr20 60343801 60351200	7400	0.346644	2.15368E-11	0.887268	duplication_hircus
chr20 60401101 60442800	41700	3.87341	0	0.0324873	duplication_ibex
chr20 61484801 61486000	1200	0.00878753	1.3281E-10	0.0512821	deletion-ibex
chr20 67562601 67566200	3600	3.15721	9.03111E-08	0.931293	duplication_hircus-ibex
chr20 68347501 68353900	6400	0.025303	2.4902E-11	0.0909091	deletion-ibex
chr20 69049101 69050600	1500	0.011193	1.06248E-10	0.0238095	deletion-ibex
chr20 69886701 69889500	2800	0.0169903	5.69188E-11	0.121951	deletion-ibex
chr20 70232101 70233900	1800	0.0802656	8.85403E-11	0.0277778	deletion-ibex
chr20 70710801 70712500	1700	0.078949	6.99364E-08	0.0222222	deletion-ibex
chr20 70795801 70799800	4000	0.156916	3.98431E-11	0	deletion-ibex
chr20 71017801 71021600	3800	0.102839	4.19401E-11	0.029703	deletion-ibex
chr20 71240701 71243800	3100	0.112578	5.14105E-11	0.183486	deletion-ibex
chr20 71472101 71473500	1400	0.00478496	1.13838E-10	0.0740741	deletion-ibex
chr20 71610401 71615100	4700	0.491349	1.72936E-09	0.0754717	deletion-ibex
chr21 57901 63700	5800	2.34034	0	0.0431748	duplication_ibex
chr21 108101 113600	5500	2.97801	0	0.0503613	duplication_ibex
chr21 117801 128400	10600	4.16661	0	0.0385959	duplication_ibex
chr21 162501 167000	4500	2.02019	7.64988E-08	0.0556213	duplication_ibex
chr21 621501 623200	1700	0.284618	9.80047E-07	0.754839	duplication_hircus
chr21 2582901 2586200	3300	0.697853	1.49487E-06	0.0132743	deletion-ibex
chr21 3594401 3616700	22300	0.203476	7.14675E-12	0.958115	duplication_hircus
chr21 6415201 6417500	2300	0.241409	4.24485E-07	0.0296296	deletion-ibex
chr21 7036201 7038600	2400	0.355301	7.56223E-07	0	deletion-ibex
chr21 13876301 13883900	7600	0.621392	2.09701E-11	0.741794	duplication_hircus
chr21 15569201 15571100	1900	0.0160302	8.38803E-11	0	deletion-ibex
chr21 18928501 18932600	4100	0.337086	3.88713E-11	0.0979381	deletion-ibex
chr21 18967201 18975700	8500	2.43291	0	0.0450625	duplication_ibex
chr21 18976401 18999600	23200	3.08638	0	0.0477414	duplication_ibex
chr21 19020901 19028100	7200	3.3064	0	0.0748737	duplication_ibex
chr21 19029801 19050200	20400	3.35655	0	0.0296359	duplication_ibex
chr21 19071201 19075900	4700	0.604932	2.32209E-07	0.0275779	deletion-ibex
chr21 19083301 19090900	7600	3.10527	0	0.042697	duplication_ibex
chr21 19093601 19147100	53500	3.29611	0	0.03346	duplication_ibex
chr21 19219601 19222500	2900	0.50592	5.4956E-11	0.0352113	deletion-ibex
chr21 22675001 22682600	7600	3.7796	0	0.125585	duplication_ibex
chr21 22692701 22698300	5600	4.99678	4.83809E-09	0.0703352	duplication_ibex
chr21 22698501 22705900	7400	4.31116	0	0.15127	duplication_ibex
chr21 22713301 22718300	5000	2.67343	1.69572E-08	0.906733	duplication_hircus-ibex
chr21 22737101 22753900	16800	7.10085	0	0.142124	duplication_ibex
chr21 22757101 22804100	47000	8.46682	0	0.0590298	duplication_ibex
chr21 22883001 22885400	2400	0.403059	1.39517E-07	0.164671	deletion-ibex
chr21 22895401 22905800	10400	4.45438	0	0.0579171	duplication_ibex
chr21 24488701 24515300	26600	4.57369	0	0.0850681	duplication_ibex
chr21 24518501 24577100	58600	6.74714	0	0.0145231	duplication_ibex
chr21 24577501 24622800	45300	5.12384	0	0.0150784	duplication_ibex
chr21 24642901 24655600	12700	4.44355	0	0.0496605	duplication_ibex
chr21 27183301 27186200	2900	0.496372	5.4956E-11	0.0962441	deletion-ibex
chr21 33254601 33256200	1600	0.0543324	9.86117E-09	0.0714286	deletion-ibex
chr21 34161301 34165400	4100	1.73256	2.33228E-09	0.0144422	duplication_ibex
chr21 34165401 34170200	4800	0.580704	3.32026E-11	0.103614	deletion-ibex
chr21 34200101 34205700	5600	1.87253	0	0.0267887	duplication_ibex
chr21 34236401 34238100	1700	0.0413976	1.12498E-09	0.0784314	deletion-ibex
chr21 34334801 34339300	4500	1.59071	1.46623E-08	0.00839092	duplication_ibex
chr21 37069901 37072500	2600	0.506796	3.67783E-10	0.00484262	deletion-ibex
chr21 39539601 39541100	1500	0.0255232	1.06248E-10	0.157895	deletion-ibex
chr21 39705601 39708000	2400	0.0378049	6.64052E-11	0.0555556	deletion-ibex
chr21 40002201 40003800	1600	0	9.96078E-11	0	deletion-ibex
chr21 44374801 44376500	1700	0.0754528	2.43746E-09	0.95	duplication_hircus
chr21 44382001 44383600	1600	0.0467403	9.96078E-11	0.891892	duplication_hircus
chr21 45611701 45614600	2900	0.279976	1.37885E-07	0.191571	deletion-ibex
chr21 48297801 48299500	1700	0.0105509	9.37485E-11	0.075	deletion-ibex
chr21 50804801 50808600	3800	0.0966095	4.19401E-11	0.0442478	deletion-ibex
chr21 51477401 51480400	3000	0.205351	5.31242E-11	0.707447	duplication_hircus
chr21 52540001 52544500	4500	0.574918	3.54161E-11	0.0698577	deletion-ibex
chr21 53265601 53277500	11900	0.488192	1.33926E-11	0.706797	duplication_hircus
chr21 53408501 53409900	1400	0.0290254	1.13838E-10	0.025	deletion-ibex
chr21 53731101 53739500	8400	0.556584	1.89729E-11	0.031182	deletion-ibex
chr21 54972001 54975600	3600	0.535566	4.42701E-11	0.00340136	deletion-ibex
chr21 55778201 55780700	2500	2.13922	7.76463E-08	0.00934579	duplication_ibex
chr21 57462801 57472300	9500	0.673797	2.5822E-06	0.130389	deletion-ibex
chr21 58140601 58166700	26100	1.99648	0	0.00355191	duplication_ibex
chr21 58202901 58204700	1800	0.101063	7.60561E-07	0.0243902	deletion-ibex
chr21 58721701 58729200	7500	1.86488	0	0.00505454	duplication_ibex
chr21 60899401 60901500	2100	0.415163	4.50038E-08	0	deletion-ibex
chr21 65041301 65044800	3500	0.142334	4.5535E-11	0.0133333	deletion-ibex
chr21 67053801 67093700	39900	2.22354	0	0.0306205	duplication_ibex
chr21 67098001 67135100	37100	2.08704	0	0.0213882	duplication_ibex
chr21 67315101 67316900	1800	0.03921	8.85403E-11	0.809524	duplication_hircus
chr21 67521401 67523000	1600	0.0215884	9.96078E-11	0	deletion-ibex
chr21 67981101 67983500	2400	0.203307	1.61896E-07	0.0724638	deletion-ibex
chr21 68352301 68353800	1500	0.0233877	1.06248E-10	0	deletion-ibex
chr21 68467501 68470400	2900	0.139737	5.4956E-11	0.145161	deletion-ibex
chr21 68508301 68509900	1600	0.0387566	9.96078E-11	0	deletion-ibex
chr21 68726001 68727700	1700	0.0145394	9.37485E-11	0	deletion-ibex
chr21 68860001 68863800	3800	0.0138512	4.19401E-11	0.0526316	deletion-ibex
chr21 68941201 68966000	24800	3.71945	0	0.0198786	duplication_ibex
chr21 68992301 68993700	1400	0.0289405	1.13838E-10	0.0426829	deletion-ibex
chr21 68993701 68998600	4900	4.18348	0	0.00619137	duplication_ibex
chr21 69136201 69139900	3700	0.477295	1.05229E-07	0.13964	deletion-ibex
chr21 69162101 69168500	6400	0.509954	2.4902E-11	0.19821	deletion-ibex
chr21 69207401 69210900	3500	0.10788	4.5535E-11	0.126316	deletion-ibex
chr21 69258301 69284100	25800	6.72875	0	0.154618	duplication_ibex
chr21 69344401 69348900	4500	1.76368	1.58664E-08	0.0188349	duplication_ibex
chr21 69398501 69402900	4400	0.27931	3.6221E-11	0.932773	duplication_hircus
chr22 9701 11000	1300	0.0103029	1.22594E-10	0.714286	duplication_hircus
chr22 17201 27900	10700	50.0157	0	0.0389295	duplication_ibex
chr22 2127301 2129000	1700	0.0348629	9.37485E-11	0.114286	deletion-ibex
chr22 2555801 2558400	2600	0.191941	9.80754E-10	0.72327	duplication_hircus
chr22 10995201 10996800	1600	0.0108617	9.96078E-11	0	deletion-ibex
chr22 14135301 14137600	2300	0.0133642	6.92924E-11	0.0645161	deletion-ibex
chr22 24186001 24196100	10100	0.612698	5.38079E-09	0.178844	deletion-ibex
chr22 27570401 27575300	4900	0.15064	3.2525E-11	0.0857143	deletion-ibex
chr22 29804401 29806000	1600	0.252932	1.18872E-06	0	deletion-ibex
chr22 29933501 29934800	1300	0.00277214	1.22594E-10	0.0263158	deletion-ibex
chr22 39004601 39025000	20400	1.52658	0	0.00902388	duplication_ibex
chr22 39753701 39754800	1100	0.0157028	1.44884E-10	0.0666667	deletion-ibex
chr22 40653201 40657000	3800	0.579249	4.19401E-11	0.123696	deletion-ibex
chr22 46835701 46836900	1200	0.0148511	7.96863E-10	0.114286	deletion-ibex
chr22 49197501 49200900	3400	1.849	3.4387E-07	0.136439	duplication_ibex
chr22 49391101 49393300	2200	0.105571	2.57169E-08	0.188406	deletion-ibex
chr22 49601501 49604100	2600	0.547332	4.30306E-08	0.0740741	deletion-ibex
chr22 53732401 53734500	2100	0.158348	7.58917E-11	0.0430108	deletion-ibex
chr22 54329201 54332800	3600	0.187305	4.42701E-11	0.707071	duplication_hircus
chr22 54820201 54822900	2700	0.520912	1.77081E-10	0.0263158	deletion-ibex
chr22 57715001 57716800	1800	0.101357	4.79003E-08	0.08	deletion-ibex
chr22 58269501 58274400	4900	0.694197	4.57952E-08	0	deletion-ibex
chr22 58577801 58580100	2300	0.0081779	6.92924E-11	0	deletion-ibex
chr22 59182001 59186500	4500	0.477044	3.54161E-11	0.0146819	deletion-ibex
chr22 59541001 59542900	1900	0.0670055	5.87162E-10	0	deletion-ibex
chr22 59664401 59665600	1200	0.0205498	1.06248E-09	0	deletion-ibex
chr23 779001 781900	2900	0.265859	7.58393E-09	0.0111111	deletion-ibex
chr23 1589801 1597000	7200	0.405815	2.21351E-11	0.0860759	deletion-ibex
chr23 1614501 1619500	5000	2.42807	0	0.0212443	duplication_ibex
chr23 3137401 3138500	1100	0.0129205	1.44884E-10	0.148148	deletion-ibex
chr23 4619201 4621500	2300	0.00775843	6.92924E-11	0.0769231	deletion-ibex
chr23 4931901 4933000	1100	0.00925291	1.44884E-10	0.888889	duplication_hircus
chr23 5939201 5941600	2400	0.390505	7.67511E-07	0.0114286	deletion-ibex
chr23 7399301 7400400	1100	0	5.79536E-10	0	deletion-ibex
chr23 9649801 9651000	1200	0.0351353	2.00145E-07	0.0166667	deletion-ibex
chr23 11122801 11129400	6600	0.455405	5.09509E-08	0.0407701	deletion-ibex
chr23 13182401 13186900	4500	0.459778	3.54161E-11	0.0521327	deletion-ibex
chr23 14414801 14429500	14700	4.24383	0	0.0321116	duplication_ibex
chr23 14940501 14968600	28100	0.23343	5.67162E-12	0.162507	deletion-ibex
chr23 14971001 14976300	5300	0.49198	1.29783E-07	0.129834	deletion-ibex
chr23 15264701 15266100	1400	0.00761152	1.13838E-10	0.136364	deletion-ibex
chr23 16855001 16867600	12600	0.689907	1.26486E-11	0.0272943	deletion-ibex
chr23 16883801 16889100	5300	0.43757	3.00703E-11	0.0627615	deletion-ibex
chr23 16889101 16898100	9000	2.00543	0	0.00910147	duplication_ibex
chr23 16901301 16912700	11400	2.02299	0	0.00335963	duplication_ibex
chr23 18649301 18659700	10400	0.337193	1.53243E-11	0.976	duplication_hircus
chr23 18669201 18694100	24900	1.6421	0	0.150811	duplication_ibex
chr23 19961301 19976800	15500	0.47537	1.02821E-11	0.0238532	deletion-ibex
chr23 20001901 20004700	2800	0.489449	5.69188E-11	0.0485437	deletion-ibex
chr23 20120301 20122200	1900	0.194771	3.67731E-07	0.79085	duplication_hircus
chr23 20327201 20329500	2300	0.104336	1.27498E-08	0.0352941	deletion-ibex
chr23 20781501 20806600	25100	0.539417	6.3495E-12	0.0512238	deletion-ibex
chr23 20821801 20833700	11900	0.512354	1.33926E-11	0.0454545	deletion-ibex
chr23 20864501 20867100	2600	0.561309	1.04205E-08	0.0572792	deletion-ibex
chr23 20876601 20919200	42600	2.59419	0	0.03017	duplication_ibex
chr23 20919801 20933100	13300	2.72066	0	0.0195056	duplication_ibex
chr23 20947101 20953500	6400	0.283432	2.4902E-11	0.150838	deletion-ibex
chr23 20958901 20972000	13100	1.85886	0	0.0149551	duplication_ibex
chr23 20977301 20983500	6200	0.163626	2.57052E-11	0.77709	duplication_hircus
chr23 20994301 21003800	9500	1.56011	0	0.00857872	duplication_ibex
chr23 21030301 21048500	18200	1.9336	0	0.0111451	duplication_ibex
chr23 21399501 21452200	52700	0.484475	3.02415E-12	0.0455543	deletion-ibex
chr23 21917101 21951900	34800	0.370074	4.57967E-12	0.102997	deletion-ibex
chr23 21968301 21973600	5300	0.00573898	3.00703E-11	0.0769231	deletion-ibex
chr23 22105201 22108600	3400	2.00488	0	0.0167979	duplication_ibex
chr23 22113101 22126700	13600	0.335718	1.17186E-11	0.0826772	deletion-ibex
chr23 22585901 22591700	5800	2.24464	0	0.0130139	duplication_ibex
chr23 22598001 22604400	6400	1.87191	0	0.0115867	duplication_ibex
chr23 22618101 22622900	4800	0.457166	7.57019E-09	0.0608553	deletion-ibex
chr23 23035301 23043000	7700	0.565584	2.06977E-11	0.0161043	deletion-ibex
chr23 23047301 23051000	3700	1.56505	5.16884E-10	0.00234604	duplication_ibex
chr23 23211201 23215900	4700	3.4073	0	0.012441	duplication_ibex
chr23 23219701 23260100	40400	2.41491	0	0.0111592	duplication_ibex
chr23 23460101 23463300	3200	0.295514	3.92803E-06	0.162791	deletion-ibex
chr23 30797301 30798400	1100	0	5.79536E-10	0	deletion-ibex
chr23 30924301 30925600	1300	0.035548	3.46084E-07	0	deletion-ibex
chr23 31467101 31468500	1400	0.0335606	2.47027E-08	0.133333	deletion-ibex
chr23 31851701 31852900	1200	0.00298942	1.3281E-10	0.025	deletion-ibex
chr23 32023201 32029600	6400	0.0411497	2.4902E-11	0	deletion-ibex
chr23 33512501 33516200	3700	0.606954	1.59648E-06	0	deletion-ibex
chr23 34094201 34097700	3500	0.543465	1.13838E-09	0.0865052	deletion-ibex
chr23 34805801 34810700	4900	1.63525	1.0946E-06	0.119178	duplication_ibex
chr23 37095601 37097000	1400	0.0121305	1.13838E-10	0	deletion-ibex
chr23 37116001 37120000	4000	0.142688	3.98431E-11	0.75419	duplication_hircus
chr23 37615101 37624900	9800	0.184295	1.62625E-11	0.968519	duplication_hircus
chr23 41987401 41989300	1900	0.0705237	3.35521E-10	0	deletion-ibex
chr23 43358501 43360300	1800	0.0151463	8.85403E-11	0.138889	deletion-ibex
chr23 44187601 44189200	1600	0	9.96078E-11	0	deletion-ibex
chr23 45191601 45192800	1200	0.0167073	3.18745E-09	0	deletion-ibex
chr23 46627001 46628300	1300	0.0386588	7.53955E-08	0.117647	deletion-ibex
chr23 46725801 46731000	5200	0.191533	3.06486E-11	0.175896	deletion-ibex
chr23 46779901 46781100	1200	0.0251586	1.71325E-08	0.153846	deletion-ibex
chr23 47583401 47585500	2100	0.0797857	7.58917E-11	0.163265	deletion-ibex
chr23 48613501 48617100	3600	0.326338	1.59373E-09	0.135135	deletion-ibex
chr24 1 9400	9400	0.336016	1.69545E-11	0.934807	duplication_hircus
chr24 972201 975000	2800	0.0128401	5.69188E-11	0	deletion-ibex
chr24 1340901 1356300	15400	0.296908	1.03489E-11	0.742647	duplication_hircus
chr24 2296001 2297800	1800	0.350271	5.57804E-09	0.047619	deletion-ibex
chr24 2642101 2644000	1900	0.149233	7.4989E-08	0.0133333	deletion-ibex
chr24 2775901 2778400	2500	0.400661	1.64938E-06	0.040678	deletion-ibex
chr24 5256801 5289400	32600	1.91402	0	0.00604695	duplication_ibex
chr24 8268101 8269200	1100	0	5.79536E-10	0	deletion-ibex
chr24 9072401 9074200	1800	0.00572455	8.85403E-11	0.1	deletion-ibex
chr24 9815601 9848300	32700	0.511735	4.87378E-12	0.0331715	deletion-ibex
chr24 14041301 14042400	1100	0.149237	1.22673E-06	0.795455	duplication_hircus
chr24 17116401 17119200	2800	0.46872	5.69188E-11	0.0300752	deletion-ibex
chr24 18598801 18601500	2700	0.465915	3.71869E-09	0.956284	duplication_hircus
chr24 25385301 25387500	2200	2.80688	2.72962E-07	0	duplication_ibex
chr24 33359601 33370100	10500	1.87453	0	0.0429729	duplication_ibex
chr24 33371301 33376800	5500	1.78393	0	0.00698529	duplication_ibex
chr24 33378101 33409100	31000	1.94277	0	0.00526039	duplication_ibex
chr24 33409901 33442300	32400	1.86467	0	0.0111105	duplication_ibex
chr24 37897301 37901500	4200	0.679887	2.94888E-06	0.00396301	deletion-ibex
chr24 39163301 39166100	2800	1.59635	1.23104E-06	0	duplication_ibex
chr24 40598801 40601100	2300	0.483439	7.62216E-10	0	deletion-ibex
chr24 54392901 54400700	7800	0.441613	2.04324E-11	0.857692	duplication_hircus
chr24 55200601 55202800	2200	0.301121	9.41747E-09	0.0213904	deletion-ibex
chr24 59212901 59214000	1100	0.0239061	7.30216E-08	0.0357143	deletion-ibex
chr24 59518501 59519800	1300	0.0257923	1.22594E-10	0.0612245	deletion-ibex
chr24 60288201 60305300	17100	0.51743	9.32003E-12	0.98358	duplication_hircus
chr24 60768401 60771100	2700	0.0468324	5.90269E-11	0.129032	deletion-ibex
chr24 61394701 61395900	1200	0.00411719	1.3281E-10	0.097561	deletion-ibex
chr24 62071301 62095700	24400	0.363848	6.53166E-12	0.71179	duplication_hircus
chr25 2373801 2399900	26100	0.176126	6.10623E-12	0.048414	deletion-ibex
chr25 2551601 2567700	16100	0.42742	9.89891E-12	0.770411	duplication_hircus
chr25 10762401 10763500	1100	0	5.79536E-10	0	deletion-ibex
chr25 16211901 16213200	1300	0	1.22594E-10	0	deletion-ibex
chr25 16334001 16351800	17800	0.245925	8.95351E-12	0.929339	duplication_hircus
chr25 18190101 18196600	6500	1.62496	0	0.0097688	duplication_ibex
chr25 19015901 19035000	19100	0.268511	8.34411E-12	0.825768	duplication_hircus
chr25 20986601 20988400	1800	0.155453	1.22673E-06	0.121212	deletion-ibex
chr25 34007701 34031400	23700	2.45804	0	0.024703	duplication_ibex
chr25 34036801 34049900	13100	2.79871	0	0.0696769	duplication_ibex
chr25 34058001 34078800	20800	1.97736	0	0.0180158	duplication_ibex
chr25 34114801 34118800	4000	1.94311	0	0.00662879	duplication_ibex
chr25 34126101 34131500	5400	3.5141	0	0.0507116	duplication_ibex
chr25 34380301 34387500	7200	0.502939	2.21351E-11	0.0537229	deletion-ibex
chr25 34494001 34497100	3100	2.06397	1.74796E-09	0.0096	duplication_ibex
chr25 34497301 34500900	3600	1.7447	1.09436E-07	0.00774336	duplication_ibex
chr25 34620601 34625000	4400	0.56088	3.6221E-11	0.0804911	deletion-ibex
chr25 34713501 34716000	2500	1.94296	2.17129E-07	0.00772472	duplication_ibex
chr25 34725001 34729900	4900	1.99044	0	0.0136268	duplication_ibex
chr25 34730601 34741200	10600	1.89738	0	0.0198104	duplication_ibex
chr25 34762301 34766000	3700	2.06405	0	0.0338295	duplication_ibex
chr25 37163601 37170200	6600	2.40686	0	0.082401	duplication_ibex
chr25 40297401 40300500	3100	0.0328082	5.14105E-11	0.025641	deletion-ibex
chr25 41909901 41911600	1700	0.173237	1.5281E-08	0.047619	deletion-ibex
chr25 42134801 42139000	4200	0.167024	3.79458E-11	0.0295567	deletion-ibex
chr25 42628801 42632900	4100	0.372736	1.55485E-10	0.0105263	deletion-ibex
chr25 42691501 42693400	1900	0.102544	1.72793E-08	0	deletion-ibex
chr25 42850501 42858600	8100	2.02857	0	0.00433974	duplication_ibex
chr26 136901 146200	9300	0.05014	1.71368E-11	0.759124	duplication_hircus
chr26 232101 234000	1900	0.172886	3.17906E-08	0.039604	deletion-ibex
chr26 277001 278400	1400	0.0537725	4.81533E-08	0.0909091	deletion-ibex
chr26 369701 371000	1300	0.0210928	1.22594E-10	0.103448	deletion-ibex
chr26 610401 613400	3000	0.0582387	5.31242E-11	0	deletion-ibex
chr26 831601 833500	1900	0.2297	4.9481E-07	0.00854701	deletion-ibex
chr26 846701 847900	1200	0.0480064	1.2451E-06	0.137931	deletion-ibex
chr26 1003401 1015600	12200	0.141306	1.30633E-11	0.0859599	deletion-ibex
chr26 2063101 2064200	1100	0.00355546	1.44884E-10	0	deletion-ibex
chr26 2139301 2141400	2100	0.135617	1.65785E-06	0.12	deletion-ibex
chr26 5455501 5457200	1700	0.258986	1.13314E-06	0.8875	duplication_hircus
chr26 6139801 6142700	2900	0.45525	1.64868E-10	0.00588235	deletion-ibex
chr26 7816601 7818000	1400	0.0806366	3.52896E-09	0.138889	deletion-ibex
chr26 8241301 8244800	3500	0.609538	5.37313E-08	0.00193424	deletion-ibex
chr26 11146001 11152700	6700	0.2529	2.37869E-11	0.161943	deletion-ibex
chr26 11819701 11822500	2800	0.502863	5.69188E-11	0.071599	deletion-ibex
chr26 14500601 14503500	2900	0.60702	8.60996E-07	0	deletion-ibex
chr26 16791901 16793300	1400	0.0420993	3.52896E-08	0.0909091	deletion-ibex
chr26 17794501 17798500	4000	2.04537	0	0.0310302	duplication_ibex
chr26 18531001 18533700	2700	0.341306	5.90269E-11	0.00387597	deletion-ibex
chr26 19568901 19571200	2300	0.0101992	6.92924E-11	0.03125	deletion-ibex
chr26 22842601 22860800	18200	0.41449	8.75673E-12	0.826401	duplication_hircus
chr26 23029801 23031400	1600	0.00423639	9.96078E-11	0.03125	deletion-ibex
chr26 26593501 26595000	1500	0.00669217	1.06248E-10	0	deletion-ibex
chr26 28237001 28238100	1100	0.0315	1.6256E-07	0.117647	deletion-ibex
chr26 32109601 32112400	2800	0.25057	2.44751E-09	0.161111	deletion-ibex
chr26 32880101 32881400	1300	0	1.22594E-10	0	deletion-ibex
chr26 35121301 35126400	5100	1.63559	1.81247E-08	0.0204165	duplication_ibex
chr26 35190601 35216200	25600	1.98189	0	0.0202312	duplication_ibex
chr26 35497601 35501400	3800	0.460157	3.27636E-07	0.0645793	deletion-ibex
chr26 40479301 40481100	1800	0.0336936	1.77081E-10	0.0357143	deletion-ibex
chr26 40993101 41023600	30500	1.89649	0	0.02904	duplication_ibex
chr26 41077601 41081500	3900	1.96086	8.17295E-11	0.000451264	duplication_ibex
chr26 41100901 41103600	2700	0.268414	5.31242E-10	0.834906	duplication_hircus
chr26 41104701 41111200	6500	1.9493	0	0.0346495	duplication_ibex
chr26 43033701 43035000	1300	0.00797658	1.22594E-10	0.176471	deletion-ibex
chr26 43587501 43590300	2800	0.121041	5.69188E-11	0.166667	deletion-ibex
chr26 43592401 43601000	8600	1.97689	0	0.020716	duplication_ibex
chr26 43602201 43616400	14200	0.297599	1.12234E-11	0.840926	duplication_hircus
chr26 44190901 44194800	3900	0.0167879	4.08647E-11	0.173077	deletion-ibex
chr26 47528601 47530700	2100	0.272866	1.95801E-08	0.163158	deletion-ibex
chr26 47851001 47854100	3100	0.480301	5.14105E-11	0.0175824	deletion-ibex
chr26 48362401 48373200	10800	0.342254	1.47567E-11	0.835145	duplication_hircus
chr26 48380601 48383800	3200	1.54991	3.00816E-08	0.013296	duplication_ibex
chr26 48384701 48387500	2800	0.0585765	5.69188E-11	0.160714	deletion-ibex
chr26 48399801 48494400	94600	0.611004	1.6847E-12	0.0943909	deletion-ibex
chr26 48668501 48676000	7500	0.444104	2.12497E-11	0.819116	duplication_hircus
chr26 48802501 48825400	22900	0.298449	6.9595E-12	0.838757	duplication_hircus
chr26 49446901 49456700	9800	0.504863	1.62625E-11	0.0108475	deletion-ibex
chr26 49528201 49529300	1100	0	5.79536E-10	0	deletion-ibex
chr26 50322801 50370700	47900	0.34281	3.32719E-12	0.980477	duplication_hircus
chr26 50624801 50628800	4000	0.057222	3.98431E-11	0.137255	deletion-ibex
chr26 51416601 51421600	5000	0.0668782	3.18745E-11	0.703704	duplication_hircus
chr27 2101 11100	9000	146.298	0	0.0393073	duplication_ibex
chr27 11401 70200	58800	9.47064	1.1177E-06	0.109045	duplication_ibex
chr27 122701 166400	43700	1.99456	0	0.00433156	duplication_ibex
chr27 167801 298300	130500	1.9132	0	0.0142159	duplication_ibex
chr27 1358001 1373600	15600	0.274547	1.02162E-11	0.918595	duplication_hircus
chr27 1922201 1923400	1200	0.00560085	1.3281E-10	0	deletion-ibex
chr27 2551001 2552500	1500	0.029477	1.06248E-10	0.0285714	deletion-ibex
chr27 3261901 3267100	5200	0.0131462	3.06486E-11	0.0980392	deletion-ibex
chr27 3319801 3321600	1800	0.148804	4.79003E-08	0.128205	deletion-ibex
chr27 8088701 8095100	6400	0.231553	2.4902E-11	0.851528	duplication_hircus
chr27 8383101 8398000	14900	1.97891	0	0.00518135	duplication_ibex
chr27 8660901 8663200	2300	0.253777	6.34233E-07	0	deletion-ibex
chr27 10405401 10412500	7100	0.401472	2.24468E-11	0.113772	deletion-ibex
chr27 10845401 10849400	4000	0.289308	3.98431E-11	0.0324484	deletion-ibex
chr27 10956201 10971400	15200	2.0154	0	0.0116732	duplication_ibex
chr27 10973501 10978500	5000	1.78349	2.54996E-10	0.0159161	duplication_ibex
chr27 10986101 10989700	3600	2.02984	0	0.0341556	duplication_ibex
chr27 31246001 31251100	5100	0.695502	1.83622E-07	0.00328587	deletion-ibex
chr27 32269601 32270900	1300	0.0178392	1.22594E-10	0.102564	deletion-ibex
chr27 32583801 32591800	8000	0.62569	1.99216E-11	0.187584	deletion-ibex
chr27 35327701 35336100	8400	0.278	1.89729E-11	0.140089	deletion-ibex
chr27 38274901 38278300	3400	0.0828127	4.68743E-11	0.111111	deletion-ibex
chr27 38576401 38592800	16400	1.72377	0	0.00754913	duplication_ibex
chr27 38594701 38599800	5100	0.496058	1.66247E-07	0.194254	deletion-ibex
chr27 38646301 38651600	5300	1.52237	6.17944E-07	0.0112847	duplication_ibex
chr27 43867001 43868100	1100	0.0310292	3.52068E-08	0	deletion-ibex
chr28 5001 17600	12600	3.32159	8.73285E-07	0.0959443	duplication_ibex
chr28 7158701 7161100	2400	0.261365	5.83702E-08	0.964103	duplication_hircus
chr28 7639801 7642300	2500	0.0107011	6.3749E-11	0.190476	deletion-ibex
chr28 8664901 8666300	1400	0	1.13838E-10	0	deletion-ibex
chr28 15738201 15742300	4100	0.0175047	3.88713E-11	0.166667	deletion-ibex
chr28 23698901 23700300	1400	0.00970617	1.13838E-10	0.181818	deletion-ibex
chr28 23842201 23846400	4200	0.0570668	3.79458E-11	0.1875	deletion-ibex
chr28 26086201 26087400	1200	0.0501474	2.25778E-09	0.195122	deletion-ibex
chr28 28219901 28221400	1500	0.0741846	5.32304E-08	0.821429	duplication_hircus
chr28 32540101 32553400	13300	0.0352752	1.19829E-11	0.0895522	deletion-ibex
chr28 33706001 33708700	2700	0.0040042	5.90269E-11	0.0967742	deletion-ibex
chr28 42851601 42853900	2300	0.00311939	6.92924E-11	0.181818	deletion-ibex
chr28 43119701 43121300	1600	0.0146613	9.96078E-11	0.128205	deletion-ibex
chr28 43835801 43839200	3400	1.50554	1.65785E-06	0.0173611	duplication_ibex
chr28 43947601 43949500	1900	0.150918	2.87122E-07	0.189189	deletion-ibex
chr28 44215201 44217100	1900	0.051809	8.38803E-11	0.140351	deletion-ibex
chr28 44622001 44666200	44200	154.686	0	0.0708948	duplication_ibex
chr29 5285301 5289200	3900	1.7469	8.17295E-10	0.0179042	duplication_ibex
chr29 6972301 6973700	1400	0.0135791	1.13838E-10	0	deletion-ibex
chr29 10553201 10555500	2300	0.113991	2.7024E-09	0	deletion-ibex
chr29 12226701 12240400	13700	0.511272	1.1633E-11	0.0380302	deletion-ibex
chr29 14962301 14972500	10200	0.501797	1.56248E-11	0.021164	deletion-ibex
chr29 16325701 16328300	2600	0.167113	7.90733E-09	0.190476	deletion-ibex
chr29 16733801 16735300	1500	0	1.06248E-10	0	deletion-ibex
chr29 17728301 17733500	5200	0.500106	3.06486E-11	0.0434227	deletion-ibex
chr29 18780201 18782300	2100	0	7.58917E-11	0	deletion-ibex
chr29 19792101 19821500	29400	0.329271	5.42083E-12	0.706228	duplication_hircus
chr29 20140601 20142700	2100	0	7.58917E-11	0	deletion-ibex
chr29 20163701 20165900	2200	0.477956	7.24421E-11	0.0442478	deletion-ibex
chr29 20483201 20486200	3000	0.299522	9.50073E-07	0.19322	deletion-ibex
chr29 20589201 20594900	5700	0.397027	5.23916E-07	0.121387	deletion-ibex
chr29 21013301 21015100	1800	0.00372164	8.85403E-11	0.0285714	deletion-ibex
chr29 27786801 27788200	1400	0.031291	1.01315E-08	0.0188679	deletion-ibex
chr29 28605301 28608000	2700	0.512567	7.37836E-09	0.91687	duplication_hircus
chr29 29102701 29105300	2600	0.185663	6.12971E-11	0.157895	deletion-ibex
chr29 30831401 30832700	1300	0.0448027	1.68739E-06	0.025641	deletion-ibex
chr29 34165601 34167400	1800	0.0271813	8.85403E-11	0.1875	deletion-ibex
chr29 37027901 37029600	1700	0.0665819	2.15622E-09	0.031746	deletion-ibex
chr29 37612501 37614600	2100	0.0836695	7.58917E-11	0.839286	duplication_hircus
chr29 37821701 37829400	7700	0.0294347	2.06977E-11	0.104478	deletion-ibex
chr29 37911401 37915000	3600	0.372273	2.33746E-08	0.948187	duplication_hircus
chr29 37970701 37973600	2900	1.79517	1.09912E-10	0.00336927	duplication_ibex
chr29 39421201 39424500	3300	0.355364	4.59766E-08	0.727273	duplication_hircus
chr29 39505201 39587300	82100	0.556032	1.9412E-12	0.060847	deletion-ibex
chr29 39593601 39689300	95700	0.551278	1.66533E-12	0.0683881	deletion-ibex
chr29 39874901 39880600	5700	2.4397	1.22465E-08	0.784231	duplication_hircus-ibex
chr29 42300901 42311400	10500	0.629669	1.51783E-11	0.0532787	deletion-ibex
chr29 42750601 42754900	4300	0.260769	3.70634E-11	0.124138	deletion-ibex
chr29 46015401 46028600	13200	0.00405503	1.20737E-11	0.05	deletion-ibex
chr29 46255201 46257200	2000	0.0397538	7.96863E-11	0.818182	duplication_hircus
chr29 47332101 47338400	6300	0.132211	2.52972E-11	0.0995671	deletion-ibex
chr29 49460501 49461700	1200	0	1.3281E-10	0	deletion-ibex
chr29 50053501 50054800	1300	0.0739612	2.25966E-06	0.125	deletion-ibex
chr29 50291401 50293500	2100	0.22312	2.29739E-06	0.0542636	deletion-ibex
chr29 50607501 50612100	4600	0.0110159	3.46462E-11	0.136364	deletion-ibex
chr29 50619501 50620600	1100	0.0173569	1.15907E-09	0.0357143	deletion-ibex
chr29 50985701 50988000	2300	0.309955	2.22151E-07	0.10625	deletion-ibex
chr29 51062501 51067700	5200	0.58542	6.12971E-11	0.00143678	deletion-ibex
chr29 51095901 51097200	1300	0.0623519	1.84259E-07	0	deletion-ibex
chr29 51308201 51309400	1200	0.0179198	1.3281E-10	0	deletion-ibex
chr29 51331401 51332700	1300	0.0254875	4.52373E-08	0.111111	deletion-ibex
