# Supplementary material for: Genome Scan for Variable Genes Involved in Environmental Adaptations of Nubian Ibex
Source: J Mol Evol. 2021 Jun 17;89(7):448–57. doi: 10.1007/s00239-021-10015-3 (PMC8318948; doi:10.1007/s00239-021-10015-3)
Supplement: Supplementary file 5 — Supplementary file5 (XLSX 10 kb) CNVs detected in Nubian ibexes’ genomes that overlap with CNVs detected in domestic goats’ genomes. [file 239_2021_10015_MOESM5_ESM.xlsx]

## Sheet: CNVs-overlaping-domestic-CNV
CNV detected in this study which were excluded from further analysis since it overlapped with CNVs in domestic goats
chr	CNV_start	CNV_end	CNV_size	Read depth	P value	qo	CNV_type		chr	CNV_start	CNV_end	Domestic_goat_CNV study
chr3	7384600	7392600	8000	2.04063	0	0.00363325	duplication-ibex		chr3	7354005	7516433	D Guan et al.
chr3	51968600	51984100	15500	0.187256	1.03e-11	0.878271	duplication-ref		chr3	51906148	52014888	Di Gerlando et al.
chr3	66281000	66356100	75100	2.44365	0	0.010622	duplication-ibex		chr3	66250136	66402515	Di Gerlando et al.
chr3	66356900	66384300	27400	2.77494	0	0.0109253	duplication-ibex		chr3	66349602	66449201	Di Gerlando et al.
chr4	6597800	6617100	19300	1.8969	0	0.00996646	duplication-ibex		chr4	6603139	6869231	Di Gerlando et al.
chr4	6993900	6998100	4200	2.12568	0	0.00190476	duplication-ibex		chr4	6924556	7005122	D Guan et al.
chr5	57208400	57225000	16600	1.80701	0	0.016308	duplication-ibex		chr5	57050609	57279587	Di Gerlando et al.
chr5	57874100	57883400	9300	1.88243	0	0.0181181	duplication-ibex		chr5	57784563	57978842	Di Gerlando et al.
chr5	100893700	100928400	34700	1.97856	0	0.0420378	duplication-ibex		chr5	100897921	101130167	Di Gerlando et al.
chr5	101639600	101649700	10100	1.85714	0	0.0335522	duplication-ibex		chr5	101637673	102007184	Di Gerlando et al.
chr6	179700	202500	22800	0.373259	6.99e-12	0.854484	duplication-ref		chr6	22308	1951740	Di Gerlando et al.
chr6	111165200	111181400	16200	1.90682	0	0.0105227	duplication-ibex		chr6	111173170	111320579	Di Gerlando et al.
chr6	111265900	111327200	61300	1.83712	0	0.0134251	duplication-ibex		chr6	111268580	111322593	D Guan et al.
chr9	74047100	74076000	28900	3.89343	0	0.0236319	duplication-ibex		chr9	73980661	74080019	Di Gerlando et al.
chr10	78082500	78107300	24800	2.48041	0	0.0213396	duplication-ibex		chr10	77870686	78302947	Di Gerlando et al.
chr12	14845600	14850400	4800	1.8291	1.33e-10	0.0344288	duplication-ibex		chr12	14837791	14944915	Di Gerlando et al.
chr15	3896100	3916700	20600	1.93983	0	0.0130792	duplication-ibex		chr15	3836810	3989557	Di Gerlando et al.
chr15	35974700	35990700	16000	2.53571	0	0.0238195	duplication-ibex		chr15	35981754	36003057	D Guan et al.
chr15	36120400	36134300	13900	2.93002	0	0.0277988	duplication-ibex		chr15	36120307	36176635	D Guan et al.
chr18	46233500	46264800	31300	1.87988	0	0.0171692	duplication-ibex		chr18	46151081	46277978	Di Gerlando et al.
chr18	52351400	52364200	12800	1.67061	0	0.0352883	duplication-ibex		chr18	52346549	52363003	D Guan et al.
chr19	19132400	19142200	9800	2.18373	0	0.0216507	duplication-ibex		chr19	19035324	19139792	Di Gerlando et al.
chr21	18967200	18975700	8500	2.43291	0	0.0450625	duplication-ibex		chr21	18887870	19005238	Di Gerlando et al.
chr21	67053800	67093700	39900	2.22354	0	0.0306205	duplication-ibex		chr21	67036444	67119361	Di Gerlando et al.
chr23	20919800	20933100	13300	2.72066	0	0.0195056	duplication-ibex		chr23	20922483	21032322	Di Gerlando et al.
chr23	23219700	23260100	40400	2.41491	0	0.0111592	duplication-ibex		chr23	23226692	23275466	Di Gerlando et al.
chr27	167800	298300	130500	1.9132	0	0.0142159	duplication-ibex		chr27	130113	297811	Di Gerlando et al.
