# Supplementary material for: Genome Scan for Variable Genes Involved in Environmental Adaptations of Nubian Ibex
Source: J Mol Evol. 2021 Jun 17;89(7):448–57. doi: 10.1007/s00239-021-10015-3 (PMC8318948; doi:10.1007/s00239-021-10015-3)
Supplement: Supplementary file 6 — Supplementary file6 (XLSX 62 kb) The file contains CNVs sequence annotations [file 239_2021_10015_MOESM6_ESM.xlsx]

## Sheet: CNVs-and-corresponding-annotati
CNV detected in this study in the three analyzed Nubian ibexes sampled from South Africa, Egypt and Saudi Arabia
Chr	CNV_start	CNV_end	Size	Read depth	P-value	q0	Consequence	IMPACT	SYMBOL	Gene	Feature_type	Feature	BIOTYPE	EXON	INTRON	DISTANCE	STRAND	CNV_type
chr1	12679000	12686000	7000	0.140173	2.28e-11	0.129032	intergenic_variant	MODIFIER	-	-	-	-	-	-	-	-	-	del_in_ibex
chr1	13586700	13592900	6200	0.274182	2.57e-11	0.88381	intergenic_variant	MODIFIER	-	-	-	-	-	-	-	-	-	dup_in_hircus
chr1	40900000	41018200	118200	1.92109	0	0.0208077	transcript_amplification	HIGH	5S_rRNA	ENSCHIG00000004134	Transcript	ENSCHIT00000005506.1	rRNA	-	-	-	1	dup_in_ibex
chr1	40900000	41018200	118200	1.92109	0	0.0208077	transcript_amplification	HIGH	5S_rRNA	ENSCHIG00000006367	Transcript	ENSCHIT00000008493.1	rRNA	-	-	-	1	dup_in_ibex
chr1	40900000	41018200	118200	1.92109	0	0.0208077	transcript_amplification	HIGH	5S_rRNA	ENSCHIG00000006423	Transcript	ENSCHIT00000008571.1	rRNA	-	-	-	1	dup_in_ibex
chr1	40900000	41018200	118200	1.92109	0	0.0208077	transcript_amplification	HIGH	-	ENSCHIG00000004089	Transcript	ENSCHIT00000005430.1	protein_coding	-	-	-	1	dup_in_ibex
chr1	41025500	41043500	18000	2.00792	0	0.0227187	intergenic_variant	MODIFIER	-	-	-	-	-	-	-	-	-	dup_in_ibex
chr1	65862600	65865100	2500	0.206432	5.74e-09	0.0892857	intron_variant,feature_truncation	MODIFIER	-	ENSCHIG00000027245	Transcript	ENSCHIT00000041757.1	protein_coding	-	11outof22	-	-1	del_in_ibex
chr1	67890500	67913800	23300	0.211003	6.84e-12	0.879433	coding_sequence_variant,5_prime_UTR_variant,intron_variant,feature_truncation	MODIFIER	MYLK	ENSCHIG00000015809	Transcript	ENSCHIT00000022859.1	protein_coding	1-2outof31	1-2outof30	-	-1	dup_in_hircus
chr1	74027700	74034500	6800	0.112534	2.34e-11	1	intergenic_variant	MODIFIER	-	-	-	-	-	-	-	-	-	dup_in_hircus
chr1	74335100	74337400	2300	0.00291621	6.93e-11	0.0208333	intron_variant,feature_truncation	MODIFIER	MB21D2	ENSCHIG00000020817	Transcript	ENSCHIT00000030952.1	protein_coding	-	1outof1	-	1	del_in_ibex
chr1	121890300	121895200	4900	0.00826758	3.25e-11	0	intergenic_variant	MODIFIER	-	-	-	-	-	-	-	-	-	del_in_ibex
chr1	143923300	143937800	14500	3.47176	0	0.00863089	transcript_amplification	HIGH	-	ENSCHIG00000023257	Transcript	ENSCHIT00000035118.1	protein_coding	-	-	-	-1	dup_in_ibex
chr1	143938000	143943000	5000	3.79449	0	0.00869565	upstream_gene_variant	MODIFIER	-	ENSCHIG00000023257	Transcript	ENSCHIT00000035118.1	protein_coding	-	-	1900	-1	dup_in_ibex
chr1	143950300	143969100	18800	8.20237	0	0.0806828	intergenic_variant	MODIFIER	-	-	-	-	-	-	-	-	-	dup_in_ibex
chr1	143993700	144021900	28200	9.73599	0	0.0803473	intergenic_variant	MODIFIER	-	-	-	-	-	-	-	-	-	dup_in_ibex
chr1	144022100	144030900	8800	6.27818	0	0.199029	intergenic_variant	MODIFIER	-	-	-	-	-	-	-	-	-	dup_in_ibex
chr1	144036000	144052400	16400	0.00935256	9.72e-12	0.842857	intergenic_variant	MODIFIER	-	-	-	-	-	-	-	-	-	dup_in_hircus
chr1	144069300	144080800	11500	7.75751	0	0.137683	intergenic_variant	MODIFIER	-	-	-	-	-	-	-	-	-	dup_in_ibex
chr1	144099400	144105600	6200	7.77837	0	0.129587	intergenic_variant	MODIFIER	-	-	-	-	-	-	-	-	-	dup_in_ibex
chr1	144105800	144111200	5400	9.49242	0	0.0302018	intergenic_variant	MODIFIER	-	-	-	-	-	-	-	-	-	dup_in_ibex
chr1	144118000	144135200	17200	5.61575	0	0.113134	intergenic_variant	MODIFIER	-	-	-	-	-	-	-	-	-	dup_in_ibex
chr1	144140700	144168900	28200	8.36776	0	0.113965	intergenic_variant	MODIFIER	-	-	-	-	-	-	-	-	-	dup_in_ibex
chr1	144169100	144177900	8800	0.00119562	1.81e-11	0.166667	intergenic_variant	MODIFIER	-	-	-	-	-	-	-	-	-	del_in_ibex
chr1	144178600	144196800	18200	6.75141	0	0.064993	intergenic_variant	MODIFIER	-	-	-	-	-	-	-	-	-	dup_in_ibex
chr1	144197100	144210200	13100	3.77285	0	0.0616638	non_coding_transcript_exon_variant,intron_variant	MODIFIER	-	ENSCHIG00000006827	Transcript	ENSCHIT00000009101.1	lincRNA	2-3outof3	1-2outof2	-	-1	dup_in_ibex
chr1	150382800	150409600	26800	6.01238	0	0.0799149	intergenic_variant	MODIFIER	-	-	-	-	-	-	-	-	-	dup_in_ibex
chr1	151143100	151157800	14700	0.319037	1.08e-11	0.950256	intergenic_variant	MODIFIER	-	-	-	-	-	-	-	-	-	dup_in_hircus
chr1	151406400	151415500	9100	0.0521813	1.75e-11	0.00884956	intron_variant,feature_truncation	MODIFIER	-	ENSCHIG00000025923	Transcript	ENSCHIT00000039568.1	protein_coding	-	8outof22	-	1	del_in_ibex
chr1	157369600	157403600	34000	2.10002	0	0.0243783	coding_sequence_variant,5_prime_UTR_variant,intron_variant	MODIFIER	-	ENSCHIG00000026346	Transcript	ENSCHIT00000040198.1	protein_coding	1-11outof11	1-10outof10	-	-1	dup_in_ibex
chr2	33590300	33598400	8100	0.245279	1.97e-11	0.91129	intron_variant,non_coding_transcript_variant,feature_truncation	MODIFIER	-	ENSCHIG00000006330	Transcript	ENSCHIT00000008429.1	lincRNA	-	3outof4	-	1	dup_in_hircus
chr2	37186500	37189100	2600	0.00528139	6.13e-11	0.0408163	intergenic_variant	MODIFIER	-	-	-	-	-	-	-	-	-	del_in_ibex
chr2	65187200	65205800	18600	0.33256	8.57e-12	0.925947	intergenic_variant	MODIFIER	-	-	-	-	-	-	-	-	-	dup_in_hircus
chr2	67734800	67742000	7200	0.438056	2.21e-11	0.878947	intergenic_variant	MODIFIER	-	-	-	-	-	-	-	-	-	dup_in_hircus
chr2	70582200	70601200	19000	0.323062	8.39e-12	0.734615	intron_variant,non_coding_transcript_variant,feature_truncation	MODIFIER	-	ENSCHIG00000000594	Transcript	ENSCHIT00000000834.1	lincRNA	-	2outof3	-	-1	dup_in_hircus
chr2	88304500	88307600	3100	0.00561522	5.14e-11	0.176471	intergenic_variant	MODIFIER	-	-	-	-	-	-	-	-	-	del_in_ibex
chr2	117207700	117225500	17800	0.229459	8.95e-12	0.902848	intron_variant,feature_truncation	MODIFIER	-	ENSCHIG00000016852	Transcript	ENSCHIT00000024486.1	protein_coding	-	9outof19	-	-1	dup_in_hircus
chr2	135392700	135394800	2100	0.00986789	7.59e-11	0.0212766	intron_variant,feature_truncation	MODIFIER	CYFIP1	ENSCHIG00000017200	Transcript	ENSCHIT00000025247.1	protein_coding	-	1outof30	-	1	del_in_ibex
chr3	20800	47300	26500	4.42965	0	0.024461	coding_sequence_variant,5_prime_UTR_variant,intron_variant	MODIFIER	-	ENSCHIG00000010191	Transcript	ENSCHIT00000014032.1	protein_coding	1-8outof13	1-8outof12	-	-1	dup_in_ibex
chr3	20800	47300	26500	4.42965	0	0.024461	transcript_amplification	HIGH	U1	ENSCHIG00000010939	Transcript	ENSCHIT00000015176.1	snRNA	-	-	-	-1	dup_in_ibex
chr3	243100	279100	36000	1.99966	0	0.0349448	transcript_amplification	HIGH	-	ENSCHIG00000001465	Transcript	ENSCHIT00000002053.1	protein_coding	-	-	-	-1	dup_in_ibex
chr3	325700	336600	10900	2.97466	0	0.016933	downstream_gene_variant	MODIFIER	-	ENSCHIG00000019983	Transcript	ENSCHIT00000029617.1	protein_coding	-	-	611	-1	dup_in_ibex
chr3	13769500	13771100	1600	0.0607782	7.33e-08	0.0789474	downstream_gene_variant	MODIFIER	U6	ENSCHIG00000002244	Transcript	ENSCHIT00000003100.1	snRNA	-	-	4062	-1	del_in_ibex
chr3	21597200	21601400	4200	1.96741	0	0.00856898	coding_sequence_variant,3_prime_UTR_variant,intron_variant	MODIFIER	-	ENSCHIG00000022081	Transcript	ENSCHIT00000033267.1	protein_coding	15outof15	14outof14	-	-1	dup_in_ibex
chr3	21602000	21616700	14700	1.91448	0	0.00466524	coding_sequence_variant,5_prime_UTR_variant,intron_variant	MODIFIER	-	ENSCHIG00000022081	Transcript	ENSCHIT00000033267.1	protein_coding	1-14outof15	1-14outof14	-	-1	dup_in_ibex
chr3	37461900	37468300	6400	1.79319	0	0.0148395	intergenic_variant	MODIFIER	-	-	-	-	-	-	-	-	-	dup_in_ibex
chr3	37472000	37476300	4300	2.00871	0	0.00286533	intergenic_variant	MODIFIER	-	-	-	-	-	-	-	-	-	dup_in_ibex
chr3	37481400	37487200	5800	1.96788	0	0.02465	intergenic_variant	MODIFIER	-	-	-	-	-	-	-	-	-	dup_in_ibex
chr3	51665100	51673900	8800	1.92846	0	0.0102163	intron_variant,feature_elongation	MODIFIER	SLC44A5	ENSCHIG00000026769	Transcript	ENSCHIT00000040928.1	protein_coding	-	1outof22	-	-1	dup_in_ibex
chr3	51674900	51682800	7900	1.92743	0	0.0169033	intron_variant,feature_elongation	MODIFIER	SLC44A5	ENSCHIG00000026769	Transcript	ENSCHIT00000040928.1	protein_coding	-	1outof22	-	-1	dup_in_ibex
chr3	51968600	51984100	15500	0.187256	1.03e-11	0.878271	intron_variant,non_coding_transcript_variant,feature_truncation	MODIFIER	-	ENSCHIG00000008319	Transcript	ENSCHIT00000011441.1	lincRNA	-	1outof1	-	-1	dup_in_hircus
chr3	86843200	86860100	16900	2.16326	0	0.0370904	coding_sequence_variant,5_prime_UTR_variant,intron_variant	MODIFIER	-	ENSCHIG00000024688	Transcript	ENSCHIT00000037506.1	protein_coding	1-2outof8	1-2outof7	-	1	dup_in_ibex
chr3	86843200	86860100	16900	2.16326	0	0.0370904	downstream_gene_variant	MODIFIER	-	ENSCHIG00000023592	Transcript	ENSCHIT00000035708.1	protein_coding	-	-	4038	1	dup_in_ibex
chr3	93562700	93573400	10700	0.209682	1.49e-11	0.970194	coding_sequence_variant,5_prime_UTR_variant,intron_variant,feature_truncation	MODIFIER	-	ENSCHIG00000005925	Transcript	ENSCHIT00000007974.1	protein_coding	1-4outof5	1-4outof4	-	1	dup_in_hircus
chr3	93562700	93573400	10700	0.209682	1.49e-11	0.970194	transcript_ablation	HIGH	-	ENSCHIG00000006956	Transcript	ENSCHIT00000009337.1	lincRNA	-	-	-	1	dup_in_hircus
chr3	97722800	97735700	12900	3.29646	0	0.0869282	3_prime_UTR_variant	MODIFIER	PDE4DIP	ENSCHIG00000010241	Transcript	ENSCHIT00000014472.1	protein_coding	46outof46	-	-	1	dup_in_ibex
chr3	97748400	97758000	9600	2.05801	0	0.175702	intergenic_variant	MODIFIER	-	-	-	-	-	-	-	-	-	dup_in_ibex
chr3	97852200	97857900	5700	1.89366	2.8e-10	0.0364917	intergenic_variant	MODIFIER	-	-	-	-	-	-	-	-	-	dup_in_ibex
chr3	99205000	99209900	4900	0.164365	3.25e-11	0.992593	upstream_gene_variant	MODIFIER	U1	ENSCHIG00000010535	Transcript	ENSCHIT00000014539.1	snRNA	-	-	736	-1	dup_in_hircus
chr3	99210900	99213400	2500	0.19808	6.37e-11	0.822785	intergenic_variant	MODIFIER	-	-	-	-	-	-	-	-	-	dup_in_hircus
chr3	101405100	101418700	13600	2.02331	0	0.010626	intergenic_variant	MODIFIER	-	-	-	-	-	-	-	-	-	dup_in_ibex
chr3	101593000	101649300	56300	2.01395	0	0.0232144	transcript_amplification	HIGH	-	ENSCHIG00000024791	Transcript	ENSCHIT00000037659.1	protein_coding	-	-	-	-1	dup_in_ibex
chr3	101726300	101732100	5800	0.331827	2.75e-11	0.850352	intergenic_variant	MODIFIER	-	-	-	-	-	-	-	-	-	dup_in_hircus
chr3	102687200	102693700	6500	0.196848	2.45e-11	0.143939	intergenic_variant	MODIFIER	-	-	-	-	-	-	-	-	-	del_in_ibex
chr3	102831400	102836200	4800	0.017523	3.32e-11	0.0869565	intergenic_variant	MODIFIER	-	-	-	-	-	-	-	-	-	del_in_ibex
chr3	111010400	111025800	15400	2.09274	0	0.0229431	coding_sequence_variant,intron_variant,feature_elongation	MODIFIER	-	ENSCHIG00000018067	Transcript	ENSCHIT00000026575.1	protein_coding	2outof4	1-2outof3	-	-1	dup_in_ibex
chr3	115217800	115247000	29200	0.231448	5.46e-12	0.888052	intergenic_variant	MODIFIER	-	-	-	-	-	-	-	-	-	dup_in_hircus
chr4	4000	7300	3300	3.83308	1e-08	0.0463193	intergenic_variant	MODIFIER	-	-	-	-	-	-	-	-	-	dup_in_ibex
chr4	7500	25300	17800	9.43476	0	0.0283595	intergenic_variant	MODIFIER	-	-	-	-	-	-	-	-	-	dup_in_ibex
chr4	297600	302400	4800	0.0209503	3.32e-11	0.0681818	intron_variant,feature_truncation	MODIFIER	-	ENSCHIG00000018296	Transcript	ENSCHIT00000026970.1	protein_coding	-	23outof24	-	-1	del_in_ibex
chr4	6617900	6623900	6000	1.94654	0	0.015907	intergenic_variant	MODIFIER	-	-	-	-	-	-	-	-	-	dup_in_ibex
chr4	6627100	6646400	19300	1.97282	0	0.0128799	transcript_amplification	HIGH	-	ENSCHIG00000024288	Transcript	ENSCHIT00000036848.1	protein_coding	-	-	-	-1	dup_in_ibex
chr4	6736000	6741100	5100	0.231048	3.12e-11	0.176796	intergenic_variant	MODIFIER	-	-	-	-	-	-	-	-	-	del_in_ibex
chr4	6975300	6988000	12700	0.310868	1.25e-11	0.879252	intergenic_variant	MODIFIER	-	-	-	-	-	-	-	-	-	dup_in_hircus
chr4	7003000	7019400	16400	1.80589	0	0.0115695	coding_sequence_variant,3_prime_UTR_variant	MODIFIER	-	ENSCHIG00000024423	Transcript	ENSCHIT00000037056.1	protein_coding	2outof2	-	-	1	dup_in_ibex
chr4	7003000	7019400	16400	1.80589	0	0.0115695	transcript_amplification	HIGH	-	ENSCHIG00000013093	Transcript	ENSCHIT00000018417.1	protein_coding	-	-	-	1	dup_in_ibex
chr4	7219700	7231800	12100	1.80354	0	0.0859893	transcript_amplification	HIGH	-	ENSCHIG00000014351	Transcript	ENSCHIT00000020460.1	protein_coding	-	-	-	-1	dup_in_ibex
chr4	7348800	7362900	14100	0.473067	1.13e-11	0.0256805	transcript_ablation	HIGH	-	ENSCHIG00000021065	Transcript	ENSCHIT00000031386.1	protein_coding	-	-	-	-1	del_in_ibex
chr4	41016800	41022600	5800	0.248242	2.75e-11	0.966368	intergenic_variant	MODIFIER	-	-	-	-	-	-	-	-	-	dup_in_hircus
chr4	119057100	119062700	5600	0.00719197	2.85e-11	0.761905	intergenic_variant	MODIFIER	-	-	-	-	-	-	-	-	-	dup_in_hircus
chr5	363200	365500	2300	0.0139879	6.93e-11	0	intergenic_variant	MODIFIER	-	-	-	-	-	-	-	-	-	del_in_ibex
chr5	6383800	6386400	2600	0.018473	6.13e-11	0	intergenic_variant	MODIFIER	-	-	-	-	-	-	-	-	-	del_in_ibex
chr5	16782100	16784000	1900	0.0264928	8.39e-11	0.0819672	intergenic_variant	MODIFIER	-	-	-	-	-	-	-	-	-	del_in_ibex
chr5	16865800	16874500	8700	0.495274	1.83e-11	0.0700787	intergenic_variant	MODIFIER	-	-	-	-	-	-	-	-	-	del_in_ibex
chr5	31498400	31508700	10300	0.166734	1.55e-11	0.761818	intergenic_variant	MODIFIER	-	-	-	-	-	-	-	-	-	dup_in_hircus
chr5	39892600	39903100	10500	2.31955	0	1	intergenic_variant	MODIFIER	-	-	-	-	-	-	-	-	-	dup_in_hircus
chr5	57539200	57551500	12300	1.79993	0	0.00951358	transcript_amplification	HIGH	-	ENSCHIG00000011029	Transcript	ENSCHIT00000015307.1	protein_coding	-	-	-	-1	dup_in_ibex
chr5	57890100	57899200	9100	1.64632	0	0.0201494	intergenic_variant	MODIFIER	-	-	-	-	-	-	-	-	-	dup_in_ibex
chr5	71975600	71984400	8800	0.262691	1.81e-11	0.877372	intergenic_variant	MODIFIER	-	-	-	-	-	-	-	-	-	dup_in_hircus
chr5	73111600	73120500	8900	0.315223	1.79e-11	0.141264	downstream_gene_variant	MODIFIER	-	ENSCHIG00000001587	Transcript	ENSCHIT00000002216.1	lincRNA	-	-	198	1	del_in_ibex
chr5	97803500	97806900	3400	0.199336	4.69e-11	0.10628	downstream_gene_variant	MODIFIER	-	ENSCHIG00000009906	Transcript	ENSCHIT00000013627.1	protein_coding	-	-	4153	-1	del_in_ibex
chr5	97808600	97810200	1600	0.117426	3.12e-06	0.0153846	downstream_gene_variant	MODIFIER	-	ENSCHIG00000009906	Transcript	ENSCHIT00000013627.1	protein_coding	-	-	853	-1	del_in_ibex
chr5	99356100	99360700	4600	1.82596	1.73e-06	0.0587992	coding_sequence_variant,intron_variant,feature_elongation	MODIFIER	-	ENSCHIG00000015796	Transcript	ENSCHIT00000022945.1	protein_coding	3-4outof19	2-4outof18	-	-1	dup_in_ibex
chr5	100939000	100959500	20500	2.06846	0	0.0997219	intergenic_variant	MODIFIER	-	-	-	-	-	-	-	-	-	dup_in_ibex
chr5	101608200	101629300	21100	2.48411	0	0.0136163	coding_sequence_variant,3_prime_UTR_variant,intron_variant	MODIFIER	-	ENSCHIG00000013285	Transcript	ENSCHIT00000018745.1	protein_coding	5-18outof18	5-17outof17	-	1	dup_in_ibex
chr5	101608200	101629300	21100	2.48411	0	0.0136163	upstream_gene_variant	MODIFIER	-	ENSCHIG00000012612	Transcript	ENSCHIT00000017683.1	protein_coding	-	-	4265	1	dup_in_ibex
chr5	101656400	101668100	11700	0.288531	1.36e-11	0.835729	intron_variant,feature_truncation	MODIFIER	-	ENSCHIG00000012612	Transcript	ENSCHIT00000017683.1	protein_coding	-	4outof6	-	1	dup_in_hircus
chr5	108495000	108505200	10200	1.95877	0	0.0100034	downstream_gene_variant	MODIFIER	-	ENSCHIG00000024286	Transcript	ENSCHIT00000036842.1	protein_coding	-	-	8	1	dup_in_ibex
chr5	112038800	112048300	9500	1.55899	2.01e-10	0.0138122	coding_sequence_variant,3_prime_UTR_variant,intron_variant	MODIFIER	-	ENSCHIG00000016163	Transcript	ENSCHIT00000023371.1	protein_coding	3-7outof7	2-6outof6	-	1	dup_in_ibex
chr5	112038800	112048300	9500	1.55899	2.01e-10	0.0138122	coding_sequence_variant,3_prime_UTR_variant,intron_variant	MODIFIER	-	ENSCHIG00000017340	Transcript	ENSCHIT00000025352.1	protein_coding	5-9outof9	4-8outof8	-	-1	dup_in_ibex
chr5	112058600	112068400	9800	1.78983	0	0.013649	coding_sequence_variant,3_prime_UTR_variant,intron_variant	MODIFIER	-	ENSCHIG00000012914	Transcript	ENSCHIT00000018167.1	protein_coding	2-9outof9	1-8outof8	-	-1	dup_in_ibex
chr5	112058600	112068400	9800	1.78983	0	0.013649	downstream_gene_variant	MODIFIER	TCF20	ENSCHIG00000018238	Transcript	ENSCHIT00000026862.1	protein_coding	-	-	4849	-1	dup_in_ibex
chr5	115617400	115620700	3300	0.1129	4.83e-11	0.107438	intron_variant,feature_truncation	MODIFIER	CELSR1	ENSCHIG00000018021	Transcript	ENSCHIT00000026541.1	protein_coding	-	26outof35	-	-1	del_in_ibex
chr5	115752600	115755700	3100	0.0159134	5.14e-11	0.0980392	coding_sequence_variant,5_prime_UTR_variant,intron_variant,feature_truncation	MODIFIER	CELSR1	ENSCHIG00000018021	Transcript	ENSCHIT00000026541.1	protein_coding	1-2outof36	1-2outof35	-	-1	del_in_ibex
chr5	115752600	115755700	3100	0.0159134	5.14e-11	0.0980392	downstream_gene_variant	MODIFIER	-	ENSCHIG00000001703	Transcript	ENSCHIT00000002378.1	lincRNA	-	-	3275	-1	del_in_ibex
chr6	179700	202500	22800	0.373259	6.99e-12	0.854484	intergenic_variant	MODIFIER	-	-	-	-	-	-	-	-	-	dup_in_hircus
chr6	3582100	3584000	1900	0.00176869	8.39e-11	0	intergenic_variant	MODIFIER	-	-	-	-	-	-	-	-	-	del_in_ibex
chr6	5876900	5889700	12800	2.45276	0	0.110415	coding_sequence_variant,intron_variant,feature_elongation	MODIFIER	-	ENSCHIG00000013097	Transcript	ENSCHIT00000018427.1	protein_coding	20-24outof26	19-24outof25	-	1	dup_in_ibex
chr6	11318300	11327300	9000	0.227487	1.77e-11	0.946755	intron_variant,feature_truncation	MODIFIER	UGT8	ENSCHIG00000017623	Transcript	ENSCHIT00000025809.1	protein_coding	-	1outof4	-	-1	dup_in_hircus
chr6	21296000	21303500	7500	0.199533	2.12e-11	0.943601	intergenic_variant	MODIFIER	-	-	-	-	-	-	-	-	-	dup_in_hircus
chr6	47852000	47856400	4400	0.449514	9.65e-07	0.014975	intergenic_variant	MODIFIER	-	-	-	-	-	-	-	-	-	del_in_ibex
chr6	55735300	55744500	9200	0.560039	1.73e-11	0.932127	intergenic_variant	MODIFIER	-	-	-	-	-	-	-	-	-	dup_in_hircus
chr6	76719500	76722700	3200	0.0140803	4.98e-11	0.152542	intergenic_variant	MODIFIER	-	-	-	-	-	-	-	-	-	del_in_ibex
chr6	85040500	85060000	19500	2.55871	0	0.0471814	coding_sequence_variant,5_prime_UTR_variant,intron_variant	MODIFIER	-	ENSCHIG00000015853	Transcript	ENSCHIT00000022863.1	protein_coding	1-2outof6	1-2outof5	-	-1	dup_in_ibex
chr6	85060700	85064800	4100	2.26457	1.43e-06	0.0358209	intergenic_variant	MODIFIER	-	-	-	-	-	-	-	-	-	dup_in_ibex
chr6	111182700	111217700	35000	1.95674	0	0.0114309	intergenic_variant	MODIFIER	-	-	-	-	-	-	-	-	-	dup_in_ibex
chr6	111228900	111234500	5600	2.30411	0	0.0126548	intergenic_variant	MODIFIER	-	-	-	-	-	-	-	-	-	dup_in_ibex
chr6	111239400	111262500	23100	1.87679	0	0.00683897	intergenic_variant	MODIFIER	-	-	-	-	-	-	-	-	-	dup_in_ibex
chr6	113107600	113143400	35800	2.00817	0	0.0139139	coding_sequence_variant,5_prime_UTR_variant,intron_variant	MODIFIER	-	ENSCHIG00000011403	Transcript	ENSCHIT00000015944.1	protein_coding	1-14outof22	1-14outof21	-	-1	dup_in_ibex
chr6	113107600	113143400	35800	2.00817	0	0.0139139	downstream_gene_variant	MODIFIER	-	ENSCHIG00000016572	Transcript	ENSCHIT00000024105.1	protein_coding	-	-	1461	-1	dup_in_ibex
chr6	113244100	113248600	4500	1.85053	0	0.0205761	coding_sequence_variant,intron_variant,feature_elongation	MODIFIER	-	ENSCHIG00000025479	Transcript	ENSCHIT00000038809.1	protein_coding	13-16outof19	12-16outof18	-	1	dup_in_ibex
chr6	114905600	114908400	2800	0	5.69e-11	0	intron_variant,feature_truncation	MODIFIER	TRMT44	ENSCHIG00000019204	Transcript	ENSCHIT00000028436.1	protein_coding	-	8outof10	-	1	del_in_ibex
chr7	4400	13200	8800	332.164	0	0.00979574	intergenic_variant	MODIFIER	-	-	-	-	-	-	-	-	-	dup_in_ibex
chr7	13700	19200	5500	3.75768	2.09e-06	0.0358605	intergenic_variant	MODIFIER	-	-	-	-	-	-	-	-	-	dup_in_ibex
chr7	622600	626300	3700	2.04017	0	0.00735632	intergenic_variant	MODIFIER	-	-	-	-	-	-	-	-	-	dup_in_ibex
chr7	2591400	2596600	5200	0.00322182	3.06e-11	0.047619	intron_variant,feature_truncation	MODIFIER	FER	ENSCHIG00000016417	Transcript	ENSCHIT00000023780.1	protein_coding	-	12outof18	-	-1	del_in_ibex
chr7	25417000	25419700	2700	0.0789517	5.9e-11	0.060241	intergenic_variant	MODIFIER	-	-	-	-	-	-	-	-	-	del_in_ibex
chr7	61279200	61290500	11300	252.225	0	0.170481	coding_sequence_variant,5_prime_UTR_variant,intron_variant	MODIFIER	-	ENSCHIG00000017448	Transcript	ENSCHIT00000025540.1	protein_coding	1outof4	1outof3	-	-1	dup_in_ibex
chr7	92685000	92733800	48800	1.89	0	0.0236428	coding_sequence_variant,3_prime_UTR_variant,intron_variant	MODIFIER	C3	ENSCHIG00000008320	Transcript	ENSCHIT00000011743.1	protein_coding	3-42outof42	2-41outof41	-	-1	dup_in_ibex
chr7	92914600	92923000	8400	1.7845	0	0.0450575	intergenic_variant	MODIFIER	-	-	-	-	-	-	-	-	-	dup_in_ibex
chr7	93096500	93109400	12900	1.80499	0	0.0135538	coding_sequence_variant,intron_variant,feature_elongation	MODIFIER	-	ENSCHIG00000022235	Transcript	ENSCHIT00000033344.1	protein_coding	11-16outof17	10-16outof16	-	1	dup_in_ibex
chr7	93096500	93109400	12900	1.80499	0	0.0135538	downstream_gene_variant	MODIFIER	-	ENSCHIG00000015838	Transcript	ENSCHIT00000022857.1	protein_coding	-	-	2618	-1	dup_in_ibex
chr7	93931000	93945800	14800	0.397566	1.08e-11	0.884594	upstream_gene_variant	MODIFIER	-	ENSCHIG00000003390	Transcript	ENSCHIT00000004549.1	processed_pseudogene	-	-	2737	-1	dup_in_hircus
chr7	94689600	94694400	4800	1.92372	0	0.00505443	downstream_gene_variant	MODIFIER	MRPL4	ENSCHIG00000000516	Transcript	ENSCHIT00000000933.1	protein_coding	-	-	139	1	dup_in_ibex
chr7	94689600	94694400	4800	1.92372	0	0.00505443	upstream_gene_variant	MODIFIER	ICAM1	ENSCHIG00000015941	Transcript	ENSCHIT00000023003.1	protein_coding	-	-	3221	1	dup_in_ibex
chr7	96343900	96350900	7000	0.150812	2.28e-11	0.189831	coding_sequence_variant,5_prime_UTR_variant,intron_variant,feature_truncation	MODIFIER	-	ENSCHIG00000020226	Transcript	ENSCHIT00000030031.1	protein_coding	1-5outof18	1-4outof17	-	1	del_in_ibex
chr7	96343900	96350900	7000	0.150812	2.28e-11	0.189831	upstream_gene_variant	MODIFIER	-	ENSCHIG00000025309	Transcript	ENSCHIT00000038486.1	protein_coding	-	-	460	-1	del_in_ibex
chr7	96343900	96350900	7000	0.150812	2.28e-11	0.189831	upstream_gene_variant	MODIFIER	XAB2	ENSCHIG00000011512	Transcript	ENSCHIT00000016050.1	protein_coding	-	-	3723	-1	del_in_ibex
chr7	102431500	102440000	8500	0.276009	1.87e-11	0.803184	intergenic_variant	MODIFIER	-	-	-	-	-	-	-	-	-	dup_in_hircus
chr8	4325600	4335800	10200	0.40354	1.56e-11	0.709598	intergenic_variant	MODIFIER	-	-	-	-	-	-	-	-	-	dup_in_hircus
chr8	22633900	22656700	22800	1.75751	0	0.0110765	transcript_amplification	HIGH	-	ENSCHIG00000011025	Transcript	ENSCHIT00000015321.1	protein_coding	-	-	-	-1	dup_in_ibex
chr8	22709200	22715600	6400	3.08422	4.98e-10	0.0731061	upstream_gene_variant	MODIFIER	-	ENSCHIG00000025046	Transcript	ENSCHIT00000038067.1	protein_coding	-	-	3478	-1	dup_in_ibex
chr8	22737400	22755800	18400	4.67804	0	0.122209	transcript_amplification	HIGH	-	ENSCHIG00000005142	Transcript	ENSCHIT00000006855.1	protein_coding	-	-	-	-1	dup_in_ibex
chr8	23058100	23116600	58500	3.37647	0	0.0461736	transcript_amplification	HIGH	-	ENSCHIG00000009705	Transcript	ENSCHIT00000013347.1	protein_coding	-	-	-	1	dup_in_ibex
chr8	23058100	23116600	58500	3.37647	0	0.0461736	transcript_amplification	HIGH	-	ENSCHIG00000009971	Transcript	ENSCHIT00000013739.1	protein_coding	-	-	-	1	dup_in_ibex
chr8	23058100	23116600	58500	3.37647	0	0.0461736	transcript_amplification	HIGH	-	ENSCHIG00000010154	Transcript	ENSCHIT00000013991.1	protein_coding	-	-	-	1	dup_in_ibex
chr8	23058100	23116600	58500	3.37647	0	0.0461736	transcript_amplification	HIGH	-	ENSCHIG00000010378	Transcript	ENSCHIT00000014283.1	protein_coding	-	-	-	1	dup_in_ibex
chr8	23058100	23116600	58500	3.37647	0	0.0461736	transcript_amplification	HIGH	-	ENSCHIG00000011735	Transcript	ENSCHIT00000016351.1	protein_coding	-	-	-	-1	dup_in_ibex
chr8	23058100	23116600	58500	3.37647	0	0.0461736	upstream_gene_variant	MODIFIER	-	ENSCHIG00000010419	Transcript	ENSCHIT00000014348.1	protein_coding	-	-	2934	1	dup_in_ibex
chr8	23121200	23130400	9200	2.42644	0	0.0139367	downstream_gene_variant	MODIFIER	-	ENSCHIG00000010419	Transcript	ENSCHIT00000014348.1	protein_coding	-	-	1107	1	dup_in_ibex
chr8	23121200	23130400	9200	2.42644	0	0.0139367	transcript_amplification	HIGH	-	ENSCHIG00000010736	Transcript	ENSCHIT00000014832.1	protein_coding	-	-	-	-1	dup_in_ibex
chr8	23133700	23137800	4100	2.09312	2.93e-07	0.0372951	upstream_gene_variant	MODIFIER	-	ENSCHIG00000015822	Transcript	ENSCHIT00000022832.1	protein_coding	-	-	1171	1	dup_in_ibex
chr8	49580300	49609800	29500	0.325224	5.4e-12	0.742696	intergenic_variant	MODIFIER	-	-	-	-	-	-	-	-	-	dup_in_hircus
chr8	58914800	58933100	18300	1.78751	0	0.0158475	coding_sequence_variant,3_prime_UTR_variant,intron_variant	MODIFIER	-	ENSCHIG00000018064	Transcript	ENSCHIT00000026564.1	protein_coding	2outof2	1outof1	-	-1	dup_in_ibex
chr8	58937400	58941900	4500	2.01999	0	0.00753296	intron_variant,feature_elongation	MODIFIER	-	ENSCHIG00000018064	Transcript	ENSCHIT00000026564.1	protein_coding	-	1outof1	-	-1	dup_in_ibex
chr8	58948500	58953500	5000	1.98085	0	0.018544	intron_variant,feature_elongation	MODIFIER	-	ENSCHIG00000018064	Transcript	ENSCHIT00000026564.1	protein_coding	-	1outof1	-	-1	dup_in_ibex
chr8	58958600	58989000	30400	1.93231	0	0.00880643	coding_sequence_variant,5_prime_UTR_variant,intron_variant	MODIFIER	-	ENSCHIG00000018064	Transcript	ENSCHIT00000026564.1	protein_coding	1outof2	1outof1	-	-1	dup_in_ibex
chr8	58958600	58989000	30400	1.93231	0	0.00880643	transcript_amplification	HIGH	-	ENSCHIG00000005785	Transcript	ENSCHIT00000007815.1	protein_coding	-	-	-	-1	dup_in_ibex
chr8	68483100	68487400	4300	0.249918	3.71e-11	0.155963	intergenic_variant	MODIFIER	-	-	-	-	-	-	-	-	-	del_in_ibex
chr8	70007900	70029500	21600	2.86379	0	0.0747751	transcript_amplification	HIGH	-	ENSCHIG00000015870	Transcript	ENSCHIT00000022897.1	protein_coding	-	-	-	1	dup_in_ibex
chr8	70007900	70029500	21600	2.86379	0	0.0747751	transcript_amplification	HIGH	-	ENSCHIG00000026442	Transcript	ENSCHIT00000040360.1	protein_coding	-	-	-	1	dup_in_ibex
chr8	70077700	70091900	14200	6.32672	0	0.0724527	non_coding_transcript_exon_variant,intron_variant	MODIFIER	-	ENSCHIG00000007999	Transcript	ENSCHIT00000010978.1	lincRNA	1-8outof8	1-7outof7	-	-1	dup_in_ibex
chr8	74405500	74407800	2300	0.0498154	6.93e-11	0.153846	intron_variant,feature_truncation	MODIFIER	EPHX2	ENSCHIG00000007111	Transcript	ENSCHIT00000009626.1	protein_coding	-	5outof18	-	1	del_in_ibex
chr8	75739900	75759100	19200	2.33315	0	0.0431678	downstream_gene_variant	MODIFIER	-	ENSCHIG00000008020	Transcript	ENSCHIT00000011011.1	lincRNA	-	-	3952	1	dup_in_ibex
chr8	75739900	75759100	19200	2.33315	0	0.0431678	intron_variant,feature_elongation	MODIFIER	CNTFR	ENSCHIG00000010514	Transcript	ENSCHIT00000014531.1	protein_coding	-	3outof9	-	-1	dup_in_ibex
chr8	88569600	88572500	2900	0.00952869	5.5e-11	0.0232558	intergenic_variant	MODIFIER	-	-	-	-	-	-	-	-	-	del_in_ibex
chr9	10706100	10711900	5800	0.276038	2.75e-11	0.974257	intron_variant,non_coding_transcript_variant,feature_truncation	MODIFIER	-	ENSCHIG00000002459	Transcript	ENSCHIT00000003392.1	lincRNA	-	1outof1	-	1	dup_in_hircus
chr9	39433500	39437900	4400	0.276175	3.62e-11	0.881081	upstream_gene_variant	MODIFIER	-	ENSCHIG00000002698	Transcript	ENSCHIT00000003722.1	lincRNA	-	-	3361	-1	dup_in_hircus
chr9	39438200	39445200	7000	0.121195	2.28e-11	0.992593	intergenic_variant	MODIFIER	-	-	-	-	-	-	-	-	-	dup_in_hircus
chr9	67490500	67503900	13400	0.0110257	1.19e-11	0.0632911	intergenic_variant	MODIFIER	-	-	-	-	-	-	-	-	-	del_in_ibex
chr9	74011600	74040500	28900	4.26357	0	0.0498302	coding_sequence_variant,3_prime_UTR_variant,intron_variant	MODIFIER	-	ENSCHIG00000004128	Transcript	ENSCHIT00000005488.1	protein_coding	2-5outof5	1-4outof4	-	-1	dup_in_ibex
chr9	74011600	74040500	28900	4.26357	0	0.0498302	transcript_amplification	HIGH	-	ENSCHIG00000018256	Transcript	ENSCHIT00000026911.1	protein_coding	-	-	-	-1	dup_in_ibex
chr9	74080800	74097900	17100	2.13832	0	0.0286603	intron_variant,feature_elongation	MODIFIER	-	ENSCHIG00000023938	Transcript	ENSCHIT00000036248.1	protein_coding	-	3outof3	-	1	dup_in_ibex
chr9	74108700	74146800	38100	2.17336	0	0.0553641	intron_variant,feature_elongation	MODIFIER	-	ENSCHIG00000023938	Transcript	ENSCHIT00000036248.1	protein_coding	-	3outof3	-	1	dup_in_ibex
chr9	74108700	74146800	38100	2.17336	0	0.0553641	transcript_amplification	HIGH	-	ENSCHIG00000002860	Transcript	ENSCHIT00000003945.1	lincRNA	-	-	-	1	dup_in_ibex
chr9	74108700	74146800	38100	2.17336	0	0.0553641	transcript_amplification	HIGH	-	ENSCHIG00000012517	Transcript	ENSCHIT00000017525.1	protein_coding	-	-	-	-1	dup_in_ibex
chr9	74165000	74179400	14400	2.02566	0	0.0443603	intron_variant,feature_elongation	MODIFIER	-	ENSCHIG00000023938	Transcript	ENSCHIT00000036248.1	protein_coding	-	3outof3	-	1	dup_in_ibex
chr9	74165000	74179400	14400	2.02566	0	0.0443603	transcript_amplification	HIGH	-	ENSCHIG00000006873	Transcript	ENSCHIT00000009182.1	protein_coding	-	-	-	-1	dup_in_ibex
chr9	74182900	74222000	39100	2.44854	0	0.0410731	coding_sequence_variant,5_prime_UTR_variant,intron_variant	MODIFIER	-	ENSCHIG00000014062	Transcript	ENSCHIT00000019980.1	protein_coding	1outof3	1outof2	-	1	dup_in_ibex
chr9	74182900	74222000	39100	2.44854	0	0.0410731	intron_variant,feature_elongation	MODIFIER	-	ENSCHIG00000023938	Transcript	ENSCHIT00000036248.1	protein_coding	-	3outof3	-	1	dup_in_ibex
chr9	74182900	74222000	39100	2.44854	0	0.0410731	transcript_amplification	HIGH	-	ENSCHIG00000018340	Transcript	ENSCHIT00000027067.1	protein_coding	-	-	-	1	dup_in_ibex
chr9	74226100	74260900	34800	2.56723	0	0.0294048	coding_sequence_variant,3_prime_UTR_variant,intron_variant	MODIFIER	-	ENSCHIG00000014062	Transcript	ENSCHIT00000019980.1	protein_coding	2-3outof3	1-2outof2	-	1	dup_in_ibex
chr9	74226100	74260900	34800	2.56723	0	0.0294048	intron_variant,feature_elongation	MODIFIER	-	ENSCHIG00000023938	Transcript	ENSCHIT00000036248.1	protein_coding	-	3outof3	-	1	dup_in_ibex
chr9	74226100	74260900	34800	2.56723	0	0.0294048	transcript_amplification	HIGH	-	ENSCHIG00000001983	Transcript	ENSCHIT00000002742.1	protein_coding	-	-	-	-1	dup_in_ibex
chr9	74409600	74415400	5800	2.07603	0	0.0536455	intron_variant,feature_elongation	MODIFIER	-	ENSCHIG00000008160	Transcript	ENSCHIT00000011219.1	protein_coding	-	2outof4	-	-1	dup_in_ibex
chr9	74409600	74415400	5800	2.07603	0	0.0536455	upstream_gene_variant	MODIFIER	-	ENSCHIG00000019400	Transcript	ENSCHIT00000028740.1	protein_coding	-	-	2245	-1	dup_in_ibex
chr9	74448200	74455600	7400	2.01217	0	0.0160428	downstream_gene_variant	MODIFIER	-	ENSCHIG00000009062	Transcript	ENSCHIT00000012480.1	protein_coding	-	-	3570	-1	dup_in_ibex
chr9	74448200	74455600	7400	2.01217	0	0.0160428	intron_variant,feature_elongation	MODIFIER	-	ENSCHIG00000008160	Transcript	ENSCHIT00000011219.1	protein_coding	-	1outof4	-	-1	dup_in_ibex
chr9	74459600	74469600	10000	2.19994	0	0.0296721	5_prime_UTR_variant,intron_variant	MODIFIER	-	ENSCHIG00000008160	Transcript	ENSCHIT00000011219.1	protein_coding	1outof5	1outof4	-	-1	dup_in_ibex
chr9	74459600	74469600	10000	2.19994	0	0.0296721	coding_sequence_variant,5_prime_UTR_variant,intron_variant	MODIFIER	-	ENSCHIG00000009062	Transcript	ENSCHIT00000012480.1	protein_coding	1-5outof6	1-5outof5	-	-1	dup_in_ibex
chr9	87955700	87970300	14600	4.2283	0	0.0375268	non_coding_transcript_exon_variant,intron_variant	MODIFIER	-	ENSCHIG00000003565	Transcript	ENSCHIT00000004759.1	lincRNA	2-3outof3	1-2outof2	-	-1	dup_in_ibex
chr9	87955700	87970300	14600	4.2283	0	0.0375268	transcript_amplification	HIGH	-	ENSCHIG00000021845	Transcript	ENSCHIT00000032668.1	protein_coding	-	-	-	1	dup_in_ibex
chr9	88088200	88094400	6200	1.65078	9.86e-08	0.0765181	5_prime_UTR_variant	MODIFIER	-	ENSCHIG00000021177	Transcript	ENSCHIT00000031564.1	protein_coding	1outof5	-	-	1	dup_in_ibex
chr9	88110000	88137000	27000	2.60289	0	0.0764322	intergenic_variant	MODIFIER	-	-	-	-	-	-	-	-	-	dup_in_ibex
chr9	88868200	88871900	3700	0.0848431	4.31e-11	0.0289855	intron_variant,feature_truncation	MODIFIER	RPS6KA2	ENSCHIG00000016479	Transcript	ENSCHIT00000023884.1	protein_coding	-	16outof22	-	-1	del_in_ibex
chr9	90205300	90208200	2900	0	5.5e-11	0	intron_variant,feature_truncation	MODIFIER	SMOC2	ENSCHIG00000024776	Transcript	ENSCHIT00000037648.1	protein_coding	-	9outof12	-	1	del_in_ibex
chr9	90853500	90861600	8100	0.251321	1.97e-11	0.812102	intergenic_variant	MODIFIER	-	-	-	-	-	-	-	-	-	dup_in_hircus
chr10	28208700	28228000	19300	0.378723	8.26e-12	0.84826	intergenic_variant	MODIFIER	-	-	-	-	-	-	-	-	-	dup_in_hircus
chr10	28231600	28257300	25700	0.357317	6.2e-12	0.756541	intergenic_variant	MODIFIER	-	-	-	-	-	-	-	-	-	dup_in_hircus
chr10	28336100	28359800	23700	0.366864	6.72e-12	0.874807	intergenic_variant	MODIFIER	-	-	-	-	-	-	-	-	-	dup_in_hircus
chr10	33032800	33046500	13700	0.128208	1.16e-11	0.902998	intergenic_variant	MODIFIER	-	-	-	-	-	-	-	-	-	dup_in_hircus
chr10	77494100	77496600	2500	2.44963	4.25e-07	0.00688468	intergenic_variant	MODIFIER	-	-	-	-	-	-	-	-	-	dup_in_ibex
chr10	77503800	77512800	9000	2.07153	0	0.0156856	intergenic_variant	MODIFIER	-	-	-	-	-	-	-	-	-	dup_in_ibex
chr10	78472100	78477100	5000	1.72914	0	0.0715421	upstream_gene_variant	MODIFIER	-	ENSCHIG00000013268	Transcript	ENSCHIT00000018695.1	protein_coding	-	-	3106	1	dup_in_ibex
chr10	84144500	84156600	12100	0.0708778	1.32e-11	0.775	intergenic_variant	MODIFIER	-	-	-	-	-	-	-	-	-	dup_in_hircus
chr11	12680900	12696600	15700	0.298738	1.02e-11	0.891367	intergenic_variant	MODIFIER	-	-	-	-	-	-	-	-	-	dup_in_hircus
chr11	16021000	16024500	3500	0.260014	1.73e-07	0.968051	intergenic_variant	MODIFIER	-	-	-	-	-	-	-	-	-	dup_in_hircus
chr11	46816300	46821600	5300	0.124694	3.01e-11	0.0808081	intergenic_variant	MODIFIER	-	-	-	-	-	-	-	-	-	del_in_ibex
chr11	47892700	47895200	2500	0	6.37e-11	0	intron_variant,feature_truncation	MODIFIER	RNF103	ENSCHIG00000015167	Transcript	ENSCHIT00000021735.1	protein_coding	-	2outof3	-	1	del_in_ibex
chr11	92974800	92979900	5100	1.98928	0	0.0109327	coding_sequence_variant,5_prime_UTR_variant	MODIFIER	-	ENSCHIG00000002954	Transcript	ENSCHIT00000004067.1	protein_coding	1outof1	-	-	-1	dup_in_ibex
chr11	105010000	105014400	4400	0.175279	3.62e-11	0.0954545	intergenic_variant	MODIFIER	-	-	-	-	-	-	-	-	-	del_in_ibex
chr11	105082900	105087200	4300	0.0530434	3.71e-11	0.119403	intergenic_variant	MODIFIER	-	-	-	-	-	-	-	-	-	del_in_ibex
chr11	105471600	105476000	4400	0.0191717	3.62e-11	0.0327869	intron_variant,feature_truncation	MODIFIER	CACNA1B	ENSCHIG00000005457	Transcript	ENSCHIT00000009151.1	protein_coding	-	15outof46	-	-1	del_in_ibex
chr11	105822100	105824100	2000	0.00226006	7.97e-11	0	intron_variant,feature_truncation	MODIFIER	PNPLA7	ENSCHIG00000024860	Transcript	ENSCHIT00000038007.1	protein_coding	-	14outof34	-	1	del_in_ibex
chr12	920600	926500	5900	1.8052	0	0.00153728	non_coding_transcript_exon_variant	MODIFIER	-	ENSCHIG00000005651	Transcript	ENSCHIT00000007537.1	lincRNA	1outof3	-	-	1	dup_in_ibex
chr12	14187700	14197200	9500	3.23153	0	0.0261237	coding_sequence_variant,5_prime_UTR_variant,intron_variant	MODIFIER	-	ENSCHIG00000005530	Transcript	ENSCHIT00000007381.1	protein_coding	1outof31	1outof30	-	1	dup_in_ibex
chr12	14198200	14206800	8600	2.72957	0	0.029245	coding_sequence_variant,intron_variant,feature_elongation	MODIFIER	-	ENSCHIG00000005530	Transcript	ENSCHIT00000007381.1	protein_coding	2-3outof31	1-3outof30	-	1	dup_in_ibex
chr12	14502400	14521800	19400	2.83661	0	0.0362459	coding_sequence_variant,3_prime_UTR_variant,intron_variant	MODIFIER	-	ENSCHIG00000005530	Transcript	ENSCHIT00000007381.1	protein_coding	30-31outof31	29-30outof30	-	1	dup_in_ibex
chr12	14522800	14530400	7600	2.78203	1.93e-09	0.0291667	intergenic_variant	MODIFIER	-	-	-	-	-	-	-	-	-	dup_in_ibex
chr12	14577400	14582600	5200	2.6722	0	0.00931521	intergenic_variant	MODIFIER	-	-	-	-	-	-	-	-	-	dup_in_ibex
chr12	14673200	14684300	11100	0.468941	1.44e-11	0.179922	intron_variant,feature_truncation	MODIFIER	-	ENSCHIG00000022427	Transcript	ENSCHIT00000033695.1	protein_coding	-	3outof20	-	1	del_in_ibex
chr12	14851900	14855700	3800	1.77315	0	0.00357508	coding_sequence_variant,3_prime_UTR_variant,intron_variant,feature_elongation	MODIFIER	-	ENSCHIG00000016126	Transcript	ENSCHIT00000023301.1	protein_coding	29outof30	28-29outof29	-	-1	dup_in_ibex
chr12	14856800	14891900	35100	1.80643	0	0.0209275	coding_sequence_variant,intron_variant,feature_elongation	MODIFIER	-	ENSCHIG00000016126	Transcript	ENSCHIT00000023301.1	protein_coding	23-28outof30	22-28outof29	-	-1	dup_in_ibex
chr12	14893200	14905000	11800	1.83726	0	0.0251192	coding_sequence_variant,intron_variant,feature_elongation	MODIFIER	-	ENSCHIG00000016126	Transcript	ENSCHIT00000023301.1	protein_coding	21-22outof30	20-22outof29	-	-1	dup_in_ibex
chr12	14908000	14918900	10900	1.83104	0	0.00857045	coding_sequence_variant,intron_variant,feature_elongation	MODIFIER	-	ENSCHIG00000016126	Transcript	ENSCHIT00000023301.1	protein_coding	20outof30	19-20outof29	-	-1	dup_in_ibex
chr12	14926700	14953700	27000	2.06545	0	0.0218492	coding_sequence_variant,intron_variant,feature_elongation	MODIFIER	-	ENSCHIG00000016126	Transcript	ENSCHIT00000023301.1	protein_coding	13-19outof30	12-19outof29	-	-1	dup_in_ibex
chr12	14974300	14982900	8600	2.2847	0	0.0204513	coding_sequence_variant,intron_variant,feature_elongation	MODIFIER	-	ENSCHIG00000016126	Transcript	ENSCHIT00000023301.1	protein_coding	5-7outof30	4-7outof29	-	-1	dup_in_ibex
chr12	14983600	14991100	7500	3.02535	0	0.0095672	coding_sequence_variant,5_prime_UTR_variant,intron_variant,feature_elongation	MODIFIER	-	ENSCHIG00000016126	Transcript	ENSCHIT00000023301.1	protein_coding	3-4outof30	2-4outof29	-	-1	dup_in_ibex
chr12	15666700	15680200	13500	1.65808	0	0.0413362	intergenic_variant	MODIFIER	-	-	-	-	-	-	-	-	-	dup_in_ibex
chr12	34980100	35001500	21400	3.44002	0	0.0346951	coding_sequence_variant,5_prime_UTR_variant,3_prime_UTR_variant,intron_variant	MODIFIER	-	ENSCHIG00000013067	Transcript	ENSCHIT00000018375.1	protein_coding	1-7outof7	1-6outof6	-	1	dup_in_ibex
chr12	35033800	35050500	16700	1.98147	0	0.0144745	transcript_amplification	HIGH	-	ENSCHIG00000011408	Transcript	ENSCHIT00000015869.1	protein_coding	-	-	-	-1	dup_in_ibex
chr12	35129700	35144800	15100	3.44429	0	0.019595	intergenic_variant	MODIFIER	-	-	-	-	-	-	-	-	-	dup_in_ibex
chr12	37090200	37098200	8000	0.498168	1.99e-11	0.800509	intergenic_variant	MODIFIER	-	-	-	-	-	-	-	-	-	dup_in_hircus
chr12	82938400	82941500	3100	0.191835	5.76e-07	0.045977	intergenic_variant	MODIFIER	-	-	-	-	-	-	-	-	-	del_in_ibex
chr12	85670000	85671800	1800	0.00981618	8.85e-11	0	intergenic_variant	MODIFIER	-	-	-	-	-	-	-	-	-	del_in_ibex
chr13	29900	111300	81400	2.59633	0	0.0551099	intergenic_variant	MODIFIER	-	-	-	-	-	-	-	-	-	dup_in_ibex
chr13	16230400	16233200	2800	0.0692107	5.69e-11	0.97619	intergenic_variant	MODIFIER	-	-	-	-	-	-	-	-	-	dup_in_hircus
chr13	18632100	18652100	20000	0.367845	7.97e-12	0.907851	intergenic_variant	MODIFIER	-	-	-	-	-	-	-	-	-	dup_in_hircus
chr13	27293500	27299000	5500	1.80671	5.8e-11	0.00688468	coding_sequence_variant,3_prime_UTR_variant,intron_variant	MODIFIER	PHYH	ENSCHIG00000022569	Transcript	ENSCHIT00000033922.1	protein_coding	7-9outof9	6-8outof8	-	-1	dup_in_ibex
chr13	37186000	37240700	54700	1.84332	0	0.00605995	coding_sequence_variant,3_prime_UTR_variant,intron_variant	MODIFIER	PCSK2	ENSCHIG00000021637	Transcript	ENSCHIT00000032337.1	protein_coding	5-8outof8	4-7outof7	-	-1	dup_in_ibex
chr13	37186000	37240700	54700	1.84332	0	0.00605995	transcript_amplification	HIGH	-	ENSCHIG00000012932	Transcript	ENSCHIT00000018234.1	protein_coding	-	-	-	1	dup_in_ibex
chr13	37241600	37258900	17300	1.98296	0	0.00694013	coding_sequence_variant,intron_variant,feature_elongation	MODIFIER	PCSK2	ENSCHIG00000021637	Transcript	ENSCHIT00000032337.1	protein_coding	4outof8	3-4outof7	-	-1	dup_in_ibex
chr13	37843900	37871200	27300	1.89025	0	0.0191901	transcript_amplification	HIGH	-	ENSCHIG00000015086	Transcript	ENSCHIT00000021598.1	protein_coding	-	-	-	1	dup_in_ibex
chr13	37872200	37874800	2600	1.83061	3.62e-08	0.00397141	downstream_gene_variant	MODIFIER	DZANK1	ENSCHIG00000023950	Transcript	ENSCHIT00000036281.1	protein_coding	-	-	1558	-1	dup_in_ibex
chr13	37872200	37874800	2600	1.83061	3.62e-08	0.00397141	downstream_gene_variant	MODIFIER	-	ENSCHIG00000015086	Transcript	ENSCHIT00000021598.1	protein_coding	-	-	3197	1	dup_in_ibex
chr13	37877500	37880900	3400	2.04604	0	0.005	intron_variant,feature_elongation	MODIFIER	DZANK1	ENSCHIG00000023950	Transcript	ENSCHIT00000036281.1	protein_coding	-	17outof18	-	-1	dup_in_ibex
chr13	37881500	37887500	6000	1.91498	0	0.010223	coding_sequence_variant,intron_variant,feature_elongation	MODIFIER	DZANK1	ENSCHIG00000023950	Transcript	ENSCHIT00000036281.1	protein_coding	17outof19	16-17outof18	-	-1	dup_in_ibex
chr13	44237400	44239400	2000	0.5254	1.22e-07	0.00940439	intergenic_variant	MODIFIER	-	-	-	-	-	-	-	-	-	del_in_ibex
chr13	54246100	54251500	5400	0.0969062	2.95e-11	0.0661765	intergenic_variant	MODIFIER	-	-	-	-	-	-	-	-	-	del_in_ibex
chr13	61119100	61147600	28500	0.274563	5.59e-12	0.951906	intron_variant,feature_truncation	MODIFIER	ASXL1	ENSCHIG00000025369	Transcript	ENSCHIT00000038583.1	protein_coding	-	3outof11	-	1	dup_in_hircus
chr13	61119100	61147600	28500	0.274563	5.59e-12	0.951906	transcript_ablation	HIGH	-	ENSCHIG00000016821	Transcript	ENSCHIT00000024438.1	protein_coding	-	-	-	1	dup_in_hircus
chr13	62201600	62225800	24200	2.00343	0	0.0392466	coding_sequence_variant,5_prime_UTR_variant,intron_variant	MODIFIER	-	ENSCHIG00000021482	Transcript	ENSCHIT00000032057.1	protein_coding	1-4outof6	1-4outof5	-	-1	dup_in_ibex
chr13	62201600	62225800	24200	2.00343	0	0.0392466	transcript_amplification	HIGH	-	ENSCHIG00000002194	Transcript	ENSCHIT00000003022.1	lincRNA	-	-	-	-1	dup_in_ibex
chr13	75313200	75330600	17400	4.15153	0	0.0106004	coding_sequence_variant,intron_variant,feature_elongation	MODIFIER	-	ENSCHIG00000025440	Transcript	ENSCHIT00000038956.1	protein_coding	13-16outof23	12-16outof22	-	-1	dup_in_ibex
chr13	75313200	75330600	17400	4.15153	0	0.0106004	transcript_amplification	HIGH	-	ENSCHIG00000005214	Transcript	ENSCHIT00000006948.1	snoRNA	-	-	-	-1	dup_in_ibex
chr13	82522300	82527000	4700	0.0750588	3.39e-11	0.040404	intergenic_variant	MODIFIER	-	-	-	-	-	-	-	-	-	del_in_ibex
chr14	4908500	4915500	7000	0.396292	2.28e-11	0.123113	upstream_gene_variant	MODIFIER	-	ENSCHIG00000020529	Transcript	ENSCHIT00000030497.1	protein_coding	-	-	46	-1	del_in_ibex
chr14	4957300	4975500	18200	2.80078	0	0.0514938	coding_sequence_variant,5_prime_UTR_variant,intron_variant	MODIFIER	-	ENSCHIG00000024121	Transcript	ENSCHIT00000036594.1	protein_coding	1-6outof7	1-6outof6	-	1	dup_in_ibex
chr14	38832100	38833600	1500	0.0113663	1.06e-10	0.113636	intron_variant,feature_truncation	MODIFIER	MRPS28	ENSCHIG00000018727	Transcript	ENSCHIT00000027696.1	protein_coding	-	1outof2	-	1	del_in_ibex
chr14	49158300	49161100	2800	0.00240745	5.69e-11	0	intergenic_variant	MODIFIER	-	-	-	-	-	-	-	-	-	del_in_ibex
chr14	57905700	57907200	1500	0.0205025	1.06e-10	0	non_coding_transcript_exon_variant,intron_variant,feature_truncation	MODIFIER	-	ENSCHIG00000022967	Transcript	ENSCHIT00000034614.1	pseudogene	1-2outof2	1outof1	-	-1	del_in_ibex
chr15	3170000	3175100	5100	3.17816	0	0.0181034	coding_sequence_variant,5_prime_UTR_variant,intron_variant	MODIFIER	-	ENSCHIG00000013539	Transcript	ENSCHIT00000019138.1	protein_coding	1outof11	1outof10	-	-1	dup_in_ibex
chr15	3182900	3186800	3900	2.57695	1.53e-06	0.0319973	intergenic_variant	MODIFIER	-	-	-	-	-	-	-	-	-	dup_in_ibex
chr15	3187800	3246400	58600	2.12164	0	0.0239906	intergenic_variant	MODIFIER	-	-	-	-	-	-	-	-	-	dup_in_ibex
chr15	3917900	3928100	10200	1.90576	0	0.0324891	downstream_gene_variant	MODIFIER	-	ENSCHIG00000008349	Transcript	ENSCHIT00000011482.1	protein_coding	-	-	4262	1	dup_in_ibex
chr15	3960600	4027500	66900	3.43242	0	0.0136568	coding_sequence_variant,5_prime_UTR_variant,intron_variant	MODIFIER	-	ENSCHIG00000026736	Transcript	ENSCHIT00000040879.1	protein_coding	1-5outof11	1-5outof10	-	1	dup_in_ibex
chr15	4028100	4043600	15500	4.09384	0	0.00556095	coding_sequence_variant,3_prime_UTR_variant,intron_variant	MODIFIER	-	ENSCHIG00000026736	Transcript	ENSCHIT00000040879.1	protein_coding	6-11outof11	5-10outof10	-	1	dup_in_ibex
chr15	27449400	27452800	3400	0	4.69e-11	0	intron_variant,feature_truncation	MODIFIER	UVRAG	ENSCHIG00000025967	Transcript	ENSCHIT00000039627.1	protein_coding	-	13outof14	-	-1	del_in_ibex
chr15	32435400	32450300	14900	0.280498	1.07e-11	0.977718	upstream_gene_variant	MODIFIER	-	ENSCHIG00000007741	Transcript	ENSCHIT00000010599.1	protein_coding	-	-	4113	1	dup_in_hircus
chr15	34971300	34982700	11400	2.00416	0	0.011179	transcript_amplification	HIGH	OR52N4	ENSCHIG00000009634	Transcript	ENSCHIT00000013220.1	protein_coding	-	-	-	1	dup_in_ibex
chr15	35993300	36013100	19800	2.20337	0	0.0193835	upstream_gene_variant	MODIFIER	-	ENSCHIG00000013289	Transcript	ENSCHIT00000018729.1	protein_coding	-	-	4468	-1	dup_in_ibex
chr15	36015400	36043500	28100	2.37436	0	0.0228867	coding_sequence_variant,3_prime_UTR_variant	MODIFIER	-	ENSCHIG00000001685	Transcript	ENSCHIT00000002349.1	protein_coding	1outof1	-	-	-1	dup_in_ibex
chr15	36134500	36159900	25400	2.78728	0	0.033383	intergenic_variant	MODIFIER	-	-	-	-	-	-	-	-	-	dup_in_ibex
chr15	71176400	71181100	4700	0.14304	3.39e-11	0.00487805	intergenic_variant	MODIFIER	-	-	-	-	-	-	-	-	-	del_in_ibex
chr16	924300	934300	10000	1.62388	0	0.0276741	coding_sequence_variant,3_prime_UTR_variant,intron_variant	MODIFIER	-	ENSCHIG00000019212	Transcript	ENSCHIT00000028447.1	protein_coding	2-6outof6	1-5outof5	-	-1	dup_in_ibex
chr16	3867600	3870400	2800	0.102629	5.69e-11	0	intron_variant,feature_truncation	MODIFIER	MAPKAPK2	ENSCHIG00000026966	Transcript	ENSCHIT00000041254.1	protein_coding	-	2outof10	-	1	del_in_ibex
chr16	5113300	5117800	4500	2.03464	0	0.00301545	intron_variant,feature_elongation	MODIFIER	-	ENSCHIG00000020774	Transcript	ENSCHIT00000030913.1	protein_coding	-	21outof21	-	-1	dup_in_ibex
chr16	5120600	5127400	6800	2.16978	0	0.0216581	intron_variant,feature_elongation	MODIFIER	-	ENSCHIG00000020774	Transcript	ENSCHIT00000030913.1	protein_coding	-	21outof21	-	-1	dup_in_ibex
chr16	5133300	5136700	3400	1.75236	1.52e-08	0.0226744	intron_variant,feature_elongation	MODIFIER	-	ENSCHIG00000020774	Transcript	ENSCHIT00000030913.1	protein_coding	-	21outof21	-	-1	dup_in_ibex
chr16	5137400	5142700	5300	1.80752	0	0.0129964	intron_variant,feature_elongation	MODIFIER	-	ENSCHIG00000020774	Transcript	ENSCHIT00000030913.1	protein_coding	-	21outof21	-	-1	dup_in_ibex
chr16	5137400	5142700	5300	1.80752	0	0.0129964	upstream_gene_variant	MODIFIER	-	ENSCHIG00000000467	Transcript	ENSCHIT00000000692.1	protein_coding	-	-	2010	1	dup_in_ibex
chr16	5911800	5916900	5100	2.29344	0	0.0239069	coding_sequence_variant,intron_variant,feature_elongation	MODIFIER	ATP2B4	ENSCHIG00000021774	Transcript	ENSCHIT00000032659.1	protein_coding	3outof21	2-3outof20	-	1	dup_in_ibex
chr16	5926100	5935000	8900	1.79316	0	0.0253279	coding_sequence_variant,intron_variant,feature_elongation	MODIFIER	ATP2B4	ENSCHIG00000021774	Transcript	ENSCHIT00000032659.1	protein_coding	9-15outof21	8-15outof20	-	1	dup_in_ibex
chr16	5939900	5959900	20000	1.95381	0	0.00811525	coding_sequence_variant,3_prime_UTR_variant,intron_variant	MODIFIER	ATP2B4	ENSCHIG00000021774	Transcript	ENSCHIT00000032659.1	protein_coding	18-21outof21	17-20outof20	-	1	dup_in_ibex
chr16	14991400	14995200	1100	0.027472	1.81e-06	0.0188679	downstream_gene_variant	MODIFIER	-	ENSCHIG00000003216	Transcript	ENSCHIT00000004397.1	protein_coding	-	-	4641	-1	dup_in_ibex
chr16	14991400	14995200	1100	0.027472	1.81e-06	0.0188679	intron_variant,feature_elongation	MODIFIER	-	ENSCHIG00000016126	Transcript	ENSCHIT00000023301.1	protein_coding	-	2outof29	-	-1	dup_in_ibex
chr16	42908700	42931800	23100	1.94538	0	0.00914034	coding_sequence_variant,3_prime_UTR_variant,intron_variant	MODIFIER	GPR157	ENSCHIG00000019930	Transcript	ENSCHIT00000029535.1	protein_coding	3-4outof4	2-3outof3	-	1	dup_in_ibex
chr16	42933800	42946600	12800	1.79468	0	0.0352069	coding_sequence_variant,5_prime_UTR_variant,intron_variant	MODIFIER	-	ENSCHIG00000018753	Transcript	ENSCHIT00000027756.1	protein_coding	1outof12	1outof11	-	1	dup_in_ibex
chr16	49628400	49630300	1900	0.00352751	8.39e-11	0	downstream_gene_variant	MODIFIER	ANKRD65	ENSCHIG00000020091	Transcript	ENSCHIT00000029804.1	protein_coding	-	-	1550	1	del_in_ibex
chr16	49628400	49630300	1900	0.00352751	8.39e-11	0	upstream_gene_variant	MODIFIER	MRPL20	ENSCHIG00000010545	Transcript	ENSCHIT00000014564.1	protein_coding	-	-	1883	1	del_in_ibex
chr16	52727600	52755100	27500	5.38694	0	0.907444	transcript_amplification	HIGH	-	ENSCHIG00000004814	Transcript	ENSCHIT00000006418.1	protein_coding	-	-	-	1	dup_in_hircus
chr16	56282500	56307500	25000	0.298457	6.37e-12	0.818844	intron_variant,feature_truncation	MODIFIER	PAPPA2	ENSCHIG00000014992	Transcript	ENSCHIT00000021459.1	protein_coding	-	1outof21	-	1	dup_in_hircus
chr16	58269700	58272900	3200	0.0223062	4.98e-11	0.0208333	intron_variant,feature_truncation	MODIFIER	RASAL2	ENSCHIG00000016826	Transcript	ENSCHIT00000024447.1	protein_coding	-	1outof17	-	1	del_in_ibex
chr16	72551700	72553500	1800	0.00562713	8.85e-11	0	downstream_gene_variant	MODIFIER	5S_rRNA	ENSCHIG00000001569	Transcript	ENSCHIT00000002206.1	rRNA	-	-	4875	-1	del_in_ibex
chr17	263600	301800	38200	0.115182	4.17e-12	0.17686	coding_sequence_variant,5_prime_UTR_variant,intron_variant,feature_truncation	MODIFIER	-	ENSCHIG00000003453	Transcript	ENSCHIT00000004661.1	protein_coding	1-2outof2	1outof1	-	-1	del_in_ibex
chr17	263600	301800	38200	0.115182	4.17e-12	0.17686	stop_lost,coding_sequence_variant,3_prime_UTR_variant,intron_variant,feature_truncation	HIGH	-	ENSCHIG00000009334	Transcript	ENSCHIT00000012835.1	IG_V_gene	2outof2	1outof1	-	-1	del_in_ibex
chr17	263600	301800	38200	0.115182	4.17e-12	0.17686	transcript_ablation	HIGH	-	ENSCHIG00000017632	Transcript	ENSCHIT00000025821.1	protein_coding	-	-	-	-1	del_in_ibex
chr17	327300	332700	5400	3.61151	0	0.0117003	intergenic_variant	MODIFIER	-	-	-	-	-	-	-	-	-	dup_in_ibex
chr17	338000	359000	21000	14.4319	0	0.0138323	transcript_amplification	HIGH	-	ENSCHIG00000025831	Transcript	ENSCHIT00000039382.1	protein_coding	-	-	-	1	dup_in_ibex
chr17	361600	380000	18400	25.6386	0	0.0165286	transcript_amplification	HIGH	-	ENSCHIG00000004635	Transcript	ENSCHIT00000006154.1	processed_pseudogene	-	-	-	1	dup_in_ibex
chr17	645700	647900	2200	1.94319	6.4e-08	0.00262238	upstream_gene_variant	MODIFIER	-	ENSCHIG00000016084	Transcript	ENSCHIT00000023235.1	protein_coding	-	-	453	-1	dup_in_ibex
chr17	645700	647900	2200	1.94319	6.4e-08	0.00262238	upstream_gene_variant	MODIFIER	-	ENSCHIG00000025371	Transcript	ENSCHIT00000038582.1	protein_coding	-	-	4468	-1	dup_in_ibex
chr17	8868800	8877100	8300	2.7273	0	0.0212895	intergenic_variant	MODIFIER	-	-	-	-	-	-	-	-	-	dup_in_ibex
chr17	14440500	14462300	21800	0.386562	7.31e-12	0.825733	intergenic_variant	MODIFIER	-	-	-	-	-	-	-	-	-	dup_in_hircus
chr17	51761900	51771100	9200	0.00109472	1.73e-11	0	intron_variant,non_coding_transcript_variant,feature_truncation	MODIFIER	-	ENSCHIG00000007151	Transcript	ENSCHIT00000009678.1	lincRNA	-	1outof1	-	-1	del_in_ibex
chr17	68517000	68531000	14000	463.908	0	0.0565531	upstream_gene_variant	MODIFIER	-	ENSCHIG00000019259	Transcript	ENSCHIT00000028518.1	protein_coding	-	-	3160	-1	dup_in_ibex
chr17	68590700	68594600	3900	2.01043	0	0.0217293	intergenic_variant	MODIFIER	-	-	-	-	-	-	-	-	-	dup_in_ibex
chr17	68607800	68638200	30400	2.04237	0	0.0500651	intergenic_variant	MODIFIER	-	-	-	-	-	-	-	-	-	dup_in_ibex
chr17	68674800	68719500	44700	2.09954	0	0.0479928	intergenic_variant	MODIFIER	-	-	-	-	-	-	-	-	-	dup_in_ibex
chr17	68721100	68732800	11700	2.08959	0	0.0430278	intergenic_variant	MODIFIER	-	-	-	-	-	-	-	-	-	dup_in_ibex
chr17	68765800	68773900	8100	1.97358	0	0.0158424	intergenic_variant	MODIFIER	-	-	-	-	-	-	-	-	-	dup_in_ibex
chr18	1746000	1778200	32200	2.00133	0	0.0273256	coding_sequence_variant,3_prime_UTR_variant,intron_variant	MODIFIER	-	ENSCHIG00000016409	Transcript	ENSCHIT00000023760.1	protein_coding	3-5outof5	2-4outof4	-	-1	dup_in_ibex
chr18	1793200	1808200	15000	1.89604	0	0.031841	coding_sequence_variant,5_prime_UTR_variant,intron_variant	MODIFIER	-	ENSCHIG00000016409	Transcript	ENSCHIT00000023760.1	protein_coding	1outof5	1outof4	-	-1	dup_in_ibex
chr18	1793200	1808200	15000	1.89604	0	0.031841	downstream_gene_variant	MODIFIER	U6	ENSCHIG00000002720	Transcript	ENSCHIT00000003764.1	snRNA	-	-	2684	1	dup_in_ibex
chr18	7869700	7874900	5200	2.3769	1.23e-10	0.0546633	intergenic_variant	MODIFIER	-	-	-	-	-	-	-	-	-	dup_in_ibex
chr18	7879300	7881300	2000	0.0712192	7.97e-11	0.057971	intergenic_variant	MODIFIER	-	-	-	-	-	-	-	-	-	del_in_ibex
chr18	16205200	16214400	9200	0.235065	1.73e-11	0.890127	intergenic_variant	MODIFIER	-	-	-	-	-	-	-	-	-	dup_in_hircus
chr18	26110200	26128700	18500	2.29226	0	0.0171917	coding_sequence_variant,intron_variant,feature_elongation	MODIFIER	-	ENSCHIG00000025848	Transcript	ENSCHIT00000039732.1	protein_coding	3-12outof15	2-12outof14	-	1	dup_in_ibex
chr18	45496100	45499900	3800	0.138744	4.19e-11	0.0206897	intron_variant,non_coding_transcript_variant,feature_truncation	MODIFIER	-	ENSCHIG00000004445	Transcript	ENSCHIT00000005903.1	lincRNA	-	1outof4	-	-1	del_in_ibex
chr18	51520800	51541500	20700	1.86789	0	0.0156928	coding_sequence_variant,5_prime_UTR_variant,intron_variant	MODIFIER	-	ENSCHIG00000021270	Transcript	ENSCHIT00000031706.1	protein_coding	1outof9	1outof8	-	1	dup_in_ibex
chr18	51610000	51691500	81500	4.36148	0	0.0438664	non_coding_transcript_exon_variant,intron_variant	MODIFIER	-	ENSCHIG00000004478	Transcript	ENSCHIT00000005943.1	lincRNA	1-4outof5	1-4outof4	-	-1	dup_in_ibex
chr18	52827500	52831900	4400	0.284695	3.62e-11	0.147139	intron_variant,feature_truncation	MODIFIER	-	ENSCHIG00000018895	Transcript	ENSCHIT00000027978.1	protein_coding	-	4outof4	-	1	del_in_ibex
chr18	52827500	52831900	4400	0.284695	3.62e-11	0.147139	upstream_gene_variant	MODIFIER	-	ENSCHIG00000024358	Transcript	ENSCHIT00000036966.1	protein_coding	-	-	237	1	del_in_ibex
chr18	57705800	57715900	10100	0.0130627	1.58e-11	0.0617284	intergenic_variant	MODIFIER	-	-	-	-	-	-	-	-	-	del_in_ibex
chr18	57722800	57729200	6400	2.9253	0	0.138703	downstream_gene_variant	MODIFIER	JOSD2	ENSCHIG00000010931	Transcript	ENSCHIT00000015162.1	protein_coding	-	-	4900	-1	dup_in_ibex
chr18	58203100	58208800	5700	1.9972	9.04e-08	0.0574221	intergenic_variant	MODIFIER	-	-	-	-	-	-	-	-	-	dup_in_ibex
chr18	58611900	58622600	10700	2.49271	0	0.0151336	coding_sequence_variant,intron_variant,feature_elongation	MODIFIER	-	ENSCHIG00000023228	Transcript	ENSCHIT00000035069.1	protein_coding	1outof2	1outof1	-	-1	dup_in_ibex
chr18	58623100	58643900	20800	2.37875	0	0.0135367	5_prime_UTR_variant	MODIFIER	-	ENSCHIG00000023228	Transcript	ENSCHIT00000035069.1	protein_coding	1outof2	-	-	-1	dup_in_ibex
chr18	58623100	58643900	20800	2.37875	0	0.0135367	transcript_amplification	HIGH	-	ENSCHIG00000015689	Transcript	ENSCHIT00000022595.1	protein_coding	-	-	-	-1	dup_in_ibex
chr18	59136200	59156300	20100	1.51959	0	0.0290925	intergenic_variant	MODIFIER	-	-	-	-	-	-	-	-	-	dup_in_ibex
chr18	59974600	59980700	6100	1.61126	6.45e-07	0.0412518	upstream_gene_variant	MODIFIER	-	ENSCHIG00000012247	Transcript	ENSCHIT00000017124.1	protein_coding	-	-	1909	1	dup_in_ibex
chr18	59974600	59980700	6100	1.61126	6.45e-07	0.0412518	upstream_gene_variant	MODIFIER	-	ENSCHIG00000019435	Transcript	ENSCHIT00000028794.1	protein_coding	-	-	3971	-1	dup_in_ibex
chr18	60135700	60144000	8300	1.57576	3.07e-10	0.0368712	coding_sequence_variant,5_prime_UTR_variant,intron_variant	MODIFIER	-	ENSCHIG00000021602	Transcript	ENSCHIT00000032272.1	protein_coding	1outof2	1outof1	-	-1	dup_in_ibex
chr18	60145500	60153700	8200	1.62231	0	0.0411278	upstream_gene_variant	MODIFIER	-	ENSCHIG00000021602	Transcript	ENSCHIT00000032272.1	protein_coding	-	-	4896	-1	dup_in_ibex
chr18	60212000	60233600	21600	2.21944	0	0.0270232	coding_sequence_variant,3_prime_UTR_variant,intron_variant	MODIFIER	-	ENSCHIG00000023653	Transcript	ENSCHIT00000035783.1	protein_coding	2outof2	1outof1	-	-1	dup_in_ibex
chr18	60212000	60233600	21600	2.21944	0	0.0270232	intron_variant,feature_elongation	MODIFIER	-	ENSCHIG00000021602	Transcript	ENSCHIT00000032275.1	protein_coding	-	3outof3	-	-1	dup_in_ibex
chr18	60710400	60717300	6900	2.00485	0	0.0234139	intergenic_variant	MODIFIER	-	-	-	-	-	-	-	-	-	dup_in_ibex
chr18	60783100	60794900	11800	3.76127	0	0.0165522	intron_variant,feature_elongation	MODIFIER	-	ENSCHIG00000017914	Transcript	ENSCHIT00000026334.1	protein_coding	-	1outof1	-	-1	dup_in_ibex
chr18	60783100	60794900	11800	3.76127	0	0.0165522	transcript_amplification	HIGH	-	ENSCHIG00000011248	Transcript	ENSCHIT00000015649.1	protein_coding	-	-	-	-1	dup_in_ibex
chr18	64323700	64337600	13900	2.74728	0	0.0240331	coding_sequence_variant,3_prime_UTR_variant,intron_variant	MODIFIER	-	ENSCHIG00000017270	Transcript	ENSCHIT00000025224.1	protein_coding	4-9outof9	3-8outof8	-	-1	dup_in_ibex
chr18	64337800	64347300	9500	2.12854	6.71e-11	0.0582779	coding_sequence_variant,5_prime_UTR_variant,intron_variant	MODIFIER	-	ENSCHIG00000017270	Transcript	ENSCHIT00000025224.1	protein_coding	1-3outof9	1-3outof8	-	-1	dup_in_ibex
chr18	64361500	64370200	8700	2.56187	0	0.0581526	coding_sequence_variant,5_prime_UTR_variant,intron_variant	MODIFIER	-	ENSCHIG00000011266	Transcript	ENSCHIT00000015676.1	protein_coding	1-3outof4	1-3outof3	-	-1	dup_in_ibex
chr18	64361500	64370200	8700	2.56187	0	0.0581526	downstream_gene_variant	MODIFIER	-	ENSCHIG00000022734	Transcript	ENSCHIT00000034241.1	protein_coding	-	-	584	-1	dup_in_ibex
chr18	66235400	66243300	7900	0.242535	2.02e-11	0.819444	intergenic_variant	MODIFIER	-	-	-	-	-	-	-	-	-	dup_in_hircus
chr19	13849800	13854000	4200	0.0717431	3.79e-11	0.113208	intergenic_variant	MODIFIER	-	-	-	-	-	-	-	-	-	del_in_ibex
chr19	19143200	19147900	4700	1.89014	0	0.0127467	intergenic_variant	MODIFIER	-	-	-	-	-	-	-	-	-	dup_in_ibex
chr19	19163100	19171800	8700	2.56427	0	0.0113636	intergenic_variant	MODIFIER	-	-	-	-	-	-	-	-	-	dup_in_ibex
chr19	40856200	40871000	14800	0.16045	1.08e-11	0.770833	upstream_gene_variant	MODIFIER	KRTAP3-1	ENSCHIG00000001659	Transcript	ENSCHIT00000002415.1	protein_coding	-	-	271	-1	dup_in_hircus
chr19	40893400	40912100	18700	0.439653	8.52e-12	0.767685	stop_lost,coding_sequence_variant,3_prime_UTR_variant,intron_variant,feature_truncation	HIGH	-	ENSCHIG00000014439	Transcript	ENSCHIT00000020595.1	protein_coding	3outof3	2outof2	-	-1	dup_in_hircus
chr19	40893400	40912100	18700	0.439653	8.52e-12	0.767685	transcript_ablation	HIGH	-	ENSCHIG00000015470	Transcript	ENSCHIT00000022242.1	pseudogene	-	-	-	-1	dup_in_hircus
chr19	40893400	40912100	18700	0.439653	8.52e-12	0.767685	transcript_ablation	HIGH	-	ENSCHIG00000016488	Transcript	ENSCHIT00000023901.1	protein_coding	-	-	-	-1	dup_in_hircus
chr19	40893400	40912100	18700	0.439653	8.52e-12	0.767685	transcript_ablation	HIGH	-	ENSCHIG00000022685	Transcript	ENSCHIT00000034141.1	protein_coding	-	-	-	-1	dup_in_hircus
chr19	40893400	40912100	18700	0.439653	8.52e-12	0.767685	transcript_ablation	HIGH	-	ENSCHIG00000023678	Transcript	ENSCHIT00000035845.1	protein_coding	-	-	-	-1	dup_in_hircus
chr19	41065700	41069700	4000	0.184138	3.98e-11	0.165899	intergenic_variant	MODIFIER	-	-	-	-	-	-	-	-	-	del_in_ibex
chr19	42907200	42937300	30100	2.00087	0	0.0439728	downstream_gene_variant	MODIFIER	U2	ENSCHIG00000001736	Transcript	ENSCHIT00000002439.1	snRNA	-	-	4127	1	dup_in_ibex
chr19	42907200	42937300	30100	2.00087	0	0.0439728	transcript_amplification	HIGH	U2	ENSCHIG00000001776	Transcript	ENSCHIT00000002473.1	snRNA	-	-	-	-1	dup_in_ibex
chr19	42907200	42937300	30100	2.00087	0	0.0439728	transcript_amplification	HIGH	U2	ENSCHIG00000002327	Transcript	ENSCHIT00000003205.1	snRNA	-	-	-	-1	dup_in_ibex
chr19	56300600	56304500	3900	0.0067174	4.09e-11	0.027027	downstream_gene_variant	MODIFIER	DNAI2	ENSCHIG00000024904	Transcript	ENSCHIT00000037834.1	protein_coding	-	-	2858	-1	del_in_ibex
chr19	56300600	56304500	3900	0.0067174	4.09e-11	0.027027	upstream_gene_variant	MODIFIER	KIF19	ENSCHIG00000022827	Transcript	ENSCHIT00000034382.1	protein_coding	-	-	4869	-1	del_in_ibex
chr19	61900200	61909500	9300	0.131246	1.71e-11	0.85044	intergenic_variant	MODIFIER	-	-	-	-	-	-	-	-	-	dup_in_hircus
chr19	61931400	61955000	23600	0.313423	6.75e-12	0.724024	coding_sequence_variant,5_prime_UTR_variant,intron_variant,feature_truncation	MODIFIER	PRKCA	ENSCHIG00000024318	Transcript	ENSCHIT00000036978.1	protein_coding	1outof13	1outof12	-	1	dup_in_hircus
chr19	62256400	62259900	3500	0.000962845	4.55e-11	0	intron_variant,feature_truncation	MODIFIER	CACNG4	ENSCHIG00000022006	Transcript	ENSCHIT00000032953.1	protein_coding	-	2outof2	-	1	del_in_ibex
chr20	31604200	31607000	2800	0.0789151	5.69e-11	0.04	intergenic_variant	MODIFIER	-	-	-	-	-	-	-	-	-	del_in_ibex
chr20	34135500	34139700	4200	0.0650305	3.79e-11	0.188235	intergenic_variant	MODIFIER	-	-	-	-	-	-	-	-	-	del_in_ibex
chr20	69886700	69889500	2800	0.0169903	5.69e-11	0.121951	intergenic_variant	MODIFIER	-	-	-	-	-	-	-	-	-	del_in_ibex
chr20	70795800	70799800	4000	0.156916	3.98e-11	0	intergenic_variant	MODIFIER	-	-	-	-	-	-	-	-	-	del_in_ibex
chr21	57900	63700	5800	2.34034	0	0.0431748	intergenic_variant	MODIFIER	-	-	-	-	-	-	-	-	-	dup_in_ibex
chr21	108100	113600	5500	2.97801	0	0.0503613	intergenic_variant	MODIFIER	-	-	-	-	-	-	-	-	-	dup_in_ibex
chr21	117800	128400	10600	4.16661	0	0.0385959	intergenic_variant	MODIFIER	-	-	-	-	-	-	-	-	-	dup_in_ibex
chr21	3594400	3616700	22300	0.203476	7.15e-12	0.958115	intron_variant,feature_truncation	MODIFIER	-	ENSCHIG00000014564	Transcript	ENSCHIT00000020784.1	protein_coding	-	3outof4	-	1	dup_in_hircus
chr21	15569200	15571100	1900	0.0160302	8.39e-11	0	intron_variant,feature_truncation	MODIFIER	AKAP13	ENSCHIG00000014430	Transcript	ENSCHIT00000020578.1	protein_coding	-	1outof36	-	1	del_in_ibex
chr21	22675000	22682600	7600	3.7796	0	0.125585	non_coding_transcript_exon_variant,intron_variant	MODIFIER	-	ENSCHIG00000005344	Transcript	ENSCHIT00000007134.1	lincRNA	2-3outof3	1-2outof2	-	-1	dup_in_ibex
chr21	22692700	22698300	5600	4.99678	4.84e-09	0.0703352	intergenic_variant	MODIFIER	-	-	-	-	-	-	-	-	-	dup_in_ibex
chr21	22737100	22753900	16800	7.10085	0	0.142124	downstream_gene_variant	MODIFIER	-	ENSCHIG00000005362	Transcript	ENSCHIT00000007150.1	lincRNA	-	-	1413	-1	dup_in_ibex
chr21	22737100	22753900	16800	7.10085	0	0.142124	non_coding_transcript_exon_variant,intron_variant	MODIFIER	-	ENSCHIG00000005352	Transcript	ENSCHIT00000007142.1	lincRNA	1outof3	1outof2	-	-1	dup_in_ibex
chr21	22737100	22753900	16800	7.10085	0	0.142124	non_coding_transcript_exon_variant,intron_variant	MODIFIER	-	ENSCHIG00000005358	Transcript	ENSCHIT00000007146.1	lincRNA	1-3outof3	1-2outof2	-	-1	dup_in_ibex
chr21	22757100	22804100	47000	8.46682	0	0.0590298	non_coding_transcript_exon_variant,intron_variant	MODIFIER	-	ENSCHIG00000005362	Transcript	ENSCHIT00000007150.1	lincRNA	1-3outof4	1-3outof3	-	-1	dup_in_ibex
chr21	22757100	22804100	47000	8.46682	0	0.0590298	upstream_gene_variant	MODIFIER	-	ENSCHIG00000005358	Transcript	ENSCHIT00000007146.1	lincRNA	-	-	2964	-1	dup_in_ibex
chr21	22895400	22905800	10400	4.45438	0	0.0579171	intergenic_variant	MODIFIER	-	-	-	-	-	-	-	-	-	dup_in_ibex
chr21	24488700	24515300	26600	4.57369	0	0.0850681	transcript_amplification	HIGH	-	ENSCHIG00000015347	Transcript	ENSCHIT00000022021.1	protein_coding	-	-	-	1	dup_in_ibex
chr21	24518500	24577100	58600	6.74714	0	0.0145231	downstream_gene_variant	MODIFIER	-	ENSCHIG00000015347	Transcript	ENSCHIT00000022021.1	protein_coding	-	-	4769	1	dup_in_ibex
chr21	24518500	24577100	58600	6.74714	0	0.0145231	non_coding_transcript_exon_variant,intron_variant	MODIFIER	-	ENSCHIG00000005369	Transcript	ENSCHIT00000007159.1	lincRNA	3outof3	2outof2	-	-1	dup_in_ibex
chr21	24577500	24622800	45300	5.12384	0	0.0150784	coding_sequence_variant,5_prime_UTR_variant,intron_variant	MODIFIER	-	ENSCHIG00000005122	Transcript	ENSCHIT00000006820.1	protein_coding	1-5outof8	1-5outof7	-	1	dup_in_ibex
chr21	24577500	24622800	45300	5.12384	0	0.0150784	non_coding_transcript_exon_variant,intron_variant	MODIFIER	-	ENSCHIG00000005369	Transcript	ENSCHIT00000007159.1	lincRNA	1-2outof3	1-2outof2	-	-1	dup_in_ibex
chr21	24642900	24655600	12700	4.44355	0	0.0496605	intergenic_variant	MODIFIER	-	-	-	-	-	-	-	-	-	dup_in_ibex
chr21	39705600	39708000	2400	0.0378049	6.64e-11	0.0555556	intron_variant,feature_truncation	MODIFIER	PRKD1	ENSCHIG00000017644	Transcript	ENSCHIT00000025926.1	protein_coding	-	2outof18	-	-1	del_in_ibex
chr21	48297800	48299500	1700	0.0105509	9.37e-11	0.075	intron_variant,non_coding_transcript_variant,feature_truncation	MODIFIER	-	ENSCHIG00000005498	Transcript	ENSCHIT00000007329.1	lincRNA	-	1outof2	-	-1	del_in_ibex
chr21	50804800	50808600	3800	0.0966095	4.19e-11	0.0442478	intron_variant,feature_truncation	MODIFIER	LRFN5	ENSCHIG00000008107	Transcript	ENSCHIT00000011133.1	protein_coding	-	1outof5	-	1	del_in_ibex
chr21	54972000	54975600	3600	0.535566	4.43e-11	0.00340136	intron_variant,feature_truncation	MODIFIER	WDR76	ENSCHIG00000012212	Transcript	ENSCHIT00000017060.1	protein_coding	-	8outof12	-	1	del_in_ibex
chr21	58140600	58166700	26100	1.99648	0	0.00355191	coding_sequence_variant,5_prime_UTR_variant,3_prime_UTR_variant,intron_variant	MODIFIER	-	ENSCHIG00000014586	Transcript	ENSCHIT00000020810.1	protein_coding	2-5outof5	1-4outof4	-	-1	dup_in_ibex
chr21	58140600	58166700	26100	1.99648	0	0.00355191	intron_variant,feature_elongation	MODIFIER	-	ENSCHIG00000017277	Transcript	ENSCHIT00000025232.1	protein_coding	-	5outof5	-	1	dup_in_ibex
chr21	58140600	58166700	26100	1.99648	0	0.00355191	transcript_amplification	HIGH	-	ENSCHIG00000012128	Transcript	ENSCHIT00000016942.1	protein_coding	-	-	-	-1	dup_in_ibex
chr21	58721700	58729200	7500	1.86488	0	0.00505454	coding_sequence_variant,3_prime_UTR_variant,intron_variant	MODIFIER	-	ENSCHIG00000014562	Transcript	ENSCHIT00000020777.1	protein_coding	3-4outof4	2-3outof3	-	1	dup_in_ibex
chr21	67098000	67135100	37100	2.08704	0	0.0213882	transcript_amplification	HIGH	-	ENSCHIG00000006615	Transcript	ENSCHIT00000008910.1	protein_coding	-	-	-	1	dup_in_ibex
chr21	68860000	68863800	3800	0.0138512	4.19e-11	0.0526316	intergenic_variant	MODIFIER	-	-	-	-	-	-	-	-	-	del_in_ibex
chr21	68941200	68966000	24800	3.71945	0	0.0198786	transcript_amplification	HIGH	-	ENSCHIG00000012445	Transcript	ENSCHIT00000017414.1	protein_coding	-	-	-	1	dup_in_ibex
chr21	68941200	68966000	24800	3.71945	0	0.0198786	transcript_amplification	HIGH	-	ENSCHIG00000024628	Transcript	ENSCHIT00000037390.1	protein_coding	-	-	-	1	dup_in_ibex
chr21	69258300	69284100	25800	6.72875	0	0.154618	intergenic_variant	MODIFIER	-	-	-	-	-	-	-	-	-	dup_in_ibex
chr22	58577800	58580100	2300	0.0081779	6.93e-11	0	intergenic_variant	MODIFIER	-	-	-	-	-	-	-	-	-	del_in_ibex
chr23	4619200	4621500	2300	0.00775843	6.93e-11	0.0769231	intergenic_variant	MODIFIER	-	-	-	-	-	-	-	-	-	del_in_ibex
chr23	14414800	14429500	14700	4.24383	0	0.0321116	non_coding_transcript_exon_variant	MODIFIER	-	ENSCHIG00000007656	Transcript	ENSCHIT00000010446.1	lincRNA	1outof4	-	-	1	dup_in_ibex
chr23	14940500	14968600	28100	0.23343	5.67e-12	0.162507	coding_sequence_variant,5_prime_UTR_variant,intron_variant,feature_truncation	MODIFIER	-	ENSCHIG00000013116	Transcript	ENSCHIT00000018467.1	protein_coding	1-7outof7	1-6outof6	-	-1	del_in_ibex
chr23	14940500	14968600	28100	0.23343	5.67e-12	0.162507	stop_lost,coding_sequence_variant,3_prime_UTR_variant,intron_variant,feature_truncation	HIGH	-	ENSCHIG00000014090	Transcript	ENSCHIT00000020051.1	protein_coding	4-7outof7	3-6outof6	-	-1	del_in_ibex
chr23	16889100	16898100	9000	2.00543	0	0.00910147	coding_sequence_variant,5_prime_UTR_variant,intron_variant	MODIFIER	-	ENSCHIG00000026493	Transcript	ENSCHIT00000040449.1	protein_coding	1-2outof3	1-2outof2	-	1	dup_in_ibex
chr23	16889100	16898100	9000	2.00543	0	0.00910147	downstream_gene_variant	MODIFIER	-	ENSCHIG00000019632	Transcript	ENSCHIT00000029086.1	protein_coding	-	-	4668	-1	dup_in_ibex
chr23	16901300	16912700	11400	2.02299	0	0.00335963	coding_sequence_variant,3_prime_UTR_variant,intron_variant	MODIFIER	-	ENSCHIG00000019632	Transcript	ENSCHIT00000029086.1	protein_coding	1-5outof5	1-4outof4	-	-1	dup_in_ibex
chr23	16901300	16912700	11400	2.02299	0	0.00335963	downstream_gene_variant	MODIFIER	-	ENSCHIG00000026493	Transcript	ENSCHIT00000040449.1	protein_coding	-	-	1656	1	dup_in_ibex
chr23	20876600	20919200	42600	2.59419	0	0.03017	transcript_amplification	HIGH	-	ENSCHIG00000008016	Transcript	ENSCHIT00000011009.1	protein_coding	-	-	-	-1	dup_in_ibex
chr23	20876600	20919200	42600	2.59419	0	0.03017	transcript_amplification	HIGH	-	ENSCHIG00000025567	Transcript	ENSCHIT00000038924.1	protein_coding	-	-	-	1	dup_in_ibex
chr23	20958900	20972000	13100	1.85886	0	0.0149551	upstream_gene_variant	MODIFIER	-	ENSCHIG00000018017	Transcript	ENSCHIT00000026501.1	protein_coding	-	-	888	-1	dup_in_ibex
chr23	20958900	20972000	13100	1.85886	0	0.0149551	upstream_gene_variant	MODIFIER	-	ENSCHIG00000021899	Transcript	ENSCHIT00000032758.1	protein_coding	-	-	1829	-1	dup_in_ibex
chr23	20994300	21003800	9500	1.56011	0	0.00857872	upstream_gene_variant	MODIFIER	-	ENSCHIG00000009184	Transcript	ENSCHIT00000012633.1	protein_coding	-	-	1826	-1	dup_in_ibex
chr23	20994300	21003800	9500	1.56011	0	0.00857872	upstream_gene_variant	MODIFIER	-	ENSCHIG00000012639	Transcript	ENSCHIT00000017721.1	protein_coding	-	-	62	1	dup_in_ibex
chr23	21030300	21048500	18200	1.9336	0	0.0111451	transcript_amplification	HIGH	-	ENSCHIG00000012479	Transcript	ENSCHIT00000017467.1	protein_coding	-	-	-	1	dup_in_ibex
chr23	21030300	21048500	18200	1.9336	0	0.0111451	upstream_gene_variant	MODIFIER	-	ENSCHIG00000004385	Transcript	ENSCHIT00000005876.1	protein_coding	-	-	3478	1	dup_in_ibex
chr23	22585900	22591700	5800	2.24464	0	0.0130139	coding_sequence_variant,3_prime_UTR_variant,intron_variant	MODIFIER	STK19	ENSCHIG00000006985	Transcript	ENSCHIT00000009395.1	protein_coding	6-7outof7	6outof6	-	1	dup_in_ibex
chr23	22585900	22591700	5800	2.24464	0	0.0130139	coding_sequence_variant,5_prime_UTR_variant,intron_variant	MODIFIER	-	ENSCHIG00000021630	Transcript	ENSCHIT00000032418.1	protein_coding	1-17outof44	1-16outof43	-	1	dup_in_ibex
chr23	22598000	22604400	6400	1.87191	0	0.0115867	coding_sequence_variant,3_prime_UTR_variant,intron_variant	MODIFIER	-	ENSCHIG00000021630	Transcript	ENSCHIT00000032418.1	protein_coding	35-44outof44	34-43outof43	-	1	dup_in_ibex
chr23	22598000	22604400	6400	1.87191	0	0.0115867	coding_sequence_variant,3_prime_UTR_variant	MODIFIER	-	ENSCHIG00000023354	Transcript	ENSCHIT00000035483.1	protein_coding	45outof45	-	-	-1	dup_in_ibex
chr23	22598000	22604400	6400	1.87191	0	0.0115867	upstream_gene_variant	MODIFIER	-	ENSCHIG00000022212	Transcript	ENSCHIT00000033335.1	protein_coding	-	-	1169	1	dup_in_ibex
chr23	37615100	37624900	9800	0.184295	1.63e-11	0.968519	5_prime_UTR_variant,feature_truncation	MODIFIER	TMEM217	ENSCHIG00000004476	Transcript	ENSCHIT00000005933.1	protein_coding	1outof3	-	-	1	dup_in_hircus
chr23	37615100	37624900	9800	0.184295	1.63e-11	0.968519	upstream_gene_variant	MODIFIER	TBC1D22B	ENSCHIG00000025055	Transcript	ENSCHIT00000038078.1	protein_coding	-	-	2554	-1	dup_in_hircus
chr24	1340900	1356300	15400	0.296908	1.03e-11	0.742647	transcript_ablation	HIGH	-	ENSCHIG00000000252	Transcript	ENSCHIT00000000377.1	protein_coding	-	-	-	1	dup_in_hircus
chr24	5256800	5289400	32600	1.91402	0	0.00604695	intergenic_variant	MODIFIER	-	-	-	-	-	-	-	-	-	dup_in_ibex
chr24	33359600	33370100	10500	1.87453	0	0.0429729	downstream_gene_variant	MODIFIER	ANKRD29	ENSCHIG00000018673	Transcript	ENSCHIT00000027584.1	protein_coding	-	-	3924	1	dup_in_ibex
chr24	33371300	33376800	5500	1.78393	0	0.00698529	intergenic_variant	MODIFIER	-	-	-	-	-	-	-	-	-	dup_in_ibex
chr24	33378100	33409100	31000	1.94277	0	0.00526039	coding_sequence_variant,5_prime_UTR_variant,intron_variant	MODIFIER	-	ENSCHIG00000021287	Transcript	ENSCHIT00000031850.1	protein_coding	1-16outof25	1-16outof24	-	1	dup_in_ibex
chr24	33409900	33442300	32400	1.86467	0	0.0111105	coding_sequence_variant,3_prime_UTR_variant,intron_variant	MODIFIER	-	ENSCHIG00000021287	Transcript	ENSCHIT00000031850.1	protein_coding	17-25outof25	16-24outof24	-	1	dup_in_ibex
chr24	33409900	33442300	32400	1.86467	0	0.0111105	coding_sequence_variant,3_prime_UTR_variant,intron_variant	MODIFIER	-	ENSCHIG00000024653	Transcript	ENSCHIT00000037462.1	protein_coding	5-19outof19	4-18outof18	-	-1	dup_in_ibex
chr24	54392900	54400700	7800	0.441613	2.04e-11	0.857692	intron_variant,feature_truncation	MODIFIER	RAB27B	ENSCHIG00000016115	Transcript	ENSCHIT00000023288.1	protein_coding	-	1outof5	-	1	dup_in_hircus
chr24	60768400	60771100	2700	0.0468324	5.9e-11	0.129032	intron_variant,feature_truncation	MODIFIER	PIGN	ENSCHIG00000023320	Transcript	ENSCHIT00000035233.1	protein_coding	-	1outof28	-	-1	del_in_ibex
chr25	19015900	19035000	19100	0.268511	8.34e-12	0.825768	stop_lost,coding_sequence_variant,3_prime_UTR_variant,intron_variant,feature_truncation	HIGH	-	ENSCHIG00000018449	Transcript	ENSCHIT00000027254.1	protein_coding	3outof3	2outof2	-	1	dup_in_hircus
chr25	19015900	19035000	19100	0.268511	8.34e-12	0.825768	upstream_gene_variant	MODIFIER	-	ENSCHIG00000005152	Transcript	ENSCHIT00000006851.1	lincRNA	-	-	629	1	dup_in_hircus
chr25	34007700	34031400	23700	2.45804	0	0.024703	transcript_amplification	HIGH	5S_rRNA	ENSCHIG00000004180	Transcript	ENSCHIT00000005568.1	rRNA	-	-	-	-1	dup_in_ibex
chr25	34036800	34049900	13100	2.79871	0	0.0696769	intergenic_variant	MODIFIER	-	-	-	-	-	-	-	-	-	dup_in_ibex
chr25	34058000	34078800	20800	1.97736	0	0.0180158	intergenic_variant	MODIFIER	-	-	-	-	-	-	-	-	-	dup_in_ibex
chr25	34497300	34500900	3600	1.7447	1.09e-07	0.00774336	coding_sequence_variant,3_prime_UTR_variant	MODIFIER	-	ENSCHIG00000026607	Transcript	ENSCHIT00000040647.1	protein_coding	2outof2	-	-	1	dup_in_ibex
chr25	34713500	34716000	2500	1.94296	2.17e-07	0.00772472	intergenic_variant	MODIFIER	-	-	-	-	-	-	-	-	-	dup_in_ibex
chr25	34725000	34729900	4900	1.99044	0	0.0136268	intergenic_variant	MODIFIER	-	-	-	-	-	-	-	-	-	dup_in_ibex
chr25	34730600	34741200	10600	1.89738	0	0.0198104	intergenic_variant	MODIFIER	-	-	-	-	-	-	-	-	-	dup_in_ibex
chr26	369700	371000	1300	0.0210928	1.23e-10	0.103448	intron_variant,feature_truncation	MODIFIER	TUBGCP2	ENSCHIG00000014409	Transcript	ENSCHIT00000020563.1	protein_coding	-	1outof17	-	1	del_in_ibex
chr26	369700	371000	1300	0.0210928	1.23e-10	0.103448	upstream_gene_variant	MODIFIER	ZNF511	ENSCHIG00000014162	Transcript	ENSCHIT00000020159.1	protein_coding	-	-	2483	-1	del_in_ibex
chr26	610400	613400	3000	0.0582387	5.31e-11	0	intergenic_variant	MODIFIER	-	-	-	-	-	-	-	-	-	del_in_ibex
chr26	1003400	1015600	12200	0.141306	1.31e-11	0.0859599	intergenic_variant	MODIFIER	-	-	-	-	-	-	-	-	-	del_in_ibex
chr26	19568900	19571200	2300	0.0101992	6.93e-11	0.03125	intergenic_variant	MODIFIER	-	-	-	-	-	-	-	-	-	del_in_ibex
chr26	35121300	35126400	5100	1.63559	1.81e-08	0.0204165	coding_sequence_variant,intron_variant,feature_elongation	MODIFIER	-	ENSCHIG00000024348	Transcript	ENSCHIT00000037097.1	protein_coding	2-3outof9	1-3outof8	-	1	dup_in_ibex
chr26	35190600	35216200	25600	1.98189	0	0.0202312	intergenic_variant	MODIFIER	-	-	-	-	-	-	-	-	-	dup_in_ibex
chr26	40993100	41023600	30500	1.89649	0	0.02904	transcript_amplification	HIGH	-	ENSCHIG00000001835	Transcript	ENSCHIT00000002765.1	protein_coding	-	-	-	-1	dup_in_ibex
chr26	41104700	41111200	6500	1.9493	0	0.0346495	intergenic_variant	MODIFIER	-	-	-	-	-	-	-	-	-	dup_in_ibex
chr26	48384700	48387500	2800	0.0585765	5.69e-11	0.160714	intron_variant,feature_truncation	MODIFIER	-	ENSCHIG00000022550	Transcript	ENSCHIT00000033881.1	protein_coding	-	1outof2	-	-1	del_in_ibex
chr26	48802500	48825400	22900	0.298449	6.96e-12	0.838757	intergenic_variant	MODIFIER	-	-	-	-	-	-	-	-	-	dup_in_hircus
chr26	50322800	50370700	47900	0.34281	3.33e-12	0.980477	intergenic_variant	MODIFIER	-	-	-	-	-	-	-	-	-	dup_in_hircus
chr27	2100	11100	9000	146.298	0	0.0393073	intergenic_variant	MODIFIER	-	-	-	-	-	-	-	-	-	dup_in_ibex
chr27	11400	70200	58800	9.47064	1.12e-06	0.109045	intergenic_variant	MODIFIER	-	-	-	-	-	-	-	-	-	dup_in_ibex
chr27	1358000	1373600	15600	0.274547	1.02e-11	0.918595	intron_variant,feature_truncation	MODIFIER	ZNF385D	ENSCHIG00000019119	Transcript	ENSCHIT00000028308.1	protein_coding	-	2outof7	-	-1	dup_in_hircus
chr27	8383100	8398000	14900	1.97891	0	0.00518135	coding_sequence_variant,3_prime_UTR_variant,intron_variant	MODIFIER	POLB	ENSCHIG00000002303	Transcript	ENSCHIT00000004285.1	protein_coding	13-14outof14	12-13outof13	-	-1	dup_in_ibex
chr27	10956200	10971400	15200	2.0154	0	0.0116732	coding_sequence_variant,3_prime_UTR_variant,intron_variant	MODIFIER	-	ENSCHIG00000021808	Transcript	ENSCHIT00000032613.1	protein_coding	18-20outof20	17-19outof19	-	1	dup_in_ibex
chr27	10973500	10978500	5000	1.78349	2.55e-10	0.0159161	intergenic_variant	MODIFIER	-	-	-	-	-	-	-	-	-	dup_in_ibex
chr27	38274900	38278300	3400	0.0828127	4.69e-11	0.111111	intergenic_variant	MODIFIER	-	-	-	-	-	-	-	-	-	del_in_ibex
chr27	38576400	38592800	16400	1.72377	0	0.00754913	intergenic_variant	MODIFIER	-	-	-	-	-	-	-	-	-	dup_in_ibex
chr27	38594700	38599800	5100	0.496058	1.66e-07	0.194254	intergenic_variant	MODIFIER	-	-	-	-	-	-	-	-	-	del_in_ibex
chr28	15738200	15742300	4100	0.0175047	3.89e-11	0.166667	intron_variant,feature_truncation	MODIFIER	VCL	ENSCHIG00000000321	Transcript	ENSCHIT00000000478.1	protein_coding	-	1outof21	-	-1	del_in_ibex
chr28	33706000	33708700	2700	0.0040042	5.9e-11	0.0967742	intergenic_variant	MODIFIER	-	-	-	-	-	-	-	-	-	del_in_ibex
chr28	42851600	42853900	2300	0.00311939	6.93e-11	0.181818	intron_variant,feature_truncation	MODIFIER	PGBD5	ENSCHIG00000011162	Transcript	ENSCHIT00000015507.1	protein_coding	-	3outof6	-	1	del_in_ibex
chr28	44622000	44666200	44200	154.686	0	0.0708948	intergenic_variant	MODIFIER	-	-	-	-	-	-	-	-	-	dup_in_ibex
chr29	18780200	18782300	2100	0	7.59e-11	0	intergenic_variant	MODIFIER	-	-	-	-	-	-	-	-	-	del_in_ibex
chr29	39593600	39689300	95700	0.551278	1.67e-12	0.0683881	transcript_ablation	HIGH	APOOL	ENSCHIG00000009190	Transcript	ENSCHIT00000012674.1	protein_coding	-	-	-	-1	del_in_ibex
chr29	39593600	39689300	95700	0.551278	1.67e-12	0.0683881	transcript_ablation	HIGH	-	ENSCHIG00000021031	Transcript	ENSCHIT00000031337.1	protein_coding	-	-	-	1	del_in_ibex
chr29	46015400	46028600	13200	0.00405503	1.21e-11	0.05	upstream_gene_variant	MODIFIER	-	ENSCHIG00000002407	Transcript	ENSCHIT00000003318.1	lincRNA	-	-	619	1	del_in_ibex
chr29	46015400	46028600	13200	0.00405503	1.21e-11	0.05	upstream_gene_variant	MODIFIER	-	ENSCHIG00000011568	Transcript	ENSCHIT00000016126.1	protein_coding	-	-	969	-1	del_in_ibex
