# Supplementary material for: Genome Scan for Variable Genes Involved in Environmental Adaptations of Nubian Ibex
Source: J Mol Evol. 2021 Jun 17;89(7):448–57. doi: 10.1007/s00239-021-10015-3 (PMC8318948; doi:10.1007/s00239-021-10015-3)
Supplement: Supplementary file 7 — Supplementary file7 (XLSX 53 kb) CNVs associated protein-coding genes and their corresponding gene ontology analysis [file 239_2021_10015_MOESM7_ESM.xlsx]

## Sheet: Protein-coding-CNV-genes
CNV-associated protein coding genes identified across the three analyzed Nubian ibexes
Chr	CNV_start	CNV_end	Size	Read depth	P-value	q0	Consequence	IMPACT	SYMBOL	Gene	Feature_type	Feature	BIOTYPE	EXON	INTRON	DISTANCE	STRAND	CNV_typr
chr1	65862600	65865100	2500	0.206432	5.74e-09	0.0892857	intron_variant,feature_truncation	MODIFIER	-	ENSCHIG00000027245	Transcript	ENSCHIT00000041757.1	protein_coding	-	11outof22	-	-1	del_in_ibex
chr1	67890500	67913800	23300	0.211003	6.84e-12	0.879433	coding_sequence_variant,5_prime_UTR_variant,intron_variant,feature_truncation	MODIFIER	MYLK	ENSCHIG00000015809	Transcript	ENSCHIT00000022859.1	protein_coding	1-2outof31	1-2outof30	-	-1	dup_in_hircus
chr1	74335100	74337400	2300	0.00291621	6.93e-11	0.0208333	intron_variant,feature_truncation	MODIFIER	MB21D2	ENSCHIG00000020817	Transcript	ENSCHIT00000030952.1	protein_coding	-	1outof1	-	1	del_in_ibex
chr1	143938000	143943000	5000	3.79449	0	0.00869565	upstream_gene_variant	MODIFIER	PIK3R4	ENSCHIG00000023257	Transcript	ENSCHIT00000035118.1	protein_coding	-	-	1900	-1	dup_in_ibex
chr1	151406400	151415500	9100	0.0521813	1.75e-11	0.00884956	intron_variant,feature_truncation	MODIFIER	-	ENSCHIG00000025923	Transcript	ENSCHIT00000039568.1	protein_coding	-	8outof22	-	1	del_in_ibex
chr1	157369600	157403600	34000	2.10002	0	0.0243783	coding_sequence_variant,5_prime_UTR_variant,intron_variant	MODIFIER	PRDM9	ENSCHIG00000026346	Transcript	ENSCHIT00000040198.1	protein_coding	1-11outof11	1-10outof10	-	-1	dup_in_ibex
chr2	117207700	117225500	17800	0.229459	8.95e-12	0.902848	intron_variant,feature_truncation	MODIFIER	-	ENSCHIG00000016852	Transcript	ENSCHIT00000024486.1	protein_coding	-	9outof19	-	-1	dup_in_hircus
chr2	135392700	135394800	2100	0.00986789	7.59e-11	0.0212766	intron_variant,feature_truncation	MODIFIER	CYFIP1	ENSCHIG00000017200	Transcript	ENSCHIT00000025247.1	protein_coding	-	1outof30	-	1	del_in_ibex
chr3	20800	47300	26500	4.42965	0	0.024461	coding_sequence_variant,5_prime_UTR_variant,intron_variant	MODIFIER	NBPF4	ENSCHIG00000010191	Transcript	ENSCHIT00000014032.1	protein_coding	1-8outof13	1-8outof12	-	-1	dup_in_ibex
chr3	325700	336600	10900	2.97466	0	0.016933	downstream_gene_variant	MODIFIER	-	ENSCHIG00000019983	Transcript	ENSCHIT00000029617.1	protein_coding	-	-	611	-1	dup_in_ibex
chr3	21602000	21616700	14700	1.91448	0	0.00466524	coding_sequence_variant,5_prime_UTR_variant,intron_variant	MODIFIER	CYP4A21	ENSCHIG00000022081	Transcript	ENSCHIT00000033267.1	protein_coding	1-14outof15	1-14outof14	-	-1	dup_in_ibex
chr3	51665100	51673900	8800	1.92846	0	0.0102163	intron_variant,feature_elongation	MODIFIER	SLC44A5	ENSCHIG00000026769	Transcript	ENSCHIT00000040928.1	protein_coding	-	1outof22	-	-1	dup_in_ibex
chr3	51674900	51682800	7900	1.92743	0	0.0169033	intron_variant,feature_elongation	MODIFIER	SLC44A5	ENSCHIG00000026769	Transcript	ENSCHIT00000040928.1	protein_coding	-	1outof22	-	-1	dup_in_ibex
chr3	86843200	86860100	16900	2.16326	0	0.0370904	coding_sequence_variant,5_prime_UTR_variant,intron_variant	MODIFIER	GSTM4	ENSCHIG00000024688	Transcript	ENSCHIT00000037506.1	protein_coding	1-2outof8	1-2outof7	-	1	dup_in_ibex
chr3	86843200	86860100	16900	2.16326	0	0.0370904	downstream_gene_variant	MODIFIER	-	ENSCHIG00000023592	Transcript	ENSCHIT00000035708.1	protein_coding	-	-	4038	1	dup_in_ibex
chr3	93562700	93573400	10700	0.209682	1.49e-11	0.970194	coding_sequence_variant,5_prime_UTR_variant,intron_variant,feature_truncation	MODIFIER	DDX25	ENSCHIG00000005925	Transcript	ENSCHIT00000007974.1	protein_coding	1-4outof5	1-4outof4	-	1	dup_in_hircus
chr3	97722800	97735700	12900	3.29646	0	0.0869282	3_prime_UTR_variant	MODIFIER	PDE4DIP	ENSCHIG00000010241	Transcript	ENSCHIT00000014472.1	protein_coding	46outof46	-	-	1	dup_in_ibex
chr3	111010400	111025800	15400	2.09274	0	0.0229431	coding_sequence_variant,intron_variant,feature_elongation	MODIFIER	CD48	ENSCHIG00000018067	Transcript	ENSCHIT00000026575.1	protein_coding	2outof4	1-2outof3	-	-1	dup_in_ibex
chr4	297600	302400	4800	0.0209503	3.32e-11	0.0681818	intron_variant,feature_truncation	MODIFIER	-	ENSCHIG00000018296	Transcript	ENSCHIT00000026970.1	protein_coding	-	23outof24	-	-1	del_in_ibex
chr4	7003000	7019400	16400	1.80589	0	0.0115695	coding_sequence_variant,3_prime_UTR_variant	MODIFIER	GIMAP7	ENSCHIG00000024423	Transcript	ENSCHIT00000037056.1	protein_coding	2outof2	-	-	1	dup_in_ibex
chr5	97803500	97806900	3400	0.199336	4.69e-11	0.10628	downstream_gene_variant	MODIFIER	-	ENSCHIG00000009906	Transcript	ENSCHIT00000013627.1	protein_coding	-	-	4153	-1	del_in_ibex
chr5	97808600	97810200	1600	0.117426	3.12e-06	0.0153846	downstream_gene_variant	MODIFIER	-	ENSCHIG00000009906	Transcript	ENSCHIT00000013627.1	protein_coding	-	-	853	-1	del_in_ibex
chr5	99356100	99360700	4600	1.82596	1.73e-06	0.0587992	coding_sequence_variant,intron_variant,feature_elongation	MODIFIER	Antigen	ENSCHIG00000015796	Transcript	ENSCHIT00000022945.1	protein_coding	3-4outof19	2-4outof18	-	-1	dup_in_ibex
chr5	101608200	101629300	21100	2.48411	0	0.0136163	coding_sequence_variant,3_prime_UTR_variant,intron_variant	MODIFIER	CD163L1	ENSCHIG00000013285	Transcript	ENSCHIT00000018745.1	protein_coding	5-18outof18	5-17outof17	-	1	dup_in_ibex
chr5	101608200	101629300	21100	2.48411	0	0.0136163	upstream_gene_variant	MODIFIER	-	ENSCHIG00000012612	Transcript	ENSCHIT00000017683.1	protein_coding	-	-	4265	1	dup_in_ibex
chr5	101656400	101668100	11700	0.288531	1.36e-11	0.835729	intron_variant,feature_truncation	MODIFIER	-	ENSCHIG00000012612	Transcript	ENSCHIT00000017683.1	protein_coding	-	4outof6	-	1	dup_in_hircus
chr5	108495000	108505200	10200	1.95877	0	0.0100034	downstream_gene_variant	MODIFIER	-	ENSCHIG00000024286	Transcript	ENSCHIT00000036842.1	protein_coding	-	-	8	1	dup_in_ibex
chr5	112038800	112048300	9500	1.55899	2.01e-10	0.0138122	coding_sequence_variant,3_prime_UTR_variant,intron_variant	MODIFIER	CYP2D14	ENSCHIG00000017340	Transcript	ENSCHIT00000025352.1	protein_coding	5-9outof9	4-8outof8	-	-1	dup_in_ibex
chr5	112058600	112068400	9800	1.78983	0	0.013649	coding_sequence_variant,3_prime_UTR_variant,intron_variant	MODIFIER	CYP2D6	ENSCHIG00000012914	Transcript	ENSCHIT00000018167.1	protein_coding	2-9outof9	1-8outof8	-	-1	dup_in_ibex
chr5	112058600	112068400	9800	1.78983	0	0.013649	downstream_gene_variant	MODIFIER	TCF20	ENSCHIG00000018238	Transcript	ENSCHIT00000026862.1	protein_coding	-	-	4849	-1	dup_in_ibex
chr5	115617400	115620700	3300	0.1129	4.83e-11	0.107438	intron_variant,feature_truncation	MODIFIER	CELSR1	ENSCHIG00000018021	Transcript	ENSCHIT00000026541.1	protein_coding	-	26outof35	-	-1	del_in_ibex
chr5	115752600	115755700	3100	0.0159134	5.14e-11	0.0980392	coding_sequence_variant,5_prime_UTR_variant,intron_variant,feature_truncation	MODIFIER	CELSR1	ENSCHIG00000018021	Transcript	ENSCHIT00000026541.1	protein_coding	1-2outof36	1-2outof35	-	-1	del_in_ibex
chr6	5876900	5889700	12800	2.45276	0	0.110415	coding_sequence_variant,intron_variant,feature_elongation	MODIFIER	ARHGAP20	ENSCHIG00000013097	Transcript	ENSCHIT00000018427.1	protein_coding	20-24outof26	19-24outof25	-	1	dup_in_ibex
chr6	11318300	11327300	9000	0.227487	1.77e-11	0.946755	intron_variant,feature_truncation	MODIFIER	UGT8	ENSCHIG00000017623	Transcript	ENSCHIT00000025809.1	protein_coding	-	1outof4	-	-1	dup_in_hircus
chr6	85040500	85060000	19500	2.55871	0	0.0471814	coding_sequence_variant,5_prime_UTR_variant,intron_variant	MODIFIER	UGT2B7	ENSCHIG00000015853	Transcript	ENSCHIT00000022863.1	protein_coding	1-2outof6	1-2outof5	-	-1	dup_in_ibex
chr6	113107600	113143400	35800	2.00817	0	0.0139139	coding_sequence_variant,5_prime_UTR_variant,intron_variant	MODIFIER	MAN2B2	ENSCHIG00000011403	Transcript	ENSCHIT00000015944.1	protein_coding	1-14outof22	1-14outof21	-	-1	dup_in_ibex
chr6	113107600	113143400	35800	2.00817	0	0.0139139	downstream_gene_variant	MODIFIER	-	ENSCHIG00000016572	Transcript	ENSCHIT00000024105.1	protein_coding	-	-	1461	-1	dup_in_ibex
chr6	113244100	113248600	4500	1.85053	0	0.0205761	coding_sequence_variant,intron_variant,feature_elongation	MODIFIER	MAN2B2-like	ENSCHIG00000025479	Transcript	ENSCHIT00000038809.1	protein_coding	13-16outof19	12-16outof18	-	1	dup_in_ibex
chr6	114905600	114908400	2800	0	5.69e-11	0	intron_variant,feature_truncation	MODIFIER	TRMT44	ENSCHIG00000019204	Transcript	ENSCHIT00000028436.1	protein_coding	-	8outof10	-	1	del_in_ibex
chr7	2591400	2596600	5200	0.00322182	3.06e-11	0.047619	intron_variant,feature_truncation	MODIFIER	FER	ENSCHIG00000016417	Transcript	ENSCHIT00000023780.1	protein_coding	-	12outof18	-	-1	del_in_ibex
chr7	61279200	61290500	11300	252.225	0	0.170481	coding_sequence_variant,5_prime_UTR_variant,intron_variant	MODIFIER	MT-ATP6	ENSCHIG00000017448	Transcript	ENSCHIT00000025540.1	protein_coding	1outof4	1outof3	-	-1	dup_in_ibex
chr7	92685000	92733800	48800	1.89	0	0.0236428	coding_sequence_variant,3_prime_UTR_variant,intron_variant	MODIFIER	C3	ENSCHIG00000008320	Transcript	ENSCHIT00000011743.1	protein_coding	3-42outof42	2-41outof41	-	-1	dup_in_ibex
chr7	93096500	93109400	12900	1.80499	0	0.0135538	coding_sequence_variant,intron_variant,feature_elongation	MODIFIER	ADGRE3	ENSCHIG00000022235	Transcript	ENSCHIT00000033344.1	protein_coding	11-16outof17	10-16outof16	-	1	dup_in_ibex
chr7	93096500	93109400	12900	1.80499	0	0.0135538	downstream_gene_variant	MODIFIER	-	ENSCHIG00000015838	Transcript	ENSCHIT00000022857.1	protein_coding	-	-	2618	-1	dup_in_ibex
chr7	94689600	94694400	4800	1.92372	0	0.00505443	downstream_gene_variant	MODIFIER	MRPL4	ENSCHIG00000000516	Transcript	ENSCHIT00000000933.1	protein_coding	-	-	139	1	dup_in_ibex
chr7	94689600	94694400	4800	1.92372	0	0.00505443	upstream_gene_variant	MODIFIER	ICAM1	ENSCHIG00000015941	Transcript	ENSCHIT00000023003.1	protein_coding	-	-	3221	1	dup_in_ibex
chr7	96343900	96350900	7000	0.150812	2.28e-11	0.189831	coding_sequence_variant,5_prime_UTR_variant,intron_variant,feature_truncation	MODIFIER	ADGRE2	ENSCHIG00000020226	Transcript	ENSCHIT00000030031.1	protein_coding	1-5outof18	1-4outof17	-	1	dup_in_hircus
chr7	96343900	96350900	7000	0.150812	2.28e-11	0.189831	upstream_gene_variant	MODIFIER	Pcp2	ENSCHIG00000025309	Transcript	ENSCHIT00000038486.1	protein_coding	-	-	460	-1	del_in_ibex
chr7	96343900	96350900	7000	0.150812	2.28e-11	0.189831	upstream_gene_variant	MODIFIER	XAB2	ENSCHIG00000011512	Transcript	ENSCHIT00000016050.1	protein_coding	-	-	3723	-1	del_in_ibex
chr8	22709200	22715600	6400	3.08422	4.98e-10	0.0731061	upstream_gene_variant	MODIFIER	WC1	ENSCHIG00000025046	Transcript	ENSCHIT00000038067.1	protein_coding	-	-	3478	-1	dup_in_ibex
chr8	23058100	23116600	58500	3.37647	0	0.0461736	upstream_gene_variant	MODIFIER	IFNB1	ENSCHIG00000010419	Transcript	ENSCHIT00000014348.1	protein_coding	-	-	2934	1	dup_in_ibex
chr8	23121200	23130400	9200	2.42644	0	0.0139367	downstream_gene_variant	MODIFIER	-	ENSCHIG00000010419	Transcript	ENSCHIT00000014348.1	protein_coding	-	-	1107	1	dup_in_ibex
chr8	23133700	23137800	4100	2.09312	2.93e-07	0.0372951	upstream_gene_variant	MODIFIER	IFNA2	ENSCHIG00000015822	Transcript	ENSCHIT00000022832.1	protein_coding	-	-	1171	1	dup_in_ibex
chr8	58914800	58989000	74200	1.8779	0	0.0158475	coding_sequence_variant--3_prime_UTR_variant--intron_variant	MODIFIER	FAM205A	ENSCHIG00000018064	Transcript	ENSCHIT00000026564.1	protein_coding	2outof2	1outof1	-	-1	exonic	dup-ibex
chr8	58937400	58941900	4500	2.01999	0	0.00753296	intron_variant,feature_elongation	MODIFIER	-	ENSCHIG00000018064	Transcript	ENSCHIT00000026564.1	protein_coding	-	1outof1	-	-1	dup_in_ibex
chr8	58948500	58953500	5000	1.98085	0	0.018544	intron_variant,feature_elongation	MODIFIER	-	ENSCHIG00000018064	Transcript	ENSCHIT00000026564.1	protein_coding	-	1outof1	-	-1	dup_in_ibex
chr8	74405500	74407800	2300	0.0498154	6.93e-11	0.153846	intron_variant,feature_truncation	MODIFIER	EPHX2	ENSCHIG00000007111	Transcript	ENSCHIT00000009626.1	protein_coding	-	5outof18	-	1	del_in_ibex
chr8	75739900	75759100	19200	2.33315	0	0.0431678	intron_variant,feature_elongation	MODIFIER	CNTFR	ENSCHIG00000010514	Transcript	ENSCHIT00000014531.1	protein_coding	-	3outof9	-	-1	dup_in_ibex
chr9	74011600	74040500	28900	4.26357	0	0.0498302	coding_sequence_variant,3_prime_UTR_variant,intron_variant	MODIFIER	NKG2D ligand 1-like	ENSCHIG00000004128	Transcript	ENSCHIT00000005488.1	protein_coding	2-5outof5	1-4outof4	-	-1	dup_in_ibex
chr9	74047100	74260900	213800	3.16891	0	0.0236319	coding_sequence_variant--5_prime_UTR_variant--intron_variant	MODIFIER	NKG2D ligand 4-like	ENSCHIG00000023938	Transcript	ENSCHIT00000036248.1	protein_coding	1-3outof4	1-3outof3	-	1	exonic	dup-ibex
chr9	74080800	74097900	17100	2.13832	0	0.0286603	intron_variant,feature_elongation	MODIFIER	-	ENSCHIG00000023938	Transcript	ENSCHIT00000036248.1	protein_coding	-	3outof3	-	1	dup_in_ibex
chr9	74108700	74146800	38100	2.17336	0	0.0553641	intron_variant,feature_elongation	MODIFIER	-	ENSCHIG00000023938	Transcript	ENSCHIT00000036248.1	protein_coding	-	3outof3	-	1	dup_in_ibex
chr9	74165000	74179400	14400	2.02566	0	0.0443603	intron_variant,feature_elongation	MODIFIER	-	ENSCHIG00000023938	Transcript	ENSCHIT00000036248.1	protein_coding	-	3outof3	-	1	dup_in_ibex
chr9	74182900	74222000	39100	2.44854	0	0.0410731	intron_variant,feature_elongation	MODIFIER	-	ENSCHIG00000023938	Transcript	ENSCHIT00000036248.1	protein_coding	-	3outof3	-	1	dup_in_ibex
chr9	74226100	74260900	34800	2.56723	0	0.0294048	intron_variant,feature_elongation	MODIFIER	-	ENSCHIG00000023938	Transcript	ENSCHIT00000036248.1	protein_coding	-	3outof3	-	1	dup_in_ibex
chr9	74316600	74455600	139000	2.0597	0	0.0464464	coding_sequence_variant--3_prime_UTR_variant--intron_variant	MODIFIER	ULBP3	ENSCHIG00000008160	Transcript	ENSCHIT00000011219.1	protein_coding	2-5outof5	1-4outof4	-	-1	exonic	dup-ibex
chr9	74409600	74415400	5800	2.07603	0	0.0536455	intron_variant,feature_elongation	MODIFIER	-	ENSCHIG00000008160	Transcript	ENSCHIT00000011219.1	protein_coding	-	2outof4	-	-1	dup_in_ibex
chr9	74409600	74415400	5800	2.07603	0	0.0536455	upstream_gene_variant	MODIFIER	LRP11	ENSCHIG00000019400	Transcript	ENSCHIT00000028740.1	protein_coding	-	-	2245	-1	dup_in_ibex
chr9	74448200	74455600	7400	2.01217	0	0.0160428	downstream_gene_variant	MODIFIER	-	ENSCHIG00000009062	Transcript	ENSCHIT00000012480.1	protein_coding	-	-	3570	-1	dup_in_ibex
chr9	74448200	74455600	7400	2.01217	0	0.0160428	intron_variant,feature_elongation	MODIFIER	-	ENSCHIG00000008160	Transcript	ENSCHIT00000011219.1	protein_coding	-	1outof4	-	-1	dup_in_ibex
chr9	74459600	74469600	10000	2.19994	0	0.0296721	5_prime_UTR_variant,intron_variant	MODIFIER	-	ENSCHIG00000008160	Transcript	ENSCHIT00000011219.1	protein_coding	1outof5	1outof4	-	-1	dup_in_ibex
chr9	74459600	74469600	10000	2.19994	0	0.0296721	5_prime_UTR_variant,intron_variant	MODIFIER	-	ENSCHIG00000008160	Transcript	ENSCHIT00000011219.1	protein_coding	1outof5	1outof4	-	-1	dup_in_ibex
chr9	74459600	74469600	10000	2.19994	0	0.0296721	coding_sequence_variant--5_prime_UTR_variant--intron_variant	MODIFIER	LRP11-like	ENSCHIG00000009062	Transcript	ENSCHIT00000012480.1	protein_coding	1-5outof6	1-5outof5	-	-1	exonic	dup-ibex
chr9	88088200	88094400	6200	1.65078	9.86e-08	0.0765181	5_prime_UTR_variant	MODIFIER	-	ENSCHIG00000021177	Transcript	ENSCHIT00000031564.1	protein_coding	1outof5	-	-	1	dup_in_ibex
chr9	88868200	88871900	3700	0.0848431	4.31e-11	0.0289855	intron_variant,feature_truncation	MODIFIER	RPS6KA2	ENSCHIG00000016479	Transcript	ENSCHIT00000023884.1	protein_coding	-	16outof22	-	-1	del_in_ibex
chr9	90205300	90208200	2900	0	5.5e-11	0	intron_variant,feature_truncation	MODIFIER	SMOC2	ENSCHIG00000024776	Transcript	ENSCHIT00000037648.1	protein_coding	-	9outof12	-	1	del_in_ibex
chr10	78472100	78477100	5000	1.72914	0	0.0715421	upstream_gene_variant	MODIFIER	TRAV22	ENSCHIG00000013268	Transcript	ENSCHIT00000018695.1	protein_coding	-	-	3106	1	dup_in_ibex
chr11	47892700	47895200	2500	0	6.37e-11	0	intron_variant,feature_truncation	MODIFIER	RNF103	ENSCHIG00000015167	Transcript	ENSCHIT00000021735.1	protein_coding	-	2outof3	-	1	del_in_ibex
chr11	92974800	92979900	5100	1.98928	0	0.0109327	coding_sequence_variant,5_prime_UTR_variant	MODIFIER	OR1L8-like	ENSCHIG00000002954	Transcript	ENSCHIT00000004067.1	protein_coding	1outof1	-	-	-1	dup_in_ibex
chr11	105471600	105476000	4400	0.0191717	3.62e-11	0.0327869	intron_variant,feature_truncation	MODIFIER	CACNA1B	ENSCHIG00000005457	Transcript	ENSCHIT00000009151.1	protein_coding	-	15outof46	-	-1	del_in_ibex
chr11	105822100	105824100	2000	0.00226006	7.97e-11	0	intron_variant,feature_truncation	MODIFIER	PNPLA7	ENSCHIG00000024860	Transcript	ENSCHIT00000038007.1	protein_coding	-	14outof34	-	1	del_in_ibex
chr12	14187699	14206800	19100	2.83633	0	0.0261237	coding_sequence_variant--5_prime_UTR_variant--intron_variant	MODIFIER	MRP4-like	ENSCHIG00000005530	Transcript	ENSCHIT00000007381.1	protein_coding	1-3outof31	1outof30	-	1	dup-ibex
chr12	14673200	14684300	11100	0.468941	1.44e-11	0.179922	intron_variant,feature_truncation	MODIFIER	-	ENSCHIG00000022427	Transcript	ENSCHIT00000033695.1	protein_coding	-	3outof20	-	1	del_in_ibex
chr12	14851899	14991100	139200	2.00465	0	0.00357508	coding_sequence_variant--3_prime_UTR_variant--intron_variant	MODIFIER	MRP4	ENSCHIG00000016126	Transcript	ENSCHIT00000023301.1	protein_coding	3-29outof30	28-29outof29	-	-1	dup-ibex
chr12	34980100	35001500	21400	3.44002	0	0.0346951	coding_sequence_variant,5_prime_UTR_variant,3_prime_UTR_variant,intron_variant	MODIFIER	MRP4-like	ENSCHIG00000013067	Transcript	ENSCHIT00000018375.1	protein_coding	1-7outof7	1-6outof6	-	1	dup_in_ibex
chr13	27293500	27299000	5500	1.80671	5.8e-11	0.00688468	coding_sequence_variant,3_prime_UTR_variant,intron_variant	MODIFIER	PHYH	ENSCHIG00000022569	Transcript	ENSCHIT00000033922.1	protein_coding	7-9outof9	6-8outof8	-	-1	dup_in_ibex
chr13	37872200	37874800	2600	1.83061	3.62e-08	0.00397141	downstream_gene_variant	MODIFIER	DZANK1	ENSCHIG00000023950	Transcript	ENSCHIT00000036281.1	protein_coding	-	-	1558	-1	dup_in_ibex
chr13	37872200	37874800	2600	1.83061	3.62e-08	0.00397141	downstream_gene_variant	MODIFIER	-	ENSCHIG00000015086	Transcript	ENSCHIT00000021598.1	protein_coding	-	-	3197	1	dup_in_ibex
chr13	37877500	37880900	3400	2.04604	0	0.005	intron_variant,feature_elongation	MODIFIER	DZANK1	ENSCHIG00000023950	Transcript	ENSCHIT00000036281.1	protein_coding	-	17outof18	-	-1	dup_in_ibex
chr13	37881500	37887500	6000	1.91498	0	0.010223	coding_sequence_variant,intron_variant,feature_elongation	MODIFIER	DZANK1	ENSCHIG00000023950	Transcript	ENSCHIT00000036281.1	protein_coding	17outof19	16-17outof18	-	-1	dup_in_ibex
chr13	61119100	61147600	28500	0.274563	5.59e-12	0.951906	intron_variant,feature_truncation	MODIFIER	ASXL1	ENSCHIG00000025369	Transcript	ENSCHIT00000038583.1	protein_coding	-	3outof11	-	1	dup_in_hircus
chr13	62201600	62225800	24200	2.00343	0	0.0392466	coding_sequence_variant,5_prime_UTR_variant,intron_variant	MODIFIER	BPIFA2	ENSCHIG00000021482	Transcript	ENSCHIT00000032057.1	protein_coding	1-4outof6	1-4outof5	-	-1	dup_in_ibex
chr13	75313200	75330600	17400	4.15153	0	0.0106004	coding_sequence_variant,intron_variant,feature_elongation	MODIFIER	ZMYND8	ENSCHIG00000025440	Transcript	ENSCHIT00000038956.1	protein_coding	13-16outof23	12-16outof22	-	-1	dup_in_ibex
chr14	4908500	4915500	7000	0.396292	2.28e-11	0.123113	upstream_gene_variant	MODIFIER	CA1-like	ENSCHIG00000020529	Transcript	ENSCHIT00000030497.1	protein_coding	-	-	46	-1	del_in_ibex
chr14	4957300	4975500	18200	2.80078	0	0.0514938	coding_sequence_variant,5_prime_UTR_variant,intron_variant	MODIFIER	CA1	ENSCHIG00000024121	Transcript	ENSCHIT00000036594.1	protein_coding	1-6outof7	1-6outof6	-	1	dup_in_ibex
chr14	38832100	38833600	1500	0.0113663	1.06e-10	0.113636	intron_variant,feature_truncation	MODIFIER	MRPS28	ENSCHIG00000018727	Transcript	ENSCHIT00000027696.1	protein_coding	-	1outof2	-	1	del_in_ibex
chr15	3170000	3175100	5100	3.17816	0	0.0181034	coding_sequence_variant,5_prime_UTR_variant,intron_variant	MODIFIER	KRTAP1-1	ENSCHIG00000013539	Transcript	ENSCHIT00000019138.1	protein_coding	1outof11	1outof10	-	-1	dup_in_ibex
chr15	3917900	3928100	10200	1.90576	0	0.0324891	downstream_gene_variant	MODIFIER	-	ENSCHIG00000008349	Transcript	ENSCHIT00000011482.1	protein_coding	-	-	4262	1	dup_in_ibex
chr15	3960600	4043600	83000	3.55684	0	0.0136568	coding_sequence_variant--5_prime_UTR_variant--intron_variant	MODIFIER	FADS2-like	ENSCHIG00000026736	Transcript	ENSCHIT00000040879.1	protein_coding	1-5outof11	1-5outof10
chr15	27449400	27452800	3400	0	4.69e-11	0	intron_variant,feature_truncation	MODIFIER	UVRAG	ENSCHIG00000025967	Transcript	ENSCHIT00000039627.1	protein_coding	-	13outof14	-	-1	del_in_ibex
chr15	32435400	32450300	14900	0.280498	1.07e-11	0.977718	upstream_gene_variant	MODIFIER	SSU72P3	ENSCHIG00000007741	Transcript	ENSCHIT00000010599.1	protein_coding	-	-	4113	1	dup_in_hircus
chr15	35993300	36013100	19800	2.20337	0	0.0193835	upstream_gene_variant	MODIFIER	GVINP1-like	ENSCHIG00000013289	Transcript	ENSCHIT00000018729.1	protein_coding	-	-	4468	-1	dup_in_ibex
chr15	36015400	36043500	28100	2.37436	0	0.0228867	coding_sequence_variant,3_prime_UTR_variant	MODIFIER	GVINP1-like	ENSCHIG00000001685	Transcript	ENSCHIT00000002349.1	protein_coding	1outof1	-	-	-1	dup_in_ibex
chr16	924300	934300	10000	1.62388	0	0.0276741	coding_sequence_variant,3_prime_UTR_variant,intron_variant	MODIFIER	ATP2B4-like	ENSCHIG00000019212	Transcript	ENSCHIT00000028447.1	protein_coding	2-6outof6	1-5outof5	-	-1	dup_in_ibex
chr16	3867600	3870400	2800	0.102629	5.69e-11	0	intron_variant,feature_truncation	MODIFIER	MAPKAPK2	ENSCHIG00000026966	Transcript	ENSCHIT00000041254.1	protein_coding	-	2outof10	-	1	del_in_ibex
chr16	5113300	5117800	4500	2.03464	0	0.00301545	intron_variant,feature_elongation	MODIFIER	-	ENSCHIG00000020774	Transcript	ENSCHIT00000030913.1	protein_coding	-	21outof21	-	-1	dup_in_ibex
chr16	5120600	5127400	6800	2.16978	0	0.0216581	intron_variant,feature_elongation	MODIFIER	-	ENSCHIG00000020774	Transcript	ENSCHIT00000030913.1	protein_coding	-	21outof21	-	-1	dup_in_ibex
chr16	5133300	5136700	3400	1.75236	1.52e-08	0.0226744	intron_variant,feature_elongation	MODIFIER	-	ENSCHIG00000020774	Transcript	ENSCHIT00000030913.1	protein_coding	-	21outof21	-	-1	dup_in_ibex
chr16	5137400	5142700	5300	1.80752	0	0.0129964	intron_variant,feature_elongation	MODIFIER	-	ENSCHIG00000020774	Transcript	ENSCHIT00000030913.1	protein_coding	-	21outof21	-	-1	dup_in_ibex
chr16	5137400	5142700	5300	1.80752	0	0.0129964	upstream_gene_variant	MODIFIER	CFHR4	ENSCHIG00000000467	Transcript	ENSCHIT00000000692.1	protein_coding	-	-	2010	1	dup_in_ibex
chr16	5911800	5935000	23200	1.9754	0	0.0239069	coding_sequence_variant--intron_variant	MODIFIER	ATP2B4	ENSCHIG00000021774	Transcript	ENSCHIT00000032694.1	protein_coding	2-15outof22	1-15outof21	-	1	exonic	dup-ibex
chr16	14991400	14995200	1100	0.027472	1.81e-06	0.0188679	downstream_gene_variant	MODIFIER	-	ENSCHIG00000003216	Transcript	ENSCHIT00000004397.1	protein_coding	-	-	4641	-1	dup_in_ibex
chr16	14991400	14995200	1100	0.027472	1.81e-06	0.0188679	intron_variant,feature_elongation	MODIFIER	-	ENSCHIG00000016126	Transcript	ENSCHIT00000023301.1	protein_coding	-	2outof29	-	-1	dup_in_ibex
chr16	42908700	42931800	23100	1.94538	0	0.00914034	coding_sequence_variant,3_prime_UTR_variant,intron_variant	MODIFIER	GPR157	ENSCHIG00000019930	Transcript	ENSCHIT00000029535.1	protein_coding	3-4outof4	2-3outof3	-	1	dup_in_ibex
chr16	42933800	42946600	12800	1.79468	0	0.0352069	coding_sequence_variant,5_prime_UTR_variant,intron_variant	MODIFIER	SLC2A5	ENSCHIG00000018753	Transcript	ENSCHIT00000027756.1	protein_coding	1outof12	1outof11	-	1	dup_in_ibex
chr16	49628400	49630300	1900	0.00352751	8.39e-11	0	downstream_gene_variant	MODIFIER	ANKRD65	ENSCHIG00000020091	Transcript	ENSCHIT00000029804.1	protein_coding	-	-	1550	1	del_in_ibex
chr16	49628400	49630300	1900	0.00352751	8.39e-11	0	upstream_gene_variant	MODIFIER	MRPL20	ENSCHIG00000010545	Transcript	ENSCHIT00000014564.1	protein_coding	-	-	1883	1	del_in_ibex
chr16	56282500	56307500	25000	0.298457	6.37e-12	0.818844	intron_variant,feature_truncation	MODIFIER	PAPPA2	ENSCHIG00000014992	Transcript	ENSCHIT00000021459.1	protein_coding	-	1outof21	-	1	dup_in_hircus
chr16	58269700	58272900	3200	0.0223062	4.98e-11	0.0208333	intron_variant,feature_truncation	MODIFIER	RASAL2	ENSCHIG00000016826	Transcript	ENSCHIT00000024447.1	protein_coding	-	1outof17	-	1	del_in_ibex
chr17	263600	301800	38200	0.115182	4.17e-12	0.17686	coding_sequence_variant,5_prime_UTR_variant,intron_variant,feature_truncation	MODIFIER	IGLV2-11	ENSCHIG00000003453	Transcript	ENSCHIT00000004661.1	protein_coding	1-2outof2	1outof1	-	-1	del_in_ibex
chr17	645700	647900	2200	1.94319	6.4e-08	0.00262238	upstream_gene_variant	MODIFIER	IGLV1-40	ENSCHIG00000025371	Transcript	ENSCHIT00000038582.1	protein_coding	-	-	4468	-1	dup_in_ibex
chr17	645700	647900	2200	1.94319	6.4e-08	0.00262238	upstream_gene_variant	MODIFIER	IGLV5-45	ENSCHIG00000016084	Transcript	ENSCHIT00000023235.1	protein_coding	-	-	453	-1	dup_in_ibex
chr17	68517000	68531000	14000	463.908	0	0.0565531	upstream_gene_variant	MODIFIER	GUCY1B1	ENSCHIG00000019259	Transcript	ENSCHIT00000028518.1	protein_coding	-	-	3160	-1	dup_in_ibex
chr18	1793200	1808200	15000	1.89604	0	0.031841	coding_sequence_variant--5_prime_UTR_variant--intron_variant	MODIFIER	CSH2	ENSCHIG00000016409	Transcript	ENSCHIT00000023760.1	protein_coding	1outof5	1outof4	-	-1	exonic	dup-ibex
chr18	26110200	26128700	18500	2.29226	0	0.0171917	coding_sequence_variant,intron_variant,feature_elongation	MODIFIER	CES1	ENSCHIG00000025848	Transcript	ENSCHIT00000039732.1	protein_coding	3-12outof15	2-12outof14	-	1	dup_in_ibex
chr18	51520800	51541500	20700	1.86789	0	0.0156928	coding_sequence_variant,5_prime_UTR_variant,intron_variant	MODIFIER	CYP2B6	ENSCHIG00000021270	Transcript	ENSCHIT00000031706.1	protein_coding	1outof9	1outof8	-	1	dup_in_ibex
chr18	51520800	51541500	20700	1.86789	0	0.0156928	coding_sequence_variant--5_prime_UTR_variant--intron_variant	MODIFIER	CYP2B6	ENSCHIG00000021270	Transcript	ENSCHIT00000031706.1	protein_coding	1outof9	1outof8	-	1	exonic	dup-ibex
chr18	52827500	52831900	4400	0.284695	3.62e-11	0.147139	intron_variant,feature_truncation	MODIFIER	-	ENSCHIG00000018895	Transcript	ENSCHIT00000027978.1	protein_coding	-	4outof4	-	1	del_in_ibex
chr18	52827500	52831900	4400	0.284695	3.62e-11	0.147139	upstream_gene_variant	MODIFIER	PINLYP	ENSCHIG00000024358	Transcript	ENSCHIT00000036966.1	protein_coding	-	-	237	1	del_in_ibex
chr18	57722800	57729200	6400	2.9253	0	0.138703	downstream_gene_variant	MODIFIER	JOSD2	ENSCHIG00000010931	Transcript	ENSCHIT00000015162.1	protein_coding	-	-	4900	-1	dup_in_ibex
chr18	58611900	58622600	10700	2.49271	0	0.0151336	coding_sequence_variant,intron_variant,feature_elongation	MODIFIER	SIGLEC5	ENSCHIG00000023228	Transcript	ENSCHIT00000035069.1	protein_coding	1outof2	1outof1	-	-1	dup_in_ibex
chr18	58623100	58643900	20800	2.37875	0	0.0135367	5_prime_UTR_variant	MODIFIER	-	ENSCHIG00000023228	Transcript	ENSCHIT00000035069.1	protein_coding	1outof2	-	-	-1	dup_in_ibex
chr18	59974600	59980700	6100	1.61126	6.45e-07	0.0412518	upstream_gene_variant	MODIFIER	GNB1	ENSCHIG00000012247	Transcript	ENSCHIT00000017124.1	protein_coding	-	-	1909	1	dup_in_ibex
chr18	59974600	59980700	6100	1.61126	6.45e-07	0.0412518	upstream_gene_variant	MODIFIER	ZNF345	ENSCHIG00000019435	Transcript	ENSCHIT00000028794.1	protein_coding	-	-	3971	-1	dup_in_ibex
chr18	60135700	60144000	8300	1.57576	3.07e-10	0.0368712	coding_sequence_variant,5_prime_UTR_variant,intron_variant	MODIFIER	ZNF665-like	ENSCHIG00000021602	Transcript	ENSCHIT00000032272.1	protein_coding	1outof2	1outof1	-	-1	dup_in_ibex
chr18	60145500	60153700	8200	1.62231	0	0.0411278	upstream_gene_variant	MODIFIER	ZNF665-like	ENSCHIG00000021602	Transcript	ENSCHIT00000032272.1	protein_coding	-	-	4896	-1	dup_in_ibex
chr18	60212000	60233600	21600	2.21944	0	0.0270232	coding_sequence_variant,3_prime_UTR_variant,intron_variant	MODIFIER	ZNF501	ENSCHIG00000023653	Transcript	ENSCHIT00000035783.1	protein_coding	2outof2	1outof1	-	-1	dup_in_ibex
chr18	60212000	60233600	21600	2.21944	0	0.0270232	intron_variant,feature_elongation	MODIFIER	-	ENSCHIG00000021602	Transcript	ENSCHIT00000032275.1	protein_coding	-	3outof3	-	-1	dup_in_ibex
chr18	60783100	60794900	11800	3.76127	0	0.0165522	intron_variant,feature_elongation	MODIFIER	-	ENSCHIG00000017914	Transcript	ENSCHIT00000026334.1	protein_coding	-	1outof1	-	-1	dup_in_ibex
chr18	64361500	64370200	8700	2.56187	0	0.0581526	coding_sequence_variant,5_prime_UTR_variant,intron_variant	MODIFIER	KIR2DL1	ENSCHIG00000011266	Transcript	ENSCHIT00000015676.1	protein_coding	1-3outof4	1-3outof3	-	-1	dup_in_ibex
chr18	64361500	64370200	8700	2.56187	0	0.0581526	downstream_gene_variant	MODIFIER	-	ENSCHIG00000022734	Transcript	ENSCHIT00000034241.1	protein_coding	-	-	584	-1	dup_in_ibex
chr19	40856200	40871000	14800	0.16045	1.08e-11	0.770833	upstream_gene_variant	MODIFIER	KRTAP3-1	ENSCHIG00000001659	Transcript	ENSCHIT00000002415.1	protein_coding	-	-	271	-1	dup_in_hircus
chr19	40893400	40912100	18700	0.439653	8.52e-12	0.767685	stop_lost,coding_sequence_variant,3_prime_UTR_variant,intron_variant,feature_truncation	HIGH	KRTAP1-1	ENSCHIG00000014439	Transcript	ENSCHIT00000020595.1	protein_coding	3outof3	2outof2	-	-1	dup_in_hircus
chr19	56300600	56304500	3900	0.0067174	4.09e-11	0.027027	downstream_gene_variant	MODIFIER	DNAI2	ENSCHIG00000024904	Transcript	ENSCHIT00000037834.1	protein_coding	-	-	2858	-1	del_in_ibex
chr19	56300600	56304500	3900	0.0067174	4.09e-11	0.027027	upstream_gene_variant	MODIFIER	KIF19	ENSCHIG00000022827	Transcript	ENSCHIT00000034382.1	protein_coding	-	-	4869	-1	del_in_ibex
chr19	61931400	61955000	23600	0.313423	6.75e-12	0.724024	coding_sequence_variant,5_prime_UTR_variant,intron_variant,feature_truncation	MODIFIER	PRKCA	ENSCHIG00000024318	Transcript	ENSCHIT00000036978.1	protein_coding	1outof13	1outof12	-	1	dup_in_hircus
chr19	62256400	62259900	3500	0.000962845	4.55e-11	0	intron_variant,feature_truncation	MODIFIER	CACNG4	ENSCHIG00000022006	Transcript	ENSCHIT00000032953.1	protein_coding	-	2outof2	-	1	del_in_ibex
chr21	3594400	3616700	22300	0.203476	7.15e-12	0.958115	intron_variant,feature_truncation	MODIFIER	-	ENSCHIG00000014564	Transcript	ENSCHIT00000020784.1	protein_coding	-	3outof4	-	1	dup_in_hircus
chr21	15569200	15571100	1900	0.0160302	8.39e-11	0	intron_variant,feature_truncation	MODIFIER	AKAP13	ENSCHIG00000014430	Transcript	ENSCHIT00000020578.1	protein_coding	-	1outof36	-	1	del_in_ibex
chr21	24518500	24577100	58600	6.74714	0	0.0145231	downstream_gene_variant	MODIFIER	-	ENSCHIG00000015347	Transcript	ENSCHIT00000022021.1	protein_coding	-	-	4769	1	dup_in_ibex
chr21	24577500	24622800	45300	5.12384	0	0.0150784	coding_sequence_variant,5_prime_UTR_variant,intron_variant	MODIFIER	TNFRSF10B-like	ENSCHIG00000005122	Transcript	ENSCHIT00000006820.1	protein_coding	1-5outof8	1-5outof7	-	1	dup_in_ibex
chr21	39705600	39708000	2400	0.0378049	6.64e-11	0.0555556	intron_variant,feature_truncation	MODIFIER	PRKD1	ENSCHIG00000017644	Transcript	ENSCHIT00000025926.1	protein_coding	-	2outof18	-	-1	del_in_ibex
chr21	50804800	50808600	3800	0.0966095	4.19e-11	0.0442478	intron_variant,feature_truncation	MODIFIER	LRFN5	ENSCHIG00000008107	Transcript	ENSCHIT00000011133.1	protein_coding	-	1outof5	-	1	del_in_ibex
chr21	54972000	54975600	3600	0.535566	4.43e-11	0.00340136	intron_variant,feature_truncation	MODIFIER	WDR76	ENSCHIG00000012212	Transcript	ENSCHIT00000017060.1	protein_coding	-	8outof12	-	1	del_in_ibex
chr21	58140600	58166700	26100	1.99648	0	0.00355191	coding_sequence_variant,5_prime_UTR_variant,3_prime_UTR_variant,intron_variant	MODIFIER	IFI27L2	ENSCHIG00000014586	Transcript	ENSCHIT00000020810.1	protein_coding	2-5outof5	1-4outof4	-	-1	dup_in_ibex
chr21	58140600	58166700	26100	1.99648	0	0.00355191	intron_variant,feature_elongation	MODIFIER	-	ENSCHIG00000017277	Transcript	ENSCHIT00000025232.1	protein_coding	-	5outof5	-	1	dup_in_ibex
chr21	58721700	58729200	7500	1.86488	0	0.00505454	coding_sequence_variant,3_prime_UTR_variant,intron_variant	MODIFIER	SerpinA3-6	ENSCHIG00000014562	Transcript	ENSCHIT00000020777.1	protein_coding	3-4outof4	2-3outof3	-	1	dup_in_ibex
chr23	14940500	14968600	28100	0.23343	5.67e-12	0.162507	coding_sequence_variant,5_prime_UTR_variant,intron_variant,feature_truncation	MODIFIER	SerpinB6-like	ENSCHIG00000013116	Transcript	ENSCHIT00000018467.1	protein_coding	1-7outof7	1-6outof6	-	-1	del_in_ibex
chr23	14940500	14968600	28100	0.23343	5.67e-12	0.162507	stop_lost,coding_sequence_variant,3_prime_UTR_variant,intron_variant,feature_truncation	HIGH	SerpinB6	ENSCHIG00000014090	Transcript	ENSCHIT00000020051.1	protein_coding	4-7outof7	3-6outof6	-	-1	del_in_ibex
chr23	16889100	16898100	9000	2.00543	0	0.00910147	coding_sequence_variant,5_prime_UTR_variant,intron_variant	MODIFIER	ACOT13	ENSCHIG00000026493	Transcript	ENSCHIT00000040449.1	protein_coding	1-2outof3	1-2outof2	-	1	dup_in_ibex
chr23	16889100	16898100	9000	2.00543	0	0.00910147	downstream_gene_variant	MODIFIER	C6orf62	ENSCHIG00000019632	Transcript	ENSCHIT00000029086.1	protein_coding	-	-	4668	-1	dup_in_ibex
chr23	16901300	16912700	11400	2.02299	0	0.00335963	coding_sequence_variant,3_prime_UTR_variant,intron_variant	MODIFIER	C6orf62	ENSCHIG00000019632	Transcript	ENSCHIT00000029086.1	protein_coding	1-5outof5	1-4outof4	-	-1	dup_in_ibex
chr23	16901300	16912700	11400	2.02299	0	0.00335963	downstream_gene_variant	MODIFIER	-	ENSCHIG00000026493	Transcript	ENSCHIT00000040449.1	protein_coding	-	-	1656	1	dup_in_ibex
chr23	20958900	20972000	13100	1.85886	0	0.0149551	upstream_gene_variant	MODIFIER	BoLA	ENSCHIG00000021899	Transcript	ENSCHIT00000032758.1	protein_coding	-	-	1829	-1	dup_in_ibex
chr23	20958900	20972000	13100	1.85886	0	0.0149551	upstream_gene_variant	MODIFIER	IFITM3	ENSCHIG00000018017	Transcript	ENSCHIT00000026501.1	protein_coding	-	-	888	-1	dup_in_ibex
chr23	20994300	21003800	9500	1.56011	0	0.00857872	upstream_gene_variant	MODIFIER	OR2H1D	ENSCHIG00000012639	Transcript	ENSCHIT00000017721.1	protein_coding	-	-	62	1	dup_in_ibex
chr23	20994300	21003800	9500	1.56011	0	0.00857872	upstream_gene_variant	MODIFIER	UBD	ENSCHIG00000009184	Transcript	ENSCHIT00000012633.1	protein_coding	-	-	1826	-1	dup_in_ibex
chr23	21030300	21048500	18200	1.9336	0	0.0111451	upstream_gene_variant	MODIFIER	C19orf12	ENSCHIG00000004385	Transcript	ENSCHIT00000005876.1	protein_coding	-	-	3478	1	dup_in_ibex
chr23	22585900	22591700	5800	2.24464	0	0.0130139	coding_sequence_variant,3_prime_UTR_variant,intron_variant	MODIFIER	STK19	ENSCHIG00000006985	Transcript	ENSCHIT00000009395.1	protein_coding	6-7outof7	6outof6	-	1	dup_in_ibex
chr23	22585900	22604400	18500	2.04911	0	0.0130139	coding_sequence_variant--5_prime_UTR_variant--intron_variant	MODIFIER	C4A	ENSCHIG00000021630	Transcript	ENSCHIT00000032418.1	protein_coding	1-17outof44	1-16outof43	-	1	dup_in_ibex
chr23	22585900	22604400	18500	2.04911	0	0.0130139	coding_sequence_variant--5_prime_UTR_variant--intron_variant	MODIFIER	C4B	ENSCHIG00000023354	Transcript	ENSCHIT00000035483.1	protein_coding	45outof45	-	-	-1	dup_in_ibex
chr23	22598000	22604400	6400	1.87191	0	0.0115867	upstream_gene_variant	MODIFIER	CYP21A2	ENSCHIG00000022212	Transcript	ENSCHIT00000033335.1	protein_coding	-	-	1169	1	dup_in_ibex
chr23	37615100	37624900	9800	0.184295	1.63e-11	0.968519	5_prime_UTR_variant,feature_truncation	MODIFIER	TMEM217	ENSCHIG00000004476	Transcript	ENSCHIT00000005933.1	protein_coding	1outof3	-	-	1	dup_in_hircus
chr23	37615100	37624900	9800	0.184295	1.63e-11	0.968519	upstream_gene_variant	MODIFIER	TBC1D22B	ENSCHIG00000025055	Transcript	ENSCHIT00000038078.1	protein_coding	-	-	2554	-1	dup_in_hircus
chr24	33359600	33370100	10500	1.87453	0	0.0429729	downstream_gene_variant	MODIFIER	ANKRD29	ENSCHIG00000018673	Transcript	ENSCHIT00000027584.1	protein_coding	-	-	3924	1	dup_in_ibex
chr24	33378100	33442300	64200	1.90286	0	0.00526039	coding_sequence_variant--3_prime_UTR_variant--intron_variant	MODIFIER	RMC1	ENSCHIG00000024653	Transcript	ENSCHIT00000037462.1	protein_coding	5-19outof19	4-18outof18	-	-1	dup_in_ibex
chr24	33378100	33442300	64200	1.90286	0	0.00526039	coding_sequence_variant--5_prime_UTR_variant--intron_variant	MODIFIER	NPC1	ENSCHIG00000021287	Transcript	ENSCHIT00000031857.1	protein_coding	1-16outof25	1-16outof24	-	1	dup_in_ibex
chr24	54392900	54400700	7800	0.441613	2.04e-11	0.857692	intron_variant,feature_truncation	MODIFIER	RAB27B	ENSCHIG00000016115	Transcript	ENSCHIT00000023288.1	protein_coding	-	1outof5	-	1	dup_in_hircus
chr24	60768400	60771100	2700	0.0468324	5.9e-11	0.129032	intron_variant,feature_truncation	MODIFIER	PIGN	ENSCHIG00000023320	Transcript	ENSCHIT00000035233.1	protein_coding	-	1outof28	-	-1	del_in_ibex
chr25	19015900	19035000	19100	0.268511	8.34e-12	0.825768	stop_lost,coding_sequence_variant,3_prime_UTR_variant,intron_variant,feature_truncation	HIGH	CRYM-AS1	ENSCHIG00000018449	Transcript	ENSCHIT00000027254.1	protein_coding	3outof3	2outof2	-	1	dup_in_hircus
chr25	34497300	34500900	3600	1.7447	1.09e-07	0.00774336	coding_sequence_variant,3_prime_UTR_variant	MODIFIER	OR4C15-like	ENSCHIG00000026607	Transcript	ENSCHIT00000040647.1	protein_coding	2outof2	-	-	1	dup_in_ibex
chr26	369700	371000	1300	0.0210928	1.23e-10	0.103448	intron_variant,feature_truncation	MODIFIER	TUBGCP2	ENSCHIG00000014409	Transcript	ENSCHIT00000020563.1	protein_coding	-	1outof17	-	1	del_in_ibex
chr26	369700	371000	1300	0.0210928	1.23e-10	0.103448	upstream_gene_variant	MODIFIER	ZNF511	ENSCHIG00000014162	Transcript	ENSCHIT00000020159.1	protein_coding	-	-	2483	-1	del_in_ibex
chr26	35121300	35126400	5100	1.63559	1.81e-08	0.0204165	coding_sequence_variant,intron_variant,feature_elongation	MODIFIER	CYP2C31	ENSCHIG00000024348	Transcript	ENSCHIT00000037097.1	protein_coding	2-3outof9	1-3outof8	-	1	dup_in_ibex
chr26	48384700	48387500	2800	0.0585765	5.69e-11	0.160714	intron_variant,feature_truncation	MODIFIER	-	ENSCHIG00000022550	Transcript	ENSCHIT00000033881.1	protein_coding	-	1outof2	-	-1	del_in_ibex
chr27	1358000	1373600	15600	0.274547	1.02e-11	0.918595	intron_variant,feature_truncation	MODIFIER	ZNF385D	ENSCHIG00000019119	Transcript	ENSCHIT00000028308.1	protein_coding	-	2outof7	-	-1	dup_in_hircus
chr27	8383100	8398000	14900	1.97891	0	0.00518135	coding_sequence_variant,3_prime_UTR_variant,intron_variant	MODIFIER	POLB	ENSCHIG00000002303	Transcript	ENSCHIT00000004285.1	protein_coding	13-14outof14	12-13outof13	-	-1	dup_in_ibex
chr27	10956200	10971400	15200	2.0154	0	0.0116732	coding_sequence_variant,3_prime_UTR_variant,intron_variant	MODIFIER	ADAMTS18-like	ENSCHIG00000021808	Transcript	ENSCHIT00000032613.1	protein_coding	18-20outof20	17-19outof19	-	1	dup_in_ibex
chr28	15738200	15742300	4100	0.0175047	3.89e-11	0.166667	intron_variant,feature_truncation	MODIFIER	VCL	ENSCHIG00000000321	Transcript	ENSCHIT00000000478.1	protein_coding	-	1outof21	-	-1	del_in_ibex
chr28	42851600	42853900	2300	0.00311939	6.93e-11	0.181818	intron_variant,feature_truncation	MODIFIER	PGBD5	ENSCHIG00000011162	Transcript	ENSCHIT00000015507.1	protein_coding	-	3outof6	-	1	del_in_ibex
chr29	46015400	46028600	13200	0.00405503	1.21e-11	0.05	upstream_gene_variant	MODIFIER	PKP3	ENSCHIG00000011568	Transcript	ENSCHIT00000016126.1	protein_coding	-	-	969	-1	del_in_ibex

## Sheet: Gene-ontology-terms
Gene ontology terms (biological processes) for CNVs associated protein coding genes obtained from Biomart
Protein-coding-CNV gene	Gene symbol	GO term Accession	GOTERM_Biological Process
ENSCHIG00000000321	VCL	GO:0007155	cell adhesion
		GO:0002009	morphogenesis of an epithelium
		GO:0030032	lamellipodium assembly
		GO:0030334	regulation of cell migration
		GO:0034333	adherens junction assembly
		GO:0034394	protein localization to cell surface
		GO:0043297	apical junction assembly
		GO:0048675	axon extension
		GO:0051893	regulation of focal adhesion assembly
		GO:0090136	epithelial cell-cell adhesion
		GO:1903140	regulation of establishment of endothelial barrier
		GO:1904702	regulation of protein localization to adherens junction
		GO:0007155	cell adhesion
ENSCHIG00000000516	MRPL4	GO:0006412	translation
ENSCHIG00000002303	POLB	GO:0001701	in utero embryonic development
		GO:0006284	base-excision repair
		GO:0006287	base-excision repair, gap-filling
		GO:0006915	apoptotic process
		GO:0006954	inflammatory response
		GO:0006974	cellular response to DNA damage stimulus
		GO:0007435	salivary gland morphogenesis
		GO:0008630	intrinsic apoptotic signaling pathway in response to DNA damage
		GO:0016445	somatic diversification of immunoglobulins
		GO:0016446	somatic hypermutation of immunoglobulin genes
		GO:0048535	lymph node development
		GO:0048536	spleen development
		GO:0048872	homeostasis of number of cells
		GO:0051402	neuron apoptotic process
		GO:0071707	immunoglobulin heavy chain V-D-J recombination
		GO:0006281	DNA repair
		GO:0006974	cellular response to DNA damage stimulus
		GO:0006260	DNA replication
		GO:0006281	DNA repair
		GO:0071897	DNA biosynthetic process
ENSCHIG00000002954		GO:0007165	signal transduction
		GO:0007186	G protein-coupled receptor signaling pathway
		GO:0007608	sensory perception of smell
		GO:0050896	response to stimulus
		GO:0050911	detection of chemical stimulus involved in sensory perception of smell
ENSCHIG00000003216		GO:0055085	transmembrane transport
ENSCHIG00000005457	CACNA1B	GO:0055085	transmembrane transport
		GO:0006811	ion transport
		GO:0006816	calcium ion transport
		GO:0034765	regulation of ion transmembrane transport
		GO:0070588	calcium ion transmembrane transport
		GO:0055085	transmembrane transport
		GO:0006811	ion transport
		GO:0006816	calcium ion transport
		GO:0034765	regulation of ion transmembrane transport
		GO:0070588	calcium ion transmembrane transport
		GO:0055085	transmembrane transport
		GO:0006811	ion transport
		GO:0006816	calcium ion transport
		GO:0034765	regulation of ion transmembrane transport
		GO:0070588	calcium ion transmembrane transport
ENSCHIG00000005530		GO:0055085	transmembrane transport
		GO:0055085	transmembrane transport
		GO:0055085	transmembrane transport
		GO:0055085	transmembrane transport
ENSCHIG00000006985	STK19	GO:0006468	protein phosphorylation
		GO:0046579	positive regulation of Ras protein signal transduction
ENSCHIG00000007111	EPHX2	GO:0010628	positive regulation of gene expression
		GO:0016311	dephosphorylation
		GO:0042632	cholesterol homeostasis
		GO:0046272	stilbene catabolic process
		GO:0046839	phospholipid dephosphorylation
		GO:0090181	regulation of cholesterol metabolic process
		GO:0097176	epoxide metabolic process
ENSCHIG00000007741		GO:0006470	protein dephosphorylation
		GO:0006397	mRNA processing
ENSCHIG00000008107	LRFN5	GO:0050728	negative regulation of inflammatory response
ENSCHIG00000008320	C3	GO:0006954	inflammatory response
		GO:0010951	negative regulation of endopeptidase activity
		GO:0002376	immune system process
		GO:0045087	innate immune response
		GO:0001798	positive regulation of type IIa hypersensitivity
		GO:0001934	positive regulation of protein phosphorylation
		GO:0001970	positive regulation of activation of membrane attack complex
		GO:0006956	complement activation
		GO:0009617	response to bacterium
		GO:0010575	positive regulation of vascular endothelial growth factor production
		GO:0010828	positive regulation of glucose transmembrane transport
		GO:0010866	regulation of triglyceride biosynthetic process
		GO:0010884	positive regulation of lipid storage
		GO:0016322	neuron remodeling
		GO:0045745	positive regulation of G protein-coupled receptor signaling pathway
		GO:0045766	positive regulation of angiogenesis
		GO:0048260	positive regulation of receptor-mediated endocytosis
		GO:0050766	positive regulation of phagocytosis
		GO:0060100	positive regulation of phagocytosis, engulfment
		GO:0097242	amyloid-beta clearance
		GO:0097278	complement-dependent cytotoxicity
		GO:0150062	complement-mediated synapse pruning
		GO:0150064	vertebrate eye-specific patterning
		GO:1905114	cell surface receptor signaling pathway involved in cell-cell signaling
		GO:2000427	positive regulation of apoptotic cell clearance
		GO:0006957	complement activation, alternative pathway
		GO:0006958	complement activation, classical pathway
		GO:0035846	oviduct epithelium development
		GO:0006954	inflammatory response
		GO:0010951	negative regulation of endopeptidase activity
		GO:0002376	immune system process
		GO:0045087	innate immune response
		GO:0006956	complement activation
		GO:0006957	complement activation, alternative pathway
		GO:0006958	complement activation, classical pathway
ENSCHIG00000008349		GO:0007165	signal transduction
		GO:0007186	G protein-coupled receptor signaling pathway
		GO:0007608	sensory perception of smell
		GO:0050896	response to stimulus
		GO:0050911	detection of chemical stimulus involved in sensory perception of smell
ENSCHIG00000009184		GO:0034612	response to tumor necrosis factor
		GO:0007165	signal transduction
ENSCHIG00000010419		GO:0006952	defense response
		GO:0051607	defense response to virus
		GO:0007565	female pregnancy
ENSCHIG00000010514	CNTFR	GO:0001967	suckling behavior
		GO:0003360	brainstem development
		GO:0007548	sex differentiation
		GO:0008284	positive regulation of cell population proliferation
		GO:0043524	negative regulation of neuron apoptotic process
		GO:0060538	skeletal muscle organ development
		GO:0070120	ciliary neurotrophic factor-mediated signaling pathway
		GO:0019221	cytokine-mediated signaling pathway
ENSCHIG00000010545	MRPL20	GO:0006412	translation
ENSCHIG00000010931	JOSD2	GO:0006508	proteolysis
		GO:0016579	protein deubiquitination
		GO:0018215	protein phosphopantetheinylation
ENSCHIG00000011162	PGBD5	GO:0098038	non-replicative transposition, DNA-mediated
		GO:0098038	non-replicative transposition, DNA-mediated
ENSCHIG00000011403		GO:0008152	metabolic process
		GO:0005975	carbohydrate metabolic process
		GO:0006013	mannose metabolic process
		GO:0008152	metabolic process
		GO:0005975	carbohydrate metabolic process
		GO:0006013	mannose metabolic process
ENSCHIG00000011512	XAB2	GO:0000398	mRNA splicing, via spliceosome
		GO:0001824	blastocyst development
		GO:0006283	transcription-coupled nucleotide-excision repair
		GO:0006351	transcription, DNA-templated
		GO:0006396	RNA processing
ENSCHIG00000011568		GO:0007155	cell adhesion
ENSCHIG00000012212	WDR76	GO:0006974	cellular response to DNA damage stimulus
ENSCHIG00000012247		GO:0007165	signal transduction
ENSCHIG00000012612		GO:0006897	endocytosis
ENSCHIG00000012639		GO:0007186	G protein-coupled receptor signaling pathway
ENSCHIG00000012914		GO:0055114	oxidation-reduction process
ENSCHIG00000013067		GO:0055085	transmembrane transport
ENSCHIG00000013097		GO:0007165	signal transduction
ENSCHIG00000013285		GO:0006897	endocytosis
ENSCHIG00000013539		GO:0055114	oxidation-reduction process
		GO:0006629	lipid metabolic process
		GO:0006631	fatty acid metabolic process
		GO:0006633	fatty acid biosynthetic process
		GO:0006636	unsaturated fatty acid biosynthetic process
ENSCHIG00000014409	TUBGCP2	GO:0000226	microtubule cytoskeleton organization
		GO:0007020	microtubule nucleation
		GO:0001764	neuron migration
		GO:0007420	brain development
ENSCHIG00000014430	AKAP13	GO:0006468	protein phosphorylation
		GO:0035556	intracellular signal transduction
		GO:0035023	regulation of Rho protein signal transduction
		GO:0050790	regulation of catalytic activity
		GO:0006468	protein phosphorylation
		GO:0035556	intracellular signal transduction
		GO:0035023	regulation of Rho protein signal transduction
		GO:0050790	regulation of catalytic activity
		GO:0043410	positive regulation of MAPK cascade
		GO:0007186	G protein-coupled receptor signaling pathway
		GO:0035025	positive regulation of Rho protein signal transduction
		GO:0043123	positive regulation of I-kappaB kinase/NF-kappaB signaling
		GO:0071875	adrenergic receptor signaling pathway
		GO:0006468	protein phosphorylation
		GO:0035556	intracellular signal transduction
		GO:0035023	regulation of Rho protein signal transduction
		GO:0050790	regulation of catalytic activity
		GO:0006468	protein phosphorylation
		GO:0035556	intracellular signal transduction
		GO:0035023	regulation of Rho protein signal transduction
		GO:0050790	regulation of catalytic activity
		GO:0006468	protein phosphorylation
		GO:0035556	intracellular signal transduction
		GO:0035023	regulation of Rho protein signal transduction
		GO:0050790	regulation of catalytic activity
		GO:0006468	protein phosphorylation
		GO:0035556	intracellular signal transduction
		GO:0035023	regulation of Rho protein signal transduction
		GO:0050790	regulation of catalytic activity
ENSCHIG00000014564		GO:0006811	ion transport
		GO:0006821	chloride transport
		GO:0034220	ion transmembrane transport
		GO:0007214	gamma-aminobutyric acid signaling pathway
ENSCHIG00000014992	PAPPA2	GO:0006508	proteolysis
		GO:0060349	bone morphogenesis
		GO:0006508	proteolysis
ENSCHIG00000015086		GO:0006355	regulation of transcription, DNA-templated
ENSCHIG00000015167	RNF103	GO:0016567	protein ubiquitination
		GO:0030433	ubiquitin-dependent ERAD pathway
ENSCHIG00000015347		GO:0016032	viral process
ENSCHIG00000015796		GO:0006897	endocytosis
ENSCHIG00000015809	MYLK	GO:0006468	protein phosphorylation
		GO:0030335	positive regulation of cell migration
		GO:0032060	bleb assembly
		GO:0051928	positive regulation of calcium ion transport
		GO:0060414	aorta smooth muscle tissue morphogenesis
		GO:0071476	cellular hypotonic response
		GO:0090303	positive regulation of wound healing
ENSCHIG00000015822		GO:0007165	signal transduction
		GO:0006952	defense response
		GO:0051607	defense response to virus
		GO:0007565	female pregnancy
ENSCHIG00000015838		GO:0006412	translation
ENSCHIG00000015941	ICAM1	GO:0098609	cell-cell adhesion
		GO:0007155	cell adhesion
		GO:0002291	T cell activation via T cell receptor contact with antigen bound to MHC molecule on antigen presenting cell
		GO:0002457	T cell antigen processing and presentation
		GO:0002693	positive regulation of cellular extravasation
		GO:0007159	leukocyte cell-cell adhesion
		GO:0022614	membrane to membrane docking
		GO:0033627	cell adhesion mediated by integrin
		GO:0044406	adhesion of symbiont to host
		GO:0046813	receptor-mediated virion attachment to host cell
		GO:0050900	leukocyte migration
		GO:0061028	establishment of endothelial barrier
		GO:0070374	positive regulation of ERK1 and ERK2 cascade
		GO:0071333	cellular response to glucose stimulus
		GO:0072683	T cell extravasation
		GO:1900027	regulation of ruffle assembly
		GO:1902042	negative regulation of extrinsic apoptotic signaling pathway via death domain receptors
		GO:1904646	cellular response to amyloid-beta
		GO:1990830	cellular response to leukemia inhibitory factor
		GO:2000352	negative regulation of endothelial cell apoptotic process
ENSCHIG00000016115	RAB27B	GO:0045921	positive regulation of exocytosis
		GO:0071985	multivesicular body sorting pathway
ENSCHIG00000016126		GO:0055085	transmembrane transport
ENSCHIG00000016409		GO:0007165	signal transduction
ENSCHIG00000016417	FER	GO:0042058	regulation of epidermal growth factor receptor signaling pathway
		GO:0031532	actin cytoskeleton reorganization
		GO:0018108	peptidyl-tyrosine phosphorylation
		GO:0030335	positive regulation of cell migration
		GO:0051092	positive regulation of NF-kappaB transcription factor activity
		GO:0008283	cell population proliferation
		GO:0006468	protein phosphorylation
		GO:0042058	regulation of epidermal growth factor receptor signaling pathway
		GO:0031532	actin cytoskeleton reorganization
		GO:0018108	peptidyl-tyrosine phosphorylation
		GO:0000226	microtubule cytoskeleton organization
		GO:0001932	regulation of protein phosphorylation
		GO:0006468	protein phosphorylation
		GO:0006935	chemotaxis
		GO:0007155	cell adhesion
		GO:0007165	signal transduction
		GO:0007260	tyrosine phosphorylation of STAT protein
		GO:0008284	positive regulation of cell population proliferation
		GO:0010591	regulation of lamellipodium assembly
		GO:0010762	regulation of fibroblast migration
		GO:0019221	cytokine-mediated signaling pathway
		GO:0030335	positive regulation of cell migration
		GO:0030838	positive regulation of actin filament polymerization
		GO:0032496	response to lipopolysaccharide
		GO:0032869	cellular response to insulin stimulus
		GO:0033007	negative regulation of mast cell activation involved in immune response
		GO:0034446	substrate adhesion-dependent cell spreading
		GO:0034614	cellular response to reactive oxygen species
		GO:0035426	extracellular matrix-cell signaling
		GO:0036006	cellular response to macrophage colony-stimulating factor stimulus
		GO:0036119	response to platelet-derived growth factor
		GO:0038028	insulin receptor signaling pathway via phosphatidylinositol 3-kinase
		GO:0038095	Fc-epsilon receptor signaling pathway
		GO:0038109	Kit signaling pathway
		GO:0044331	cell-cell adhesion mediated by cadherin
		GO:0046777	protein autophosphorylation
		GO:0048008	platelet-derived growth factor receptor signaling pathway
		GO:0050904	diapedesis
		GO:0051092	positive regulation of NF-kappaB transcription factor activity
		GO:0070102	interleukin-6-mediated signaling pathway
		GO:0008283	cell population proliferation
		GO:0042058	regulation of epidermal growth factor receptor signaling pathway
		GO:0031532	actin cytoskeleton reorganization
		GO:0018108	peptidyl-tyrosine phosphorylation
		GO:0030335	positive regulation of cell migration
		GO:0051092	positive regulation of NF-kappaB transcription factor activity
		GO:0008283	cell population proliferation
		GO:0006468	protein phosphorylation
ENSCHIG00000016479	RPS6KA2	GO:0006468	protein phosphorylation
		GO:0016310	phosphorylation
		GO:0035556	intracellular signal transduction
		GO:0006468	protein phosphorylation
		GO:0016310	phosphorylation
		GO:0035556	intracellular signal transduction
		GO:0006468	protein phosphorylation
		GO:0016310	phosphorylation
		GO:0035556	intracellular signal transduction
		GO:0006468	protein phosphorylation
		GO:0016310	phosphorylation
		GO:0035556	intracellular signal transduction
		GO:0006468	protein phosphorylation
		GO:0016310	phosphorylation
		GO:0035556	intracellular signal transduction
ENSCHIG00000016572		GO:0008152	metabolic process
		GO:0005975	carbohydrate metabolic process
		GO:0006013	mannose metabolic process
		GO:0008152	metabolic process
		GO:0005975	carbohydrate metabolic process
		GO:0006013	mannose metabolic process
ENSCHIG00000016826	RASAL2	GO:0007165	signal transduction
		GO:0043547	positive regulation of GTPase activity
		GO:0043087	regulation of GTPase activity
		GO:0007165	signal transduction
		GO:0043547	positive regulation of GTPase activity
		GO:0043087	regulation of GTPase activity
		GO:0007165	signal transduction
		GO:0043547	positive regulation of GTPase activity
		GO:0043087	regulation of GTPase activity
		GO:0043087	regulation of GTPase activity
		GO:0007165	signal transduction
		GO:0007165	signal transduction
		GO:0043547	positive regulation of GTPase activity
		GO:0043087	regulation of GTPase activity
ENSCHIG00000016852		GO:0007165	signal transduction
ENSCHIG00000017200	CYFIP1	GO:0030833	regulation of actin filament polymerization
		GO:0030833	regulation of actin filament polymerization
		GO:0006417	regulation of translation
		GO:0016601	Rac protein signal transduction
		GO:0030032	lamellipodium assembly
		GO:0031175	neuron projection development
		GO:0048675	axon extension
		GO:0050890	cognition
		GO:0051388	positive regulation of neurotrophin TRK receptor signaling pathway
		GO:0097484	dendrite extension
		GO:0099563	modification of synaptic structure
		GO:0099578	regulation of translation at postsynapse, modulating synaptic transmission
		GO:1905274	regulation of modification of postsynaptic actin cytoskeleton
		GO:2000601	positive regulation of Arp2/3 complex-mediated actin nucleation
		GO:0010592	positive regulation of lamellipodium assembly
		GO:0030833	regulation of actin filament polymerization
		GO:0030833	regulation of actin filament polymerization
ENSCHIG00000017340		GO:0055114	oxidation-reduction process
ENSCHIG00000017448		GO:0006811	ion transport
		GO:0015986	ATP synthesis coupled proton transport
		GO:0006754	ATP biosynthetic process
ENSCHIG00000017644	PRKD1	GO:0006468	protein phosphorylation
		GO:0016310	phosphorylation
		GO:0035556	intracellular signal transduction
		GO:0010837	regulation of keratinocyte proliferation
		GO:0042307	positive regulation of protein import into nucleus
		GO:0045669	positive regulation of osteoblast differentiation
		GO:0048193	Golgi vesicle transport
		GO:0050829	defense response to Gram-negative bacterium
		GO:0051279	regulation of release of sequestered calcium ion into cytosol
		GO:0018107	peptidyl-threonine phosphorylation
		GO:0006468	protein phosphorylation
		GO:0035556	intracellular signal transduction
		GO:0006468	protein phosphorylation
		GO:0016310	phosphorylation
		GO:0035556	intracellular signal transduction
ENSCHIG00000018021	CELSR1	GO:0007165	signal transduction
		GO:0007186	G protein-coupled receptor signaling pathway
		GO:0007275	multicellular organism development
		GO:0007155	cell adhesion
		GO:0007156	homophilic cell adhesion via plasma membrane adhesion molecules
		GO:0007166	cell surface receptor signaling pathway
ENSCHIG00000018067		GO:0002819	regulation of adaptive immune response
ENSCHIG00000018296		GO:0042073	intraciliary transport
ENSCHIG00000018449		GO:0055085	transmembrane transport
ENSCHIG00000018753		GO:0055085	transmembrane transport
		GO:0015755	fructose transmembrane transport
		GO:0008643	carbohydrate transport
ENSCHIG00000018895		GO:0043086	negative regulation of catalytic activity
ENSCHIG00000019212		GO:0070588	calcium ion transmembrane transport
ENSCHIG00000019259		GO:0035556	intracellular signal transduction
		GO:0009190	cyclic nucleotide biosynthetic process
ENSCHIG00000019435		GO:0006355	regulation of transcription, DNA-templated
ENSCHIG00000019930	GPR157	GO:0007186	G protein-coupled receptor signaling pathway
		GO:0048512	circadian behavior
		GO:0051482	positive regulation of cytosolic calcium ion concentration involved in phospholipase C-activating G protein-coupled signaling pathway
		GO:0060019	radial glial cell differentiation
		GO:0007166	cell surface receptor signaling pathway
		GO:0007186	G protein-coupled receptor signaling pathway
		GO:0007166	cell surface receptor signaling pathway
ENSCHIG00000019983		GO:0055114	oxidation-reduction process
ENSCHIG00000020226		GO:0007186	G protein-coupled receptor signaling pathway
		GO:0007166	cell surface receptor signaling pathway
ENSCHIG00000020529		GO:0006730	one-carbon metabolic process
ENSCHIG00000021270		GO:0055114	oxidation-reduction process
ENSCHIG00000021287		GO:0006869	lipid transport
ENSCHIG00000021602		GO:0006355	regulation of transcription, DNA-templated
ENSCHIG00000021630		GO:0006954	inflammatory response
		GO:0010951	negative regulation of endopeptidase activity
		GO:0002376	immune system process
		GO:0045087	innate immune response
		GO:0006956	complement activation
		GO:0006958	complement activation, classical pathway
ENSCHIG00000021774	ATP2B4	GO:0006811	ion transport
		GO:0006816	calcium ion transport
		GO:0070588	calcium ion transmembrane transport
		GO:0006811	ion transport
		GO:0006816	calcium ion transport
		GO:0070588	calcium ion transmembrane transport
		GO:0006811	ion transport
		GO:0006816	calcium ion transport
		GO:0070588	calcium ion transmembrane transport
		GO:0006357	regulation of transcription by RNA polymerase II
		GO:0006874	cellular calcium ion homeostasis
		GO:0010629	negative regulation of gene expression
		GO:0010751	negative regulation of nitric oxide mediated signal transduction
		GO:0016525	negative regulation of angiogenesis
		GO:0033138	positive regulation of peptidyl-serine phosphorylation
		GO:0043537	negative regulation of blood vessel endothelial cell migration
		GO:0045019	negative regulation of nitric oxide biosynthetic process
		GO:0051001	negative regulation of nitric-oxide synthase activity
		GO:0051599	response to hydrostatic pressure
		GO:0070885	negative regulation of calcineurin-NFAT signaling cascade
		GO:0071872	cellular response to epinephrine stimulus
		GO:0098736	negative regulation of the force of heart contraction
		GO:0140199	negative regulation of adenylate cyclase-activating adrenergic receptor signaling pathway involved in heart process
		GO:1900082	negative regulation of arginine catabolic process
		GO:1901660	calcium ion export
		GO:1902548	negative regulation of cellular response to vascular endothelial growth factor stimulus
		GO:1902806	regulation of cell cycle G1/S phase transition
		GO:1903078	positive regulation of protein localization to plasma membrane
		GO:1903243	negative regulation of cardiac muscle hypertrophy in response to stress
		GO:1903249	negative regulation of citrulline biosynthetic process
		GO:2000481	positive regulation of cAMP-dependent protein kinase activity
ENSCHIG00000021808		GO:0006508	proteolysis
ENSCHIG00000021899		GO:0006955	immune response
		GO:0019882	antigen processing and presentation
ENSCHIG00000022006	CACNG4	GO:0006811	ion transport
		GO:0006816	calcium ion transport
		GO:0034765	regulation of ion transmembrane transport
		GO:0070588	calcium ion transmembrane transport
		GO:0019226	transmission of nerve impulse
		GO:0098962	regulation of postsynaptic neurotransmitter receptor activity
		GO:2000311	regulation of AMPA receptor activity
ENSCHIG00000022081		GO:0055114	oxidation-reduction process
ENSCHIG00000022212		GO:0055114	oxidation-reduction process
ENSCHIG00000022235		GO:0007186	G protein-coupled receptor signaling pathway
		GO:0007166	cell surface receptor signaling pathway
		GO:0007186	G protein-coupled receptor signaling pathway
		GO:0007166	cell surface receptor signaling pathway
ENSCHIG00000022427		GO:0055085	transmembrane transport
ENSCHIG00000022550		GO:0055114	oxidation-reduction process
ENSCHIG00000022569	PHYH	GO:0001561	fatty acid alpha-oxidation
ENSCHIG00000022827	KIF19	GO:0007018	microtubule-based movement
ENSCHIG00000023257		GO:0006468	protein phosphorylation
ENSCHIG00000023320	PIGN	GO:0006506	GPI anchor biosynthetic process
ENSCHIG00000023354		GO:0006954	inflammatory response
		GO:0010951	negative regulation of endopeptidase activity
		GO:0002376	immune system process
		GO:0045087	innate immune response
		GO:0006956	complement activation
		GO:0006958	complement activation, classical pathway
		GO:0006954	inflammatory response
		GO:0010951	negative regulation of endopeptidase activity
		GO:0002376	immune system process
		GO:0045087	innate immune response
		GO:0006956	complement activation
		GO:0006958	complement activation, classical pathway
		GO:0006954	inflammatory response
		GO:0010951	negative regulation of endopeptidase activity
		GO:0002376	immune system process
		GO:0045087	innate immune response
		GO:0006956	complement activation
		GO:0006958	complement activation, classical pathway
ENSCHIG00000023592		GO:0006749	glutathione metabolic process
ENSCHIG00000024121		GO:0006730	one-carbon metabolic process
ENSCHIG00000024318	PRKCA	GO:0006468	protein phosphorylation
		GO:0035556	intracellular signal transduction
		GO:0006468	protein phosphorylation
		GO:0035556	intracellular signal transduction
		GO:0006468	protein phosphorylation
		GO:0035556	intracellular signal transduction
		GO:0006468	protein phosphorylation
		GO:0035556	intracellular signal transduction
		GO:0001938	positive regulation of endothelial cell proliferation
		GO:0002159	desmosome assembly
		GO:0010595	positive regulation of endothelial cell migration
		GO:0030335	positive regulation of cell migration
		GO:0031666	positive regulation of lipopolysaccharide-mediated signaling pathway
		GO:0034351	negative regulation of glial cell apoptotic process
		GO:0035408	histone H3-T6 phosphorylation
		GO:0043536	positive regulation of blood vessel endothelial cell migration
		GO:0045766	positive regulation of angiogenesis
		GO:0045785	positive regulation of cell adhesion
		GO:0045931	positive regulation of mitotic cell cycle
		GO:0070555	response to interleukin-1
		GO:0090330	regulation of platelet aggregation
		GO:0006468	protein phosphorylation
		GO:0035556	intracellular signal transduction
ENSCHIG00000024348		GO:0055114	oxidation-reduction process
ENSCHIG00000024358		GO:0043086	negative regulation of catalytic activity
ENSCHIG00000024653		GO:0010506	regulation of autophagy
ENSCHIG00000024688		GO:0006749	glutathione metabolic process
ENSCHIG00000024776	SMOC2	GO:0010595	positive regulation of endothelial cell migration
		GO:0035470	positive regulation of vascular wound healing
		GO:0045743	positive regulation of fibroblast growth factor receptor signaling pathway
		GO:0045766	positive regulation of angiogenesis
		GO:0045931	positive regulation of mitotic cell cycle
		GO:1900748	positive regulation of vascular endothelial growth factor signaling pathway
		GO:2000573	positive regulation of DNA biosynthetic process
		GO:2001028	positive regulation of endothelial cell chemotaxis
ENSCHIG00000024860	PNPLA7	GO:0006629	lipid metabolic process
		GO:0016042	lipid catabolic process
		GO:0034638	phosphatidylcholine catabolic process
		GO:0006629	lipid metabolic process
		GO:0016042	lipid catabolic process
		GO:0006629	lipid metabolic process
		GO:0016042	lipid catabolic process
		GO:0006629	lipid metabolic process
		GO:0016042	lipid catabolic process
		GO:0006629	lipid metabolic process
		GO:0016042	lipid catabolic process
ENSCHIG00000025046		GO:0007165	signal transduction
		GO:0006952	defense response
		GO:0051607	defense response to virus
		GO:0007565	female pregnancy
ENSCHIG00000025309		GO:0050790	regulation of catalytic activity
ENSCHIG00000025369	ASXL1	GO:0006355	regulation of transcription, DNA-templated
		GO:0006351	transcription, DNA-templated
		GO:0000902	cell morphogenesis
		GO:0003007	heart morphogenesis
		GO:0009887	animal organ morphogenesis
		GO:0030097	hemopoiesis
		GO:0032526	response to retinoic acid
		GO:0035359	negative regulation of peroxisome proliferator activated receptor signaling pathway
		GO:0035522	monoubiquitinated histone H2A deubiquitination
		GO:0035564	regulation of kidney size
		GO:0045599	negative regulation of fat cell differentiation
		GO:0045944	positive regulation of transcription by RNA polymerase II
		GO:0048386	positive regulation of retinoic acid receptor signaling pathway
		GO:0048534	hematopoietic or lymphoid organ development
		GO:0048538	thymus development
		GO:0048539	bone marrow development
		GO:0048872	homeostasis of number of cells
		GO:0060348	bone development
		GO:0060430	lung saccule development
		GO:0072015	glomerular visceral epithelial cell development
ENSCHIG00000025440		GO:0006355	regulation of transcription, DNA-templated
		GO:0008152	metabolic process
		GO:0005975	carbohydrate metabolic process
		GO:0006013	mannose metabolic process
ENSCHIG00000025923		GO:0006468	protein phosphorylation
		GO:0016310	phosphorylation
ENSCHIG00000025967	UVRAG	GO:0006281	DNA repair
		GO:0006890	retrograde vesicle-mediated transport, Golgi to endoplasmic reticulum
		GO:0006914	autophagy
		GO:0007051	spindle organization
		GO:0007059	chromosome segregation
		GO:0007098	centrosome cycle
		GO:0032465	regulation of cytokinesis
		GO:0032801	receptor catabolic process
		GO:0035493	SNARE complex assembly
		GO:0046718	viral entry into host cell
		GO:0051684	maintenance of Golgi location
		GO:0071900	regulation of protein serine/threonine kinase activity
		GO:0097352	autophagosome maturation
		GO:0097680	double-strand break repair via classical nonhomologous end joining
ENSCHIG00000026346		GO:0006355	regulation of transcription, DNA-templated
ENSCHIG00000026607		GO:0007165	signal transduction
		GO:0007186	G protein-coupled receptor signaling pathway
		GO:0007608	sensory perception of smell
		GO:0050896	response to stimulus
		GO:0050911	detection of chemical stimulus involved in sensory perception of smell
		GO:0007165	signal transduction
		GO:0007186	G protein-coupled receptor signaling pathway
		GO:0007608	sensory perception of smell
		GO:0050896	response to stimulus
		GO:0050911	detection of chemical stimulus involved in sensory perception of smell
ENSCHIG00000026736		GO:0055114	oxidation-reduction process
		GO:0006629	lipid metabolic process
		GO:0006631	fatty acid metabolic process
		GO:0006633	fatty acid biosynthetic process
		GO:0006636	unsaturated fatty acid biosynthetic process
ENSCHIG00000026769	SLC44A5	GO:0055085	transmembrane transport
ENSCHIG00000026966	MAPKAPK2	GO:0006468	protein phosphorylation
		GO:0006468	protein phosphorylation
		GO:0002224	toll-like receptor signaling pathway
		GO:0006954	inflammatory response
		GO:0006974	cellular response to DNA damage stimulus
		GO:0018105	peptidyl-serine phosphorylation
		GO:0032496	response to lipopolysaccharide
		GO:0032675	regulation of interleukin-6 production
		GO:0032680	regulation of tumor necrosis factor production
		GO:0034097	response to cytokine
		GO:0035924	cellular response to vascular endothelial growth factor stimulus
		GO:0038066	p38MAPK cascade
		GO:0044351	macropinocytosis
		GO:0048010	vascular endothelial growth factor receptor signaling pathway
		GO:0048255	mRNA stabilization
		GO:0048839	inner ear development
		GO:0070935	3'-UTR-mediated mRNA stabilization
		GO:0032760	positive regulation of tumor necrosis factor production

## Sheet: Gene-enrichment-analysis
Gene enrichment analysis for CNV associated protein-coding genes using DAVID
Annotation Cluster 1	Enrichment Score: 1.654609375109813
Category	Term	Count	%	PValue	Genes	List Total	Pop Hits	Pop Total	Fold Enrichment	Bonferroni	Benjamini	FDR
GOTERM_Biological Process	GO:2000427~positive regulation of apoptotic cell clearance	3	2.75229	0.000652928	ENSG00000224389, ENSG00000244731, ENSG00000125730	96	7	16792	74.9643	0.323335	0.274512	0.274512
GOTERM_Biological Process	GO:0010951~negative regulation of endopeptidase activity	5	4.58716	0.00493205	ENSG00000224389, ENSG00000124570, ENSG00000196136, ENSG00000244731, ENSG00000125730	96	121	16792	7.22796	0.948008	0.737341	0.737341
GOTERM_Biological Process	GO:0030449~regulation of complement activation	3	2.75229	0.0124289	ENSG00000224389, ENSG00000244731, ENSG00000125730	96	30	16792	17.4917	0.999435	1	1
GOTERM_Biological Process	GO:0006956~complement activation	3	2.75229	0.0870095	ENSG00000224389, ENSG00000244731, ENSG00000125730	96	87	16792	6.03161	1	1	1
GOTERM_Biological Process	GO:0006958~complement activation, classical pathway	3	2.75229	0.108117	ENSG00000224389, ENSG00000244731, ENSG00000125730	96	99	16792	5.30051	1	1	1
GOTERM_Biological Process	GO:0006508~proteolysis	5	4.58716	0.313731	ENSG00000224389, ENSG00000116183, ENSG00000213886, ENSG00000244731, ENSG00000125730	96	500	16792	1.74917	1	1	1
