# Supplementary material for: Genome Scan for Variable Genes Involved in Environmental Adaptations of Nubian Ibex
Source: J Mol Evol. 2021 Jun 17;89(7):448–57. doi: 10.1007/s00239-021-10015-3 (PMC8318948; doi:10.1007/s00239-021-10015-3)
Supplement: Supplementary file 10 — Supplementary file10 (CSV 515 kb) Raw and filtered CNVs detected across the three analyzed Nubian ibex genomes [file 239_2021_10015_MOESM10_ESM.csv]

Raw-CNVs detected in Nubian ibex sampled from Saudi Arabia
Chrom CNV_start CNV_end CNV_size Normalized_read_depth	P value	q0	CNV type
chr1 2401 5400	3000	0.109549	4.8343E 09	0.5	deletion
chr1 94401 103200	8800	1.28142	0.0164577	0.0330579	duplication
chr1 1576601 1579000	2400	0.197936	0.000813614	0.305263	deletion
chr1 1868001 1875800	7800	1.91552	0.0226166	0.145082	duplication
chr1 1971801 1972600	800	0.0459198	16.09	0.236364	deletion
chr1 1994401 2012000	17600	1.32719	2.57169E 09	0.0414847	duplication
chr1 3173401 3174400	1000	0.034771	0.430034	0.0967742	deletion
chr1 4508801 4510400	1600	0.196015	3.69884	0.356164	deletion
chr1 5104201 5112800	8600	1.315	0.00309841	0.0691328	duplication
chr1 5663801 5677800	14000	0.542202	0.00120137	0.757028	deletion
chr1 5875001 5876200	1200	0.0364537	0.146119	0.0666667	deletion
chr1 6137601 6142000	4400	1.60981	0.00257236	0.0857418	duplication
chr1 6249601 6265400	15800	1.3345	4.59437E 07	0.0760982	duplication
chr1 6404801 6411000	6200	0.613536	3.75297E 08	0.0178926	deletion
chr1 6889401 6890600	1200	0.0429206	0.0999051	0.0952381	deletion
chr1 7068801 7079000	10200	1.29421	0.000242372	0.0494719	duplication
chr1 7232601 7234000	1400	0.143796	1.1849	0.183333	deletion
chr1 7559801 7561800	2000	0.0148359	3.18745E 10	0	deletion
chr1 8114001 8125800	11800	1.39041	3.40355E 09	0.0311833	duplication
chr1 8149601 8159400	9800	1.28354	2.43092E 07	0.0187607	duplication
chr1 8527201 8541800	14600	1.35316	0.0362553	0.0924658	duplication
chr1 9415801 9416800	1000	0.00954545	0.00671634	0.0588235	deletion
chr1 9751401 9777800	26400	1.32582	6.27831E 10	0.0560081	duplication
chr1 10053601 10054600	1000	0.0544861	14.8419	0.655886	deletion
chr1 10086601 10094400	7800	0.74776	0.0100566	0.0655738	deletion
chr1 11016201 11024400	8200	0.743118	0.000298945	0.00631313	deletion
chr1 11026601 11028200	1600	0.243849	0.796794	0.363636	deletion
chr1 11028201 11036200	8000	1.33985	0.000437719	0.0665349	duplication
chr1 11766601 11784200	17600	0.717491	2.71658E 11	0.0197531	deletion
chr1 11968601 11971000	2400	0.311918	0.323002	0.732673	deletion
chr1 11971001 11973400	2400	0.199709	0.0138774	0.552239	duplication
chr1 12024601 12037000	12400	0.732057	4.92911E 06	0.0977502	deletion
chr1 12241401 12263800	22400	0.714782	7.11484E 12	0.0171906	deletion
chr1 12679001 12686000	7000	0.166036	4.20288E 08	0.175439	deletion
chr1 12772201 12773400	1200	0.0353646	0.015366	0.393939	deletion
chr1 13095201 13096200	1000	0.0691333	14.1421	0.097561	deletion
chr1 13587001 13592800	5800	0.227862	2.7478E 11	0.95	deletion
chr1 14004201 14019400	15200	0.626158	1.0485E 11	0.158931	deletion
chr1 14517201 14530600	13400	0.782926	0.00170698	0.0566714	duplication
chr1 14602001 14607000	5000	0.65653	0.000121459	0.055814	deletion
chr1 14795601 14798800	3200	0.0301809	4.98039E 11	0.34375	deletion
chr1 15710601 15713800	3200	0.00791906	4.98039E 11	0.217391	deletion
chr1 15767201 15769000	1800	0.0161201	1.94789E 09	0	deletion
chr1 16354201 16356200	2000	0.0145852	3.98431E 10	0.0384615	deletion
chr1 16466401 16472400	6000	1.43596	0.0133811	0.0958084	duplication
chr1 16476201 16484200	8000	1.42852	5.69387E 05	0.161649	duplication
chr1 16580401 16590000	9600	1.32745	0.00469732	0.0911966	duplication
chr1 16590001 16591200	1200	0.0450167	3.28462	0	deletion
chr1 18763401 18764600	1200	0.00572235	9.08608E 05	0.214286	deletion
chr1 19033801 19044000	10200	0.540332	1.56248E 11	0.0184397	deletion
chr1 19389201 19394200	5000	0.529458	7.58008E 07	0.00297619	deletion
chr1 19756401 19789800	33400	0.719564	4.77163E 12	0.0302543	deletion
chr1 19802801 19832600	29800	0.691753	5.34807E 12	0.0239817	deletion
chr1 19952201 19975400	23200	1.31516	0	0.0561165	duplication
chr1 20198801 20211200	12400	0.732482	3.27742E 09	0.000799361	deletion
chr1 20506801 20507600	800	0	19.121	0.105263	deletion
chr1 21267001 21300400	33400	0.737408	4.77163E 12	0.00755972	deletion
chr1 21327201 21331200	4000	1.54094	0.0160421	0.10875	duplication
chr1 22475001 22491000	16000	0.702969	9.96078E 12	0.00207326	deletion
chr1 23865601 23872200	6600	3.82121	0.00297065	0.357122	duplication
chr1 23882001 23887800	5800	0.711252	0.00226497	0.0126812	deletion
chr1 23999801 24011400	11600	1.32117	0.0143841	0.112981	duplication
chr1 24302601 24312400	9800	0.724981	3.72086E 08	0.0107181	deletion
chr1 24462201 24463600	1400	0.0268532	0.0190453	0.15	deletion
chr1 24800001 24908200	108200	0.757331	1.47294E 12	0.0318067	deletion
chr1 24989401 24993800	4400	0.72913	0.0477463	0.0115741	deletion
chr1 25001601 25008000	6400	0.724293	0.000904242	0.00172117	deletion
chr1 25015401 25081200	65800	0.745471	2.42207E 12	0.0189942	deletion
chr1 25651001 25656600	5600	0.677987	4.20194E 06	0.00622407	deletion
chr1 25798401 25802800	4400	0.0297107	3.6221E 11	0.32	deletion
chr1 26617601 26636000	18400	0.71674	8.66155E 12	0.0225198	deletion
chr1 26640601 26655000	14400	0.680614	1.10675E 11	0.0130399	deletion
chr1 26767201 26785400	18200	0.679547	8.75673E 12	0.0078534	deletion
chr1 26890801 26896000	5200	1.41411	0.0314077	0.037594	duplication
chr1 26913601 26921400	7800	1.33551	2.43819E 05	0.0214236	duplication
chr1 27034801 27036400	1600	0.147146	0.0704739	0.18	deletion
chr1 27084201 27085200	1000	0.0187972	0.741014	0	deletion
chr1 27172601 27186600	14000	0.647404	1.13838E 11	0.0238908	deletion
chr1 27344401 27350800	6400	0.733166	0.00698281	0.00493421	deletion
chr1 27357401 27375000	17600	0.650105	1.71005E 05	0.0675505	deletion
chr1 27650001 27659600	9600	1.26321	0.00365389	0.0262843	duplication
chr1 27987201 28005000	17800	0.614182	8.95351E 12	0.378092	deletion
chr1 28206201 28224800	18600	0.720983	8.56841E 12	0.008	deletion
chr1 28271601 28304400	32800	0.739886	4.85892E 12	0.017316	deletion
chr1 28723801 28730800	7000	0.713937	0.000146651	0.0364742	deletion
chr1 28921801 28926400	4600	1.39124	0.0358959	0.0246361	duplication
chr1 28988801 28990000	1200	0.0383762	0.00858823	0.04	deletion
chr1 29020801 29024600	3800	0.58422	0.0225286	0.0034965	deletion
chr1 29934001 29944000	10000	1.40556	0.00841607	0.0769628	duplication
chr1 30147001 30152200	5200	0.034865	3.06486E 11	0.977143	deletion
chr1 30369601 30379600	10000	0.612997	1.11561E 10	0.046814	deletion
chr1 30470801 30472600	1800	0.0638791	0.00232898	0.164179	deletion
chr1 31606601 31628800	22200	0.725526	0.000310982	0.157298	deletion
chr1 31903801 31921600	17800	0.694332	8.95351E 12	0.0495298	deletion
chr1 32283601 32301800	18200	0.701308	8.75673E 12	0.0228845	deletion
chr1 32802001 32836200	34200	0.749731	4.66002E 12	0.0141757	deletion
chr1 32974601 32977400	2800	0.270577	0.0418787	0.321918	deletion
chr1 33028001 33036400	8400	0.700902	0.000025458	0.0730539	deletion
chr1 33153201 33166600	13400	1.32848	1.19694E 06	0.0465604	duplication
chr1 33361801 33370800	9000	0.639879	8.5707E 09	0.0995146	deletion
chr1 33392201 33417400	25200	0.741275	6.32431E 12	0.117796	deletion
chr1 33547601 33558600	11000	0.71971	3.47722E 10	0.0176644	deletion
chr1 34350201 34352200	2000	0.00686682	7.96863E 11	0.315789	deletion
chr1 34378201 34384200	6000	0.661128	9.24361E 09	0.0157171	deletion
chr1 34417401 34433200	15800	1.51783	0.015227	0.216492	duplication
chr1 34480801 34481800	1000	0.0717321	33.9505	0	deletion
chr1 35041801 35054000	12200	1.35284	1.06388E 06	0.0821114	duplication
chr1 35139001 35166200	27200	0.746542	5.85928E 12	0.0119895	deletion
chr1 35258401 35265600	7200	1.53416	0.00135215	0.0723844	duplication
chr1 36044001 36060800	16800	0.741497	9.48646E 12	0.0246057	deletion
chr1 36646201 36656000	9800	0.650494	3.2525E 11	0	deletion
chr1 37069601 37075600	6000	0.593328	2.65621E 11	0	deletion
chr1 37090601 37110800	20200	0.676974	7.88973E 12	0.00644028	deletion
chr1 37473201 37488600	15400	1.29028	3.42754E 08	0.0634273	duplication
chr1 37994001 37997800	3800	0.570496	0.0160863	0.00696864	deletion
chr1 38161001 38171000	10000	1.30517	0.0157358	0.0588235	duplication
chr1 38489801 38507800	18000	0.509227	459.554	0.900083	deletion
chr1 38550401 38569600	19200	0.712229	8.30065E 12	0.0703726	deletion
chr1 38857201 38870000	12800	1.27152	4.47558E 06	0.0564799	duplication
chr1 39116601 39138200	21600	1.26027	0.000676544	0.0586652	duplication
chr1 39644801 39651800	7000	0.634787	1.09666E 05	0.0035461	deletion
chr1 40013201 40016000	2800	1.79442	0.0105984	0.159036	duplication
chr1 40122801 40141800	19000	0.736045	8.38803E 12	0.0129359	deletion
chr1 40462401 40471600	9200	0.740797	5.84717E 05	0.0222458	deletion
chr1 40813801 40819800	6000	0.510715	7.41613E 08	0.630045	deletion
chr1 40819801 40848400	28600	125.449	1.25314E 07	0.224696	duplication
chr1 40867201 40874000	6800	0.121705	2.34371E 11	0.289855	deletion
chr1 40875201 40876600	1400	0.145469	1.30094	1	deletion
chr1 40899601 41043400	143800	2.38084	0	0.0278484	duplication
chr1 41219601 41238000	18400	1.33771	8.55244E 05	0.053953	duplication
chr1 41431601 41443800	12200	1.32137	5.10248E 05	0.0425446	duplication
chr1 41443801 41447800	4000	0.61677	0.0191624	0.0888889	deletion
chr1 41887001 41905000	18000	0.627035	3.01037E 10	0.235123	deletion
chr1 41951001 41989400	38400	0.727785	4.15033E 12	0.00421607	deletion
chr1 42346401 42357800	11400	0.732807	4.74418E 06	0.0297723	deletion
chr1 42476601 42483600	7000	1.54902	0.00140193	0.0791694	duplication
chr1 42483601 42499600	16000	0.744524	1.99216E 11	0.0318596	deletion
chr1 42620201 42629600	9400	1.59457	0.04404	0.112732	duplication
chr1 42712801 42723400	10600	1.60518	9.38193E 08	0.113191	duplication
chr1 43004601 43018600	14000	1.30035	0.000176192	0.0587998	duplication
chr1 43226401 43233800	7400	1.3645	0.0255304	0.0595568	duplication
chr1 43551001 43562200	11200	1.27192	0.00678754	0.0337079	duplication
chr1 43741001 43752800	11800	0.70512	5.67258E 10	0.00639269	deletion
chr1 43903001 43924800	21800	0.656346	7.31067E 12	0.0119109	deletion
chr1 44837001 44837800	800	0.0449408	22.7779	0	deletion
chr1 44919801 44950200	30400	0.714066	5.24252E 12	0.0164854	deletion
chr1 45023801 45079000	55200	0.694851	2.88718E 12	0.00782661	deletion
chr1 45605001 45621400	16400	2.65472	0.000235283	0.670947	duplication
chr1 46568601 46571400	2800	0.141279	3.71704E 05	0.296296	deletion
chr1 46916601 46922000	5400	1.52441	0.0109369	0.0694064	duplication
chr1 47090601 47092400	1800	0.159595	0.0708711	0.215385	deletion
chr1 47191201 47192400	1200	0.1925	12.4536	0.354839	deletion
chr1 47241801 47244800	3000	0.0867082	5.73741E 09	0.428571	deletion
chr1 47489001 47498000	9000	1.39127	0.00189023	0.0688863	duplication
chr1 47579201 47580200	1000	0.0526259	3.28363	0.292683	deletion
chr1 47686201 47687400	1200	0.0946598	1.02338	0.699029	deletion
chr1 47835801 47844600	8800	0.147137	1.81105E 11	0.814433	deletion
chr1 47868201 47884400	16200	1.38497	6.71605E 05	0.0998336	duplication
chr1 48261001 48265000	4000	0.0843794	3.98431E 11	0.617647	deletion
chr1 48444401 48451600	7200	0.641355	9.16392E 08	0.0118044	deletion
chr1 48515401 48526000	10600	1.38639	5.65442E 07	0.0952136	duplication
chr1 48534401 48553000	18600	0.70632	8.56841E 12	0.0114114	deletion
chr1 48594201 48647400	53200	1.26183	0.000284467	0.0462245	duplication
chr1 48695401 48705800	10400	1.3712	2.75837E 09	0.0246976	duplication
chr1 48892201 48907800	15600	1.40365	0.0413031	0.155437	duplication
chr1 49470001 49477800	7800	0.49613	2.04324E 11	0.0336449	deletion
chr1 50254001 50267800	13800	0.823657	0.00956426	0.757977	duplication
chr1 53056801 53063000	6200	1.3991	0.00472822	0.0387658	duplication
chr1 53227001 53248800	21800	0.682017	7.31067E 12	0.0235356	deletion
chr1 53322801 53352200	29400	1.38519	0.0453248	0.112998	duplication
chr1 53493601 53503400	9800	1.32621	1.00491E 05	0.0306947	duplication
chr1 54070801 54078200	7400	0.749255	0.0175194	0.0232558	deletion
chr1 54567001 54570800	3800	0.357905	8.38803E 10	0.00526316	deletion
chr1 54611801 54615800	4000	0.7294	0.0444363	0.0217391	deletion
chr1 54797001 54805000	8000	1.33604	0.0122509	0.0563094	duplication
chr1 54943401 54951000	7600	1.40438	0.000626389	0.0261097	duplication
chr1 55072601 55110800	38200	1.26376	4.65621E 06	0.06	duplication
chr1 55548601 55554800	6200	0.657438	8.05628E 07	0.00180505	deletion
chr1 55554801 55561600	6800	1.32734	0.00584901	0.0379147	duplication
chr1 55739401 55783200	43800	0.700114	3.63864E 12	0.0362357	deletion
chr1 56096001 56101600	5600	0.683602	0.00092479	0.00591716	deletion
chr1 56576401 56579400	3000	0.187246	0.0003648	0.57	deletion
chr1 56816601 56842400	25800	1.36829	8.90756E 09	0.0819504	duplication
chr1 56927801 56974400	46600	1.2685	1.99729E 09	0.0740876	duplication
chr1 57183401 57203800	20400	1.31124	0.00270549	0.1202	duplication
chr1 57420601 57434400	13800	0.628453	1.15487E 11	0.0241796	deletion
chr1 57449601 57468800	19200	1.83194	0.000175463	0.287164	duplication
chr1 58253801 58260000	6200	1.43249	0.0109888	0.0849206	duplication
chr1 58260001 58267200	7200	0.703013	2.12532E 06	0.00145349	deletion
chr1 58982601 58986200	3600	0.535657	0.00120329	0.0233463	duplication
chr1 59319001 59332000	13000	0.689249	1.22594E 11	0.00507185	deletion
chr1 59706201 59712800	6600	1.48746	0.00490701	0.0569986	duplication
chr1 60025401 60048000	22600	1.29776	5.22347E 07	0.0311016	duplication
chr1 60441201 60443000	1800	0.113528	0.0126547	0.213115	deletion
chr1 61214001 61218000	4000	1.36485	0.0212071	0.0199203	duplication
chr1 62026601 62032000	5400	1.48252	0.00116377	0.0329861	duplication
chr1 62570601 62580200	9600	0.664816	1.66013E 11	0.0141509	deletion
chr1 62959601 62965600	6000	1.43351	0.000390786	0.0743525	duplication
chr1 63525401 63528200	2800	1.61099	0.027791	0.071885	duplication
chr1 64541201 64549000	7800	0.609115	2.04324E 11	0.0223285	deletion
chr1 65396601 65397600	1000	0.0610116	1.84177	0.225806	deletion
chr1 65572601 65584000	11400	1.29698	0.00105591	0.0844511	duplication
chr1 65797401 65803600	6200	1.688	0.00981715	0.0979418	duplication
chr1 65862801 65865200	2400	0.104642	6.30923E 06	0.0714286	deletion
chr1 65999201 66020200	21000	1.31416	0.00389552	0.0833555	duplication
chr1 66811201 66822400	11200	1.58372	8.53781E 11	0.0747056	duplication
chr1 66965401 67023000	57600	0.598936	2.76688E 12	0.15774	deletion
chr1 67026801 67032800	6000	1.97756	0.0347506	0.149712	duplication
chr1 67259201 67286600	27400	0.272768	5.81652E 12	0.645254	deletion
chr1 67325601 67334000	8400	1.3815	0.000044623	0.0635939	duplication
chr1 67351201 67359600	8400	1.40522	0.00730603	0.0750151	duplication
chr1 67678801 67680600	1800	0.184438	0.0217121	0.378378	deletion
chr1 67879401 67887800	8400	1.5482	0.0476964	0.100159	duplication
chr1 67890801 67913400	22600	0.20519	7.05188E 12	0.882674	deletion
chr1 68049401 68051200	1800	0.0325085	1.23519E 05	0.0909091	deletion
chr1 68641801 68654600	12800	1.27061	0.0110526	0.036826	duplication
chr1 68886601 68899000	12400	1.42777	1.06762E 06	0.0528489	duplication
chr1 69147001 69164600	17600	1.44116	0.00302625	0.0887428	duplication
chr1 69483401 69498800	15400	0.711304	3.10466E 11	0.0156028	deletion
chr1 69713201 69738400	25200	1.41209	0.0028284	0.264101	duplication
chr1 69961201 69973400	12200	1.30517	0.011518	0.0371049	duplication
chr1 70733201 70749600	16400	1.31233	2.33228E 10	0.0295798	duplication
chr1 71118001 71138600	20600	0.729335	7.73653E 12	0.0107198	deletion
chr1 71459801 71466600	6800	0.621511	1.82293E 05	0.00561798	deletion
chr1 72145001 72157800	12800	1.33218	0.000976406	0.0268939	duplication
chr1 72525201 72535000	9800	1.32552	0.0404352	0.0349255	duplication
chr1 72672201 72688200	16000	1.35888	1.94873E 07	0.0284207	duplication
chr1 73502201 73550400	48200	0.748754	3.30648E 12	0.0130873	deletion
chr1 73645401 73650800	5400	1.62745	0.0193847	0.0367586	duplication
chr1 73868201 73877800	9600	1.3172	5.96245E 05	0.0460779	duplication
chr1 74028201 74034400	6200	0.109886	2.57052E 11	0.914894	deletion
chr1 74335201 74337400	2200	0.00775359	7.24421E 11	0	deletion
chr1 74836401 74853400	17000	0.727224	9.37485E 12	0.00936914	deletion
chr1 74882201 74885200	3000	4.89917	0.00794367	0.874792	duplication
chr1 75116201 75120600	4400	1.64076	0.000348273	0.0477583	duplication
chr1 75178201 75183800	5600	1.42737	0.00865202	0.0466549	duplication
chr1 75482001 75493400	11400	1.30747	0.0487712	0.0663781	duplication
chr1 76724801 76726000	1200	0.127524	1.50078	0.309091	deletion
chr1 77019801 77029400	9600	0.730354	6.61197E 07	0.05919	deletion
chr1 77809801 77816600	6800	0.735248	8.38264E 05	0.00294551	deletion
chr1 78268201 78283200	15000	0.749594	2.79752E 08	0.00315457	deletion
chr1 79870401 79877400	7000	1.90425	0.0471804	0.101567	duplication
chr1 80413801 80442400	28600	1.3437	2.42581E 07	0.121376	duplication
chr1 80601201 80604600	3400	0.193125	7.17642E 05	0.994318	deletion
chr1 80963601 80974600	11000	0.652869	1.44884E 11	0.00101833	deletion
chr1 82023001 82037400	14400	0.736996	2.1139E 09	0.0424597	deletion
chr1 82232001 82245000	13000	1.20158	0.0366192	0.00256223	duplication
chr1 82741601 82774200	32600	1.44745	0.000201789	0.102667	duplication
chr1 83132201 83165600	33400	0.698112	4.77163E 12	0.0147949	deletion
chr1 83194801 83199400	4600	0.0672463	3.46462E 11	0.647059	deletion
chr1 83503001 83508400	5400	0.684693	4.01696E 05	0	deletion
chr1 83619401 83623000	3600	0.339541	0.013002	0.0260417	deletion
chr1 83763401 83785200	21800	0.665817	7.31067E 12	0.0108284	deletion
chr1 84214801 84218600	3800	1.88704	0.00252741	0.104143	duplication
chr1 84328401 84345600	17200	1.31305	3.58514E 07	0.0435631	duplication
chr1 84514801 84523400	8600	0.60857	3.59515E 09	0.00739645	deletion
chr1 85217801 85221800	4000	0.593022	6.63767E 06	0.464174	deletion
chr1 85368801 85377200	8400	1.4219	2.20378E 06	0.0854489	duplication
chr1 85377201 85384000	6800	0.730626	8.02611E 05	0.0209677	deletion
chr1 85451201 85462200	11000	1.32193	0.0183598	0.0485243	duplication
chr1 85490401 85506600	16200	1.4759	0	0.0706572	duplication
chr1 85663001 85688600	25600	0.743506	6.22549E 12	0.0170741	deletion
chr1 86039201 86055400	16200	0.692384	9.83781E 12	0.011855	deletion
chr1 86131801 86144800	13000	1.62512	2.20144E 05	0.0655022	duplication
chr1 86559001 86563600	4600	0.607827	0.000120718	0.00549451	deletion
chr1 87234001 87248000	14000	1.32915	0.00018402	0.0449264	duplication
chr1 87377001 87407400	30400	0.649354	5.24252E 12	0.0278675	deletion
chr1 87425201 87436200	11000	0.598809	1.44884E 11	0.00237812	deletion
chr1 87454201 87476000	21800	1.2504	0.000218746	0.0654327	duplication
chr1 87689201 87700800	11600	0.700314	1.3739E 11	0.0095511	deletion
chr1 88176001 88184200	8200	1.45954	2.82514E 05	0.0404656	duplication
chr1 88303801 88304800	1000	0.0881744	6.00393	0.151515	deletion
chr1 88344401 88355000	10600	1.31139	0.0476187	0.0969142	duplication
chr1 88570001 88571800	1800	0.0612241	0.000784191	0.272727	deletion
chr1 88676001 88679800	3800	3.38302	0.030852	0.819135	duplication
chr1 88716801 88726000	9200	1.34061	0.000045882	0.0590667	duplication
chr1 88777001 88785400	8400	1.29503	0.00513606	0.0394385	duplication
chr1 88858401 88880200	21800	1.4006	1.23112E 08	0.0911387	duplication
chr1 90098801 90120200	21400	1.25159	1.68875E 07	0.0439063	duplication
chr1 90317001 90320600	3600	0.194414	0.00024767	0.452991	deletion
chr1 90350801 90359000	8200	1.42042	3.02556E 05	0.0444979	duplication
chr1 90384201 90395200	11000	1.43598	6.98563E 05	0.132648	duplication
chr1 90638201 90643800	5600	0.730183	0.0129015	0.00582524	deletion
chr1 90646001 90647800	1800	0.118349	0.0480853	0.386667	deletion
chr1 90658801 90665000	6200	0.610312	3.08206E 08	0.00609756	deletion
chr1 90686801 90694800	8000	1.31517	0.000048717	0.0227729	duplication
chr1 91298601 91309200	10600	1.3482	8.61514E 07	0.0283213	duplication
chr1 91456401 91462800	6400	0.707093	0.00406151	0.025974	deletion
chr1 91469601 91478800	9200	0.669413	6.23632E 10	0.00772201	deletion
chr1 91496201 91497600	1400	0.230587	0.59417	0.797872	deletion
chr1 91618401 91630000	11600	0.689539	2.61041E 10	0.117704	deletion
chr1 91643601 91659200	15600	0.731004	1.02162E 11	0.0303658	deletion
chr1 91960801 91966200	5400	0.740595	0.0459226	0.177474	deletion
chr1 92080801 92090600	9800	0.709429	3.1715E 06	0.00749465	deletion
chr1 92420401 92450800	30400	0.724971	5.24252E 12	0.0158451	deletion
chr1 92457801 92466200	8400	0.629016	3.60485E 10	0.00724638	deletion
chr1 92484201 92491600	7400	0.690069	3.28269E 05	0.00152439	deletion
chr1 93526801 93532800	6000	0.691656	0.034973	0.0220994	deletion
chr1 93532801 93540800	8000	1.25151	0.0341263	0.0341686	duplication
chr1 94015801 94018000	2200	0.06166	3.41398E 06	0.647059	deletion
chr1 94309001 94322600	13600	0.713916	4.9218E 10	0.0650278	deletion
chr1 96049801 96053000	3200	0.0402556	4.98039E 11	0.137931	deletion
chr1 96178401 96195000	16600	1.53915	1.77691E 07	0.0989876	duplication
chr1 97167401 97172800	5400	1.43127	0.0017808	0.0344507	duplication
chr1 97486201 97498400	12200	1.40121	9.0528E 06	0.0810116	duplication
chr1 97835401 97844000	8600	0.767061	0.00602716	0.81268	duplication
chr1 98781001 98791000	10000	1.35031	3.27804E 06	0.0365854	duplication
chr1 99910601 99917600	7000	0.695656	0.000286728	0.0110585	deletion
chr1 99925801 99934800	9000	1.43425	0.000191531	0.0541872	duplication
chr1 99974601 99979600	5000	0.679031	0.000684409	0.00455581	deletion
chr1 100459401 100466800	7400	1.45543	6.01449E 05	0.0706522	duplication
chr1 101182001 101192400	10400	0.687072	9.96078E 10	0.0110011	deletion
chr1 101377001 101392400	15400	1.30351	4.74227E 05	0.045066	duplication
chr1 101801801 101833200	31400	0.685533	5.07556E 12	0.0176825	deletion
chr1 101886001 101896200	10200	0.70785	3.86316E 05	0.0311828	deletion
chr1 102302401 102304600	2200	0.17314	0.000358703	0.423077	deletion
chr1 102541201 102543200	2000	0.0766656	2.03981E 06	0.3	deletion
chr1 102784201 102787000	2800	0.0792115	1.90109E 07	0.368421	deletion
chr1 103404001 103410600	6600	0.703036	0.000138431	0.0457627	deletion
chr1 103483201 103492600	9400	1.28447	0.000933166	0.0223881	duplication
chr1 103539601 103540400	800	0	19.121	0	deletion
chr1 103842001 103847800	5800	0.307014	2.7478E 11	0.0253165	deletion
chr1 104038001 104047200	9200	1.27311	0.00980634	0.0527704	duplication
chr1 104185001 104186000	1000	0.01656	0.0628268	0	deletion
chr1 104381201 104385600	4400	0.0533143	3.6221E 11	0.355263	deletion
chr1 104483601 104485200	1600	0.0702431	0.125001	0.148936	deletion
chr1 105095201 105104000	8800	1.35414	0.00663435	0.0445665	duplication
chr1 105222801 105227800	5000	1.67357	0.00113309	0.0716667	duplication
chr1 105245401 105254600	9200	1.36812	0.016052	0.1	duplication
chr1 105282201 105288000	5800	1.29843	0.0012185	0.0203139	duplication
chr1 105683801 105729400	45600	0.744693	3.49501E 12	0.0263041	deletion
chr1 106056601 106058200	1600	0.115974	0.401509	0.0689655	deletion
chr1 106292801 106300400	7600	0.0423927	2.09701E 11	0.431373	deletion
chr1 106319601 106327600	8000	1.28115	0.0118468	0.0714286	duplication
chr1 107501401 107512200	10800	1.28396	0.000164394	0.0272865	duplication
chr1 108301801 108311800	10000	1.41368	2.11162E 06	0.0685139	duplication
chr1 108406401 108423000	16600	0.70359	9.60075E 12	0.0205314	deletion
chr1 108820601 108829200	8600	0.623649	1.85317E 11	0.0181269	deletion
chr1 109119201 109128000	8800	1.41204	0.00010188	0.0998279	duplication
chr1 109285001 109297400	12400	1.50253	1.54231E 10	0.0675944	duplication
chr1 109418601 109423600	5000	1.4272	0.0075445	0.0372915	duplication
chr1 110004401 110020400	16000	0.688125	9.96078E 12	0.00739372	deletion
chr1 110236001 110248000	12000	1.40344	0.0338227	0.107482	duplication
chr1 111154001 111167200	13200	1.40609	5.89195E 09	0.0473825	duplication
chr1 111411401 111438400	27000	0.158217	5.90269E 12	0.578231	deletion
chr1 111537201 111544200	7000	0.285065	1314.95	0.552941	deletion
chr1 111759801 111766200	6400	0.699206	0.0105648	0.0128	deletion
chr1 111797001 111803000	6000	0.479972	9.08423E 09	0.320802	deletion
chr1 111967801 111979200	11400	1.54632	1.62671E 05	0.113057	duplication
chr1 112291801 112297000	5200	0.0919419	3.06486E 11	0.425287	deletion
chr1 112658801 112668400	9600	0.724578	0.000089977	0.0293194	deletion
chr1 113435801 113437200	1400	0.0935454	0.332094	0.409091	deletion
chr1 113567401 113591800	24400	1.28728	0	0.036891	duplication
chr1 114039401 114044400	5000	1.8627	0.000396038	0.00238854	duplication
chr1 114201201 114211400	10200	0.622854	1.56248E 11	0.0178784	deletion
chr1 114605001 114620600	15600	0.716389	1.02162E 11	0.0149966	deletion
chr1 114889001 114897600	8600	0.731836	0.000152753	0.55573	duplication
chr1 115296201 115305800	9600	0.623992	1.66013E 11	0.0118577	deletion
chr1 115933201 115936000	2800	0.110629	0.000102524	0.555556	deletion
chr1 116125601 116154600	29000	1.30647	4.39648E 11	0.0499333	duplication
chr1 116194201 116203400	9200	0.745802	5.85296E 07	0.0209205	deletion
chr1 117122601 117140600	18000	1.35878	7.30989E 08	0.0492877	duplication
chr1 117267401 117296400	29000	0.679627	5.4956E 12	0.00807428	deletion
chr1 117759801 117773200	13400	1.39615	7.20744E 09	0.0551239	duplication
chr1 117962001 117972800	10800	1.39048	0.000120338	0.0841121	duplication
chr1 118277001 118284200	7200	3.63413	0	0.0188273	duplication
chr1 118521401 118530400	9000	3.09234	0.000110347	0.63934	duplication
chr1 118754601 118767800	13200	0.713061	1.20737E 11	0.0029985	deletion
chr1 119397201 119406200	9000	0.654516	1.77081E 11	0.0147256	deletion
chr1 119792601 119826800	34200	0.676524	4.66002E 12	0.00447813	deletion
chr1 119853601 119867200	13600	0.658901	1.17186E 11	0.0139373	deletion
chr1 119879401 119902200	22800	1.25142	8.56902E 05	0.0942718	duplication
chr1 120276801 120291400	14600	1.28067	0.000250925	0.0406662	duplication
chr1 120351801 120374000	22200	1.29953	5.12433E 08	0.0343249	duplication
chr1 120625401 120633200	7800	0.0709769	2.04324E 11	0.631148	deletion
chr1 120643401 120656000	12600	0.655399	1.26486E 11	0.011583	deletion
chr1 120696001 120704200	8200	0.626384	1.94357E 11	0.00154083	deletion
chr1 120728001 120738800	10800	1.41689	2.41119E 05	0.0859857	duplication
chr1 120779001 120795400	16400	1.19881	0.0479958	0.0400891	duplication
chr1 120838201 120840800	2600	1.71919	0.0206228	0.0460993	duplication
chr1 121231001 121258800	27800	0.70922	5.73282E 12	0.0108233	deletion
chr1 121532201 121538200	6000	1.92948	0.0152997	0.412184	duplication
chr1 121549001 121556000	7000	0.739624	3.18677E 07	0.00531915	deletion
chr1 121627801 121637600	9800	1.41697	0.018857	0.103082	duplication
chr1 121890401 121895800	5400	0.0867876	2.95134E 11	0.0322581	deletion
chr1 122350601 122352800	2200	0.0812286	1.52375E 06	0.354167	deletion
chr1 122352801 122364800	12000	1.32005	2.04119E 06	0.032066	duplication
chr1 122463001 122469600	6600	0.274248	1.94145E 08	0.5	deletion
chr1 122968601 122976200	7600	1.36728	0.0393095	0.0737878	duplication
chr1 123320001 123322000	2000	0.0262492	1.24868E 07	0.25	deletion
chr1 123322001 123332600	10600	1.29157	0.0177302	0.0347966	duplication
chr1 123343601 123344600	1000	0.0199048	0.2105	0	deletion
chr1 123566001 123573800	7800	0.701246	1.10615E 06	0.0218878	deletion
chr1 124438201 124463000	24800	0.735076	6.42631E 12	0.0165426	deletion
chr1 124863201 124873600	10400	0.713731	5.72409E 06	0.00824742	deletion
chr1 125429401 125433600	4200	1.4769	0.0170472	0.0828848	duplication
chr1 125511601 125517400	5800	0.59449	5.00265E 07	0	deletion
chr1 125774801 125781800	7000	1.41927	4.51364E 05	0.0596591	duplication
chr1 126373001 126387200	14200	1.30853	1.95153E 07	0.0416991	duplication
chr1 127516201 127556800	40600	0.743402	3.92543E 12	0.00940439	deletion
chr1 128033601 128040200	6600	1.56141	0.000838105	0.0692204	duplication
chr1 128063001 128076400	13400	1.40285	0	0.017618	duplication
chr1 128492801 128504400	11600	1.45567	6.02087E 06	0.0707155	duplication
chr1 128803801 128845800	42000	1.42223	0	0.0932874	duplication
chr1 130844601 130854200	9600	1.4821	4.88424E 06	0.0696078	duplication
chr1 130960401 130972000	11600	0.214575	1.3739E 11	0.380247	deletion
chr1 131114001 131124600	10600	1.44381	5.41265E 10	0.0337182	duplication
chr1 131131001 131139000	8000	1.44844	0.000117076	0.0762305	duplication
chr1 131378801 131405600	26800	1.32523	1.3059E 08	0.0893715	duplication
chr1 131580601 131598400	17800	1.40805	0.000649013	0.0811037	duplication
chr1 131803001 131825800	22800	0.817235	2.08658E 06	0.0143483	duplication
chr1 132161601 132174200	12600	1.29756	3.49338E 05	0.0184187	duplication
chr1 132489001 132524600	35600	1.28615	5.37211E 11	0.0762777	duplication
chr1 132780601 132795800	15200	1.33579	3.75979E 05	0.0924081	duplication
chr1 132974201 132995600	21400	1.37502	0	0.0617051	duplication
chr1 133029401 133031600	2200	0.267558	0.415834	0.183486	deletion
chr1 133581001 133603600	22600	1.30512	4.61475E 08	0.185116	duplication
chr1 135260401 135302800	42400	1.36137	0	0.0661044	duplication
chr1 135382401 135383800	1400	0.1051	1.66561	0	deletion
chr1 136031001 136042000	11000	0.734356	2.18949E 07	0.0269517	deletion
chr1 136042001 136071600	29600	1.38796	0	0.0633765	duplication
chr1 136183401 136187200	3800	1.66769	8.77673E 05	0.0388027	duplication
chr1 136716201 136723400	7200	1.30798	0.00573599	0.0590583	duplication
chr1 137827001 137842600	15600	1.47643	0.0384905	0.202499	duplication
chr1 138011801 138020200	8400	1.33338	0.00103723	0.0362694	duplication
chr1 138261601 138269800	8200	1.451	2.07573E 08	0.0668244	duplication
chr1 138430601 138440000	9400	1.44789	0.00107874	0.0829042	duplication
chr1 138967201 138982000	14800	0.727822	1.07684E 11	0.0231742	deletion
chr1 139227201 139279800	52600	1.32177	4.98914E 05	0.129424	duplication
chr1 139418801 139421000	2200	0.117461	0.0032297	0.462687	deletion
chr1 139679001 139708400	29400	1.28041	2.10307E 06	0.0746568	duplication
chr1 140775601 140813200	37600	1.35562	0	0.598185	duplication
chr1 141076401 141094000	17600	1.32938	0.000638076	0.0947831	duplication
chr1 141286401 141338000	51600	1.36773	0	0.0500262	duplication
chr1 141662401 141687400	25000	1.27989	3.1747E 09	0.0250948	duplication
chr1 141734401 141735800	1400	0.105368	0.460517	0.166667	deletion
chr1 141846601 141849600	3000	0.0539323	5.31242E 11	0.55814	deletion
chr1 143039801 143047000	7200	1.45444	0.028847	0.0165129	duplication
chr1 143112201 143359200	247000	1.27008	0	0.0445162	duplication
chr1 143359201 143360800	1600	0.0375948	5.19669E 05	0.310345	deletion
chr1 143727001 143729400	2400	0.0894545	1.11135E 05	0.15	deletion
chr1 143742001 143792400	50400	1.28014	0	0.006996	duplication
chr1 143792401 143793400	1000	0.0161394	0.0153529	0	deletion
chr1 143793401 143903000	109600	1.34438	0	0.0308039	duplication
chr1 143925401 143943000	17600	3.53536	0	0.00932957	duplication
chr1 143950201 143969200	19000	6.79666	0	0.0888934	duplication
chr1 143970201 143984800	14600	0.00423782	1.09159E 11	0.126984	deletion
chr1 143989801 144031000	41200	9.50299	0	0.09439	duplication
chr1 144036001 144052400	16400	0.0258748	9.71784E 12	0.721649	deletion
chr1 144054801 144079600	24800	3.97345	0	0.158102	duplication
chr1 144080801 144089600	8800	0.0148313	1.81105E 11	0.382114	deletion
chr1 144099401 144169000	69600	7.33017	0	0.0972761	duplication
chr1 144169001 144177800	8800	0.0155711	1.81105E 11	0.102941	deletion
chr1 144177801 144207200	29400	4.42556	7.85587E 08	0.139293	duplication
chr1 144212601 144215200	2600	0.273098	0.00525275	0.613208	deletion
chr1 144220201 144226200	6000	1.6231	0.0006813	0.0342466	duplication
chr1 144227601 144241600	14000	0.450413	5.4642E 10	0.0653153	deletion
chr1 144241601 144383400	141800	1.28477	0	0.0157087	duplication
chr1 144393601 144414000	20400	0.149276	7.81238E 12	0.217973	deletion
chr1 144421001 144479400	58400	1.31083	0	0.032253	duplication
chr1 144527201 144864600	337400	1.27798	0	0.0211959	duplication
chr1 144995601 145020400	24800	1.58727	0	0.0472062	duplication
chr1 145085801 145138600	52800	1.28742	0	0.0176142	duplication
chr1 145200201 145352400	152200	1.3025	0	0.0250516	duplication
chr1 145506201 145623200	117000	1.33619	0	0.0310035	duplication
chr1 145623201 145631200	8000	0.0431318	1.99216E 11	0.430769	deletion
chr1 145631201 145651400	20200	1.33382	0	0.0145472	duplication
chr1 145698601 145860800	162200	1.27613	0	0.0198756	duplication
chr1 146149201 146168400	19200	1.38039	1.70396E 07	0.0567477	duplication
chr1 146168401 146170400	2000	0.0210304	3.18745E 10	0.0588235	deletion
chr1 146540601 146585800	45200	1.41148	8.46226E 11	0.135679	duplication
chr1 146585801 146586800	1000	0.0529324	1.79759	0	deletion
chr1 146586801 146637000	50200	1.48976	0	0.0583112	duplication
chr1 146692001 146704600	12600	1.65174	2.84341E 08	0.0611966	duplication
chr1 146727401 146860800	133400	1.33955	2.38939E 11	0.0786545	duplication
chr1 147170601 147188400	17800	1.37397	5.84235E 07	0.0495108	duplication
chr1 148256201 148274200	18000	1.41758	2.89102E 07	0.0625503	duplication
chr1 148277601 148285200	7600	0.362722	6.58523E 07	0.418391	deletion
chr1 148610001 148638400	28400	1.25614	0	0.149965	duplication
chr1 149782201 149787600	5400	1.51857	0.000541431	0.0348101	duplication
chr1 150382801 150388600	5800	6.221	0.000129015	0.0834671	duplication
chr1 150389001 150409600	20600	3.90918	0	0.0942217	duplication
chr1 150412801 150428800	16000	0.42596	1.77367	0.192274	deletion
chr1 151142201 151157800	15600	0.402	1.02162E 11	0.957843	deletion
chr1 151407201 151415400	8200	0.0138675	1.94357E 11	0.181818	deletion
chr1 151888801 151910000	21200	1.40303	0	0.0306381	duplication
chr1 152093801 152105200	11400	0.745145	0.031923	0.0530035	deletion
chr1 152246801 152273400	26600	1.3248	7.24534E 07	0.0752	duplication
chr1 152587601 152606400	18800	0.725695	8.47726E 12	0.00483611	deletion
chr1 152671401 152680000	8600	0.741248	7.7203E 08	0.00120048	deletion
chr1 152767001 152768000	1000	0.0634242	3.32395	0.190476	deletion
chr1 153163801 153222800	59000	1.28194	0	0.0253499	duplication
chr1 153225001 153237200	12200	1.34167	1.32619E 07	0.0148104	duplication
chr1 153878801 153879800	1000	0.017287	0.526969	0	deletion
chr1 153920201 153940600	20400	1.48513	0.0269889	0.170329	duplication
chr1 153967401 153969600	2200	0.0274057	7.53397E 09	0.118644	deletion
chr1 154174801 154186200	11400	0.665099	1.398E 11	0.00807265	deletion
chr1 154241201 154250000	8800	1.5042	5.07094E 10	0.0196495	duplication
chr1 154326001 154334600	8600	0.697322	0.000278325	0.00367197	deletion
chr1 154562801 154590800	28000	1.32377	2.27675E 11	0.0592697	duplication
chr1 155006801 155010800	4000	0.223367	1.10923E 07	0.806897	deletion
chr1 155850401 155865200	14800	1.37995	6.07464E 05	0.0611232	duplication
chr1 155994801 155998800	4000	1.55793	0.0020438	0.0593505	duplication
chr1 156064401 156066000	1600	0.180516	0.474406	0.373134	deletion
chr1 156568801 156571200	2400	0.229956	0.00435597	0.354545	deletion
chr1 156659601 156662000	2400	0.0503944	1.7618E 06	0.0909091	deletion
chr1 156688401 156711200	22800	1.31987	1.59373E 08	0.0434783	duplication
chr1 156981601 156982800	1200	0.104793	1.11137	0.0444444	deletion
chr1 157160601 157163200	2600	0.144106	9.63818E 06	0.443299	deletion
chr1 157205601 157208000	2400	0.171846	0.0205439	0.694444	deletion
chr1 157277401 157289000	11600	1.42035	2.81722E 05	0.0630284	duplication
chr1 157324401 157334400	10000	1.85299	0.000504354	0.0388134	duplication
chr1 157359801 157397600	37800	2.26189	0	0.047716	duplication
chr2 118401 123800	5400	0.303748	3.28101E 07	0.366093	deletion
chr2 124801 201800	77000	1.36525	0	0.0175484	duplication
chr2 203401 214800	11400	0.431534	2.18089E 09	0.367017	deletion
chr2 214801 226200	11400	1.37721	2.96377E 09	0.0278078	duplication
chr2 243801 269000	25200	1.45209	1.8214E 09	0.0479788	duplication
chr2 297601 298800	1200	0.174668	1.94185	0.152941	deletion
chr2 519801 1163200	643400	1.3396	0	0.023908	duplication
chr2 1163601 1204000	40400	1.31574	0	0.0191994	duplication
chr2 1204601 1232800	28200	1.39385	0	0.0183379	duplication
chr2 1233401 1362800	129400	1.33528	0	0.0132525	duplication
chr2 1363601 1894200	530600	1.37842	0	0.028828	duplication
chr2 1894201 1898000	3800	0.199083	8.99683E 06	0.546763	deletion
chr2 1898201 2053400	155200	1.37604	0	0.0205578	duplication
chr2 2054601 2248600	194000	1.37948	0	0.0148615	duplication
chr2 2412201 2480800	68600	1.3582	0	0.0204244	duplication
chr2 2678001 2681600	3600	0.0972421	7.12749E 09	0.145833	deletion
chr2 2940201 3136000	195800	1.31181	0	0.0206735	duplication
chr2 3239401 3422600	183200	1.3192	0	0.0362373	duplication
chr2 3442201 4063200	621000	1.31593	0	0.0236044	duplication
chr2 4501801 4867600	365800	1.30663	0	0.0214399	duplication
chr2 4943201 5163200	220000	1.39476	0	0.0501118	duplication
chr2 5685601 6113200	427600	1.33791	0	0.0262696	duplication
chr2 6185401 6188400	3000	2.00267	0.00243269	0.0164609	duplication
chr2 6258401 6259200	800	0.0067763	0.816126	0.266667	deletion
chr2 6317001 6375000	58000	1.3552	0	0.0222487	duplication
chr2 6487801 6567400	79600	1.30581	0	0.0362601	duplication
chr2 7132201 7176000	43800	1.36851	0	0.0299541	duplication
chr2 7261801 7406600	144800	1.35594	2.16606E 09	0.0683628	duplication
chr2 7624201 7628800	4600	0.079015	3.46462E 11	0.475248	deletion
chr2 7877401 7973600	96200	1.31248	0	0.0104534	duplication
chr2 7973601 7975000	1400	0.0404717	0.00610545	0	deletion
chr2 7975001 8067800	92800	1.46448	0.000614441	0.0696647	duplication
chr2 8201801 8211400	9600	1.67805	3.3435E 08	0.0686894	duplication
chr2 8224401 8236600	12200	1.49396	1.04507E 10	0.0666417	duplication
chr2 8848001 8950000	102000	1.29726	0	0.0289002	duplication
chr2 9135401 9153200	17800	1.43568	7.87909E 09	0.144581	duplication
chr2 9184201 9266800	82600	1.27834	0	0.0156905	duplication
chr2 10915601 10942000	26400	1.33605	0	0.0325329	duplication
chr2 11282201 11372400	90200	1.26618	0	0.0296439	duplication
chr2 11452601 11464000	11400	0.734641	4.75322E 09	0.0246126	deletion
chr2 11532801 11576200	43400	1.26276	0	0.012047	duplication
chr2 11791401 12161800	370400	1.30959	0	0.0394985	duplication
chr2 12473201 12572200	99000	1.3433	5.4441E 08	0.0557653	duplication
chr2 12720201 12770600	50400	1.51365	0.0495377	0.10631	duplication
chr2 14755201 14800800	45600	1.40165	0	0.0413126	duplication
chr2 14907201 14961600	54400	1.2815	0	0.011291	duplication
chr2 14961601 14962400	800	0.017118	2.61437	0.283019	deletion
chr2 15120201 15122800	2600	0.146794	0.000252179	0.723404	deletion
chr2 15635201 15773600	138400	1.41369	3.97555E 05	0.0603301	duplication
chr2 15793601 15799200	5600	1.56767	4.67132E 06	0.0440598	duplication
chr2 16130201 16154600	24400	1.32609	0	0.0188455	duplication
chr2 17156601 17165000	8400	1.36808	0.000470441	0.066336	duplication
chr2 19828601 19836600	8000	0.35584	8.55273E 07	0.109131	deletion
chr2 19836601 19840000	3400	2.01218	0.00768595	0.0514469	duplication
chr2 19862601 19875600	13000	0.593507	16072	0.723001	deletion
chr2 20477401 20483200	5800	1.42709	0.00462873	0.044405	duplication
chr2 20911601 20915200	3600	1.43678	0.0307556	0.0414439	duplication
chr2 21113601 21120200	6600	1.57864	3.15335E 06	0.0573937	duplication
chr2 21363401 21368400	5000	0.0531424	3.18745E 11	0.573171	deletion
chr2 21455001 21455800	800	0.0255885	46.4596	0.242424	deletion
chr2 21579001 21586600	7600	0.65949	1.86174E 05	0.0170279	deletion
chr2 22047401 22048800	1400	0.0209889	0.000351073	0.0512821	deletion
chr2 22469601 22478200	8600	1.87017	1.51671E 06	0.140754	duplication
chr2 22739801 22746400	6600	1.5621	0.00048508	0.104242	duplication
chr2 23993601 24004400	10800	0.726658	2.50864E 10	0.00486381	deletion
chr2 24004401 24021600	17200	1.36773	2.29793E 09	0.0453988	duplication
chr2 24166201 24173200	7000	1.33406	0.000714236	0.0218538	duplication
chr2 24375601 24385600	10000	1.41112	1.74927E 07	0.0504244	duplication
chr2 24651401 24696800	45400	1.2392	9.26748E 10	0.151882	duplication
chr2 24750401 24761000	10600	1.40047	0.000046375	0.0595843	duplication
chr2 24963601 24967200	3600	0.292592	0.000316053	0.482234	deletion
chr2 25112201 25113400	1200	0	0.0113754	0	deletion
chr2 25272201 25278800	6600	1.41058	0.00617347	0.0414343	duplication
chr2 25996001 25997200	1200	0.0665729	0.955814	0.162162	deletion
chr2 26006001 26011200	5200	1.32009	0.00872382	0.0339912	duplication
chr2 26015801 26023600	7800	1.34156	0.00525155	0.0362538	duplication
chr2 26815401 26816800	1400	0.0861714	2.09467	0.405405	deletion
chr2 26854001 26861800	7800	0.730051	0.000565869	0.00132802	deletion
chr2 26957201 26965600	8400	1.45883	0.00068232	0.0426121	duplication
chr2 27526601 27537800	11200	1.2852	3.27845E 05	0.0226824	duplication
chr2 27643601 27664600	21000	1.29876	3.22934E 07	0.0464542	duplication
chr2 27863201 27867200	4000	1.54293	0.0151268	0.0445652	duplication
chr2 27880201 27896800	16600	1.37906	1.92015E 10	0.0453862	duplication
chr2 27952601 27957600	5000	1.92702	0.0050742	0.0497866	duplication
chr2 28106001 28113400	7400	1.43633	1.39128E 07	0.0243742	duplication
chr2 28249401 28275800	26400	1.33337	0	0.022064	duplication
chr2 29065001 29083600	18600	1.52773	0	0.0778699	duplication
chr2 29089001 29096800	7800	1.43657	0.002768	0.0643029	duplication
chr2 29290001 29294600	4600	1.44769	0.000364762	0.08159	duplication
chr2 30145201 30151800	6600	1.56258	1.88349E 09	0.0725275	duplication
chr2 30753601 30763400	9800	1.45411	6.24169E 05	0.0762887	duplication
chr2 32365601 32374800	9200	1.39693	5.35561E 07	0.047027	duplication
chr2 32878001 32892200	14200	1.51349	2.24468E 11	0.0523295	duplication
chr2 33073401 33076800	3400	0.44646	1.62185E 08	0	deletion
chr2 33590201 33598400	8200	0.240046	1.94357E 11	0.86039	deletion
chr2 33930201 33935800	5600	0.640655	3.15253E 06	0.0328947	deletion
chr2 34514001 34521800	7800	1.29208	0.0172176	0.0513011	duplication
chr2 35104201 35110600	6400	1.47154	6.30509E 05	0.0619985	duplication
chr2 35110601 35129600	19000	0.723457	8.38803E 12	0.0188994	deletion
chr2 35352201 35370600	18400	0.71257	8.66155E 12	0.0410405	deletion
chr2 35708201 35716400	8200	0.632377	1.94357E 11	0.00928793	deletion
chr2 36306601 36307400	800	0.0168435	12.914	0.0714286	deletion
chr2 36698001 36712400	14400	1.29212	4.65103E 05	0.0544218	duplication
chr2 37186601 37189000	2400	0.0220676	6.64052E 11	0.181818	deletion
chr2 37677601 37690600	13000	1.3791	2.30816E 05	0.0853312	duplication
chr2 37827601 37842600	15000	1.45641	7.88363E 08	0.0584967	duplication
chr2 38732801 38734200	1400	0.113627	0.353003	0.295082	deletion
chr2 38773201 38793400	20200	0.745617	0.00151488	0.0903471	deletion
chr2 39036201 39037600	1400	0.249715	5.08329	0.666667	deletion
chr2 39153001 39181200	28200	1.40823	0	0.100324	duplication
chr2 39223801 39237400	13600	0.736649	1.17186E 11	0.0132256	deletion
chr2 39898201 39917200	19000	0.744689	8.38803E 12	0.00606673	deletion
chr2 41215801 41227000	11200	1.40652	0.00492182	0.125688	duplication
chr2 41455601 41465400	9800	0.651444	1.62625E 11	0.0133657	deletion
chr2 41904001 41915800	11800	1.36094	6.40191E 07	0.0342838	duplication
chr2 41967001 41977600	10600	1.3767	3.86606E 05	0.0587055	duplication
chr2 43732201 43737600	5400	1.32645	0.00907614	0.0454995	duplication
chr2 44436001 44437200	1200	0.031368	0.0147098	0.16	deletion
chr2 44438601 44481400	42800	0.697905	3.72366E 12	0.0170514	deletion
chr2 44574401 44581200	6800	0.623538	4.27071E 07	0.00362976	deletion
chr2 44632001 44638000	6000	0.702819	0.000146689	0.0111111	deletion
chr2 45001001 45009000	8000	0.589572	1.99216E 11	0	deletion
chr2 45026601 45038400	11800	0.698769	6.21283E 10	0.0226415	deletion
chr2 45753801 45765400	11600	0.736049	0.000047397	0.00431779	deletion
chr2 45784601 45790400	5800	0.686921	3.17256E 06	0.0117878	deletion
chr2 45881201 45892800	11600	1.66814	0.00209777	0.0874177	duplication
chr2 45921001 45932200	11200	1.41925	6.99788E 07	0.081517	duplication
chr2 46140201 46163800	23600	1.34428	1.53889E 07	0.084088	duplication
chr2 46753801 46755000	1200	0	0.0113754	0	deletion
chr2 47552401 47565000	12600	1.4736	0.000111434	0.0980318	duplication
chr2 47703801 47713800	10000	1.59553	4.71269E 05	0.0613834	duplication
chr2 48218601 48238400	19800	1.26382	8.1544E 07	0.0595556	duplication
chr2 48615401 48617200	1800	0.0434535	1.57427E 05	0.142857	deletion
chr2 48688801 48691800	3000	0.289911	0.0209864	0.258278	deletion
chr2 48728801 48730600	1800	0.0292758	1.72255E 06	0.0967742	deletion
chr2 49337801 49366200	28400	0.734574	5.61171E 12	0.0116746	deletion
chr2 49820401 49842800	22400	1.32393	0	0.0684517	duplication
chr2 50521201 50535800	14600	0.64646	1.09159E 11	0.010274	deletion
chr2 50693201 50696600	3400	0.64239	0.0299952	0	deletion
chr2 50737401 50746600	9200	1.46409	3.22645E 05	0.0595483	duplication
chr2 51417401 51418800	1400	0.190266	8.31704	0.95614	deletion
chr2 51614801 51632200	17400	0.646742	9.15934E 12	0.0145732	deletion
chr2 52027001 52028000	1000	0.0368182	0.794618	0	deletion
chr2 52054201 52064600	10400	0.693668	2.63424E 08	0.0182403	deletion
chr2 52126001 52133200	7200	1.34525	0.00535805	0.0397351	duplication
chr2 52533001 52543200	10200	1.36636	0.0465926	0.0578249	duplication
chr2 53094401 53097600	3200	0.401495	0.000411785	0.796474	deletion
chr2 53596801 53622400	25600	0.725785	6.22549E 12	0.01192	deletion
chr2 53799801 53802800	3000	0.105988	5.02899E 05	0.347826	deletion
chr2 53830601 53849800	19200	1.13307	49833.3	0.257673	deletion
chr2 53932401 53952400	20000	1.17949	0.0192037	0.0339943	duplication
chr2 53962001 53965000	3000	0.10261	7.43738E 10	0.438596	deletion
chr2 53973401 53979200	5800	0.643917	2.14772E 05	0.0254777	deletion
chr2 54388801 54389800	1000	0.0673509	32.0488	0.04	deletion
chr2 54407601 54409200	1600	0.0668676	0.00315416	0.037037	deletion
chr2 54947001 54949200	2200	0.174568	0.00314932	0.758621	deletion
chr2 54958001 54963400	5400	0.689811	0.00956058	0.00408163	deletion
chr2 55086201 55113800	27600	0.711536	5.77437E 12	0.0186286	deletion
chr2 55716001 55721600	5600	1.41536	0.00722959	0.0643172	duplication
chr2 55721601 55734200	12600	0.745035	1.07108E 07	0.0190114	deletion
chr2 55813601 55827600	14000	0.607069	1.13838E 11	0.159825	deletion
chr2 56672601 56706000	33400	1.32353	0	0.0729012	duplication
chr2 57154601 57156400	1800	0.0899049	0.000552555	0.444444	deletion
chr2 57285001 57304000	19000	1.27481	2.36693E 07	0.0335631	duplication
chr2 57363201 57377000	13800	1.20449	0.0461061	0.0288336	duplication
chr2 57535201 57543200	8000	0.704245	0.000002155	0.0118421	deletion
chr2 59330601 59341400	10800	1.41331	0.000254512	0.0552027	duplication
chr2 59358601 59363000	4400	1.76281	0.0309974	0.259013	duplication
chr2 59460801 59469400	8600	0.748529	0.00720111	0.00467836	deletion
chr2 60606801 60620000	13200	1.29725	0.0186229	0.05	duplication
chr2 60699601 60703200	3600	1.45419	0.0019103	0.00286123	duplication
chr2 61566001 61571400	5400	0.721587	0.0343537	0.0131827	deletion
chr2 61581001 61596400	15400	1.31962	1.14251E 07	0.0305566	duplication
chr2 61879401 61881400	2000	0.0713709	7.01956E 07	0.444444	deletion
chr2 62170001 62174800	4800	1.57025	0.000719257	0.0914077	duplication
chr2 62391401 62393600	2200	0.101794	0.0007991	0.836735	deletion
chr2 62526601 62530000	3400	0.0624563	4.68743E 11	0.627451	deletion
chr2 64444201 64445200	1000	0.0136398	0.201366	0	deletion
chr2 64500201 64520800	20600	0.735036	7.73653E 12	0.0224033	deletion
chr2 65187201 65206600	19400	0.362597	8.21508E 12	0.847364	deletion
chr2 65897201 65913200	16000	1.40646	9.20217E 07	0.0604878	duplication
chr2 66427401 66437400	10000	1.35505	0.000104161	0.0646573	duplication
chr2 67031201 67038600	7400	1.45609	0.000176255	0.0961282	duplication
chr2 67522601 67534200	11600	0.718784	7.7287E 06	0.0303588	deletion
chr2 67678401 67679800	1400	0.0190452	0.000175859	0.129032	deletion
chr2 67733201 67748400	15200	0.461841	3.14551E 11	0.732452	deletion
chr2 68132601 68153600	21000	0.584681	7.58917E 12	0.257449	deletion
chr2 68440601 68446000	5400	0.739486	0.036755	0.0171429	duplication
chr2 69183001 69192800	9800	1.3511	0.00137133	0.0444088	duplication
chr2 69497201 69507800	10600	1.32364	3.15229E 05	0.0444104	duplication
chr2 69726201 69750800	24600	0.213182	6.47856E 12	0.363762	deletion
chr2 69770801 69782000	11200	0.108569	1.42297E 11	0.764331	deletion
chr2 70579001 70583000	4000	1.86765	0.00756721	0.463855	duplication
chr2 70583001 70601200	18200	0.312312	8.75673E 12	0.717218	deletion
chr2 70613601 70615200	1600	0.0710664	0.110066	0.037037	deletion
chr2 70615201 70631200	16000	1.41058	1.23912E 08	0.0867217	duplication
chr2 70925801 70942600	16800	1.2725	1.50563E 05	0.0538253	duplication
chr2 71417201 71425600	8400	1.45958	0.0447304	0.0727903	duplication
chr2 71506401 71516000	9600	0.678173	6.39648E 08	0.00468384	deletion
chr2 71930001 71938600	8600	1.39053	6.40632E 05	0.0344527	duplication
chr2 72388201 72398000	9800	1.30888	0.00153412	0.0559441	duplication
chr2 72741001 72767200	26200	1.30739	0	0.0508475	duplication
chr2 72842001 72844400	2400	0.0388592	6.70693E 09	0.192982	deletion
chr2 73065601 73069600	4000	1.41226	0.0336603	0.0495553	duplication
chr2 73258001 73259200	1200	0.00545068	7.11508E 05	0	deletion
chr2 73879001 73913600	34600	0.706491	4.60614E 12	0.0420762	deletion
chr2 74006801 74015000	8200	1.35461	0.00486874	0.0592686	duplication
chr2 74028001 74037400	9400	1.3233	0.0071226	0.04	duplication
chr2 74037401 74038600	1200	0.0127381	0.00054343	0.105263	deletion
chr2 74112001 74124600	12600	0.742738	2.06552E 08	0.0207834	deletion
chr2 75188001 75205400	17400	1.28123	6.10045E 06	0.0310101	duplication
chr2 75734201 75738200	4000	0.454714	0.000457694	0.029304	deletion
chr2 75817001 75822600	5600	1.49183	2.24374E 06	0.0333618	duplication
chr2 75822601 75831600	9000	0.739951	0.000117687	0.0143014	deletion
chr2 75992601 76008800	16200	0.707554	9.83781E 12	0.0218254	deletion
chr2 76019401 76024000	4600	0.637424	0.000011265	0.641275	deletion
chr2 76125001 76136800	11800	1.40572	0.000548403	0.0644053	duplication
chr2 76533401 76559200	25800	0.697841	6.17723E 12	0.00888701	deletion
chr2 77640601 77681200	40600	0.749464	3.92543E 12	0.0216781	deletion
chr2 77778401 77790600	12200	1.4551	5.90462E 09	0.0541633	duplication
chr2 78148201 78151400	3200	0.0179773	4.98039E 11	0.214286	deletion
chr2 78151401 78165600	14200	1.25326	1.03253E 05	0.0404204	duplication
chr2 78174401 78179600	5200	1.37562	0.0433393	0.0399221	duplication
chr2 78237801 78253800	16000	0.730022	9.96078E 12	0.011757	deletion
chr2 78595401 78598000	2600	0.0886131	5.31078E 07	0.212766	deletion
chr2 78598001 78613000	15000	1.34841	6.3749E 11	0.0379792	duplication
chr2 79053001 79061200	8200	0.68548	7.77427E 11	0.0267229	deletion
chr2 80082601 80088400	5800	0.683888	0.000178627	0.00394477	deletion
chr2 81933001 81934000	1000	0.0288047	0.179235	0	deletion
chr2 82047201 82055800	8600	0.437862	4.06502E 06	0.244361	deletion
chr2 82061401 82062600	1200	0.0325261	0.0232117	0.204082	deletion
chr2 82144201 82157000	12800	0.657596	1.2451E 11	0.00665399	deletion
chr2 82228401 82229400	1000	0.0761673	7.46266	0.0327869	deletion
chr2 82297401 82301600	4200	0.0385935	3.79458E 11	0.408163	deletion
chr2 82305801 82307000	1200	0.103039	27.9864	0	deletion
chr2 82606201 82625400	19200	1.31579	3.32026E 11	0.0427252	duplication
chr2 82810601 82831600	21000	0.621837	7.58917E 12	0.0134303	deletion
chr2 82863601 82873400	9800	1.27276	0.00159555	0.0302182	duplication
chr2 83029801 83035400	5600	1.52561	0.0296184	0.0895397	duplication
chr2 83035401 83047000	11600	0.731787	3.75255E 06	0.00540054	deletion
chr2 83169201 83196800	27600	0.739184	5.77437E 12	0.0174176	deletion
chr2 83690401 83703400	13000	0.69458	1.22594E 11	0.0127119	deletion
chr2 83703401 83709400	6000	1.44297	0.0346296	0.0455342	duplication
chr2 83926601 83933000	6400	1.49312	0.000110334	0.0486111	duplication
chr2 84383801 84398400	14600	1.27157	0.00583116	0.0770393	duplication
chr2 84543201 84553200	10000	0.71661	2.70965E 07	0.0163221	deletion
chr2 84897401 84922600	25200	0.717507	6.32431E 12	0.00970055	deletion
chr2 85295601 85302000	6400	1.38481	0.0229436	0.0426929	duplication
chr2 86106201 86118600	12400	0.714513	3.29027E 09	0.0443478	deletion
chr2 86417001 86428400	11400	0.738372	3.21541E 10	0.0204271	deletion
chr2 87600801 87606400	5600	1.40877	0.00120561	0.0158172	duplication
chr2 88304401 88307600	3200	0.054565	4.98039E 11	0.102564	deletion
chr2 88347801 88350200	2400	0.178795	0.0216355	0.415385	deletion
chr2 89797601 89799000	1400	0.0910501	0.00776494	0.565217	deletion
chr2 89843801 89854400	10600	1.27485	0.00361021	0.0568769	duplication
chr2 91216401 91246000	29600	1.34494	7.4259E 08	0.0594424	duplication
chr2 91633001 91645000	12000	1.45535	0	0.00737207	duplication
chr2 93923401 93935400	12000	0.697822	1.3281E 11	0.00942507	deletion
chr2 93974801 93986600	11800	0.666192	1.35061E 11	0.0217391	deletion
chr2 94091601 94100400	8800	1.33879	0.0446088	0.0747957	duplication
chr2 94135401 94146800	11400	0.737015	1.17432E 09	0.00638686	deletion
chr2 94190001 94191000	1000	0.0456189	0.412358	0.85	deletion
chr2 94555401 94557000	1600	0.234465	13.9523	0.538462	deletion
chr2 94557001 94561400	4400	0.261484	0.048017	0.495	duplication
chr2 94758001 94772000	14000	0.706955	2.27675E 11	0.00704225	deletion
chr2 94917201 94925600	8400	0.740148	0.00575817	0.0160891	deletion
chr2 95072001 95084600	12600	1.26771	7.15297E 06	0.0483203	duplication
chr2 95109601 95121600	12000	1.25275	0.0109755	0.055528	duplication
chr2 95197801 95205400	7600	0.685354	5.48179E 07	0.0454545	deletion
chr2 95257201 95270400	13200	1.33288	1.00781E 05	0.0725474	duplication
chr2 95784801 95812600	27800	0.726542	0.000010181	0.0581791	deletion
chr2 95870201 95881200	11000	0.675301	1.44884E 11	0.0210305	deletion
chr2 95928001 95945800	17800	0.837431	0.0157879	0.365898	duplication
chr2 97969001 97973400	4400	1.67272	0.0287652	0.119923	duplication
chr2 98197401 98207400	10000	0.646282	1.59373E 11	0.0145808	deletion
chr2 99214601 99227600	13000	0.588632	1.22594E 11	0.0256148	deletion
chr2 99231001 99247400	16400	0.650055	9.71784E 12	0.0151172	deletion
chr2 99258801 99273200	14400	0.694825	1.10675E 11	0.0247209	deletion
chr2 99438001 99447000	9000	1.30578	0.0116755	0.0459987	duplication
chr2 99447001 99458400	11400	0.632045	1.398E 11	0.0222694	deletion
chr2 99476201 99481400	5200	0.7049	1.28874E 06	0.0104384	deletion
chr2 100304801 100314400	9600	1.40843	1.26369E 07	0.0414723	duplication
chr2 100601601 100609000	7400	1.44226	6.59027E 09	0.0406667	duplication
chr2 101143201 101182600	39400	0.722176	4.04499E 12	0.0126827	deletion
chr2 101312801 101318000	5200	3.0883	0.00143215	0.188671	duplication
chr2 101532001 101541200	9200	1.38907	9.23851E 05	0.0470062	duplication
chr2 101541201 101558400	17200	0.631429	9.26584E 12	0.0126206	deletion
chr2 101794601 101813000	18400	1.3254	2.88707E 07	0.0649206	duplication
chr2 102390201 102401000	10800	1.35843	6.19782E 10	0.0331911	duplication
chr2 102819801 102824000	4200	0.570118	4.33034E 06	0.00647249	deletion
chr2 102984601 102994400	9800	0.603946	1.62625E 11	0.0206186	deletion
chr2 103007401 103009600	2200	0.0646995	8.87125E 07	0.159091	deletion
chr2 103190201 103197400	7200	0.60986	6.64052E 11	0.0876369	deletion
chr2 103622801 103644400	21600	0.690235	7.37836E 12	0.0266332	deletion
chr2 103927401 103950800	23400	0.845417	0.00238048	0.683525	duplication
chr2 104327201 104337800	10600	0.727579	8.97598E 09	0.0394089	deletion
chr2 104924201 104932200	8000	1.41037	0.00329577	0.0660902	duplication
chr2 105370801 105378400	7600	0.717079	0.00124913	0.0667557	deletion
chr2 105380401 105393600	13200	0.743116	5.40901E 09	0.0124611	deletion
chr2 105416601 105422200	5600	0.679674	1.63015E 05	0.0181818	deletion
chr2 105535601 105546400	10800	1.30028	0.0119588	0.0658228	duplication
chr2 105719401 105773000	53600	0.585452	2.97337E 12	0.335633	deletion
chr2 106056201 106077600	21400	0.682144	7.44731E 12	0.00577428	deletion
chr2 106823001 106836200	13200	1.4059	7.1423E 07	0.0707965	duplication
chr2 107531601 107533400	1800	0.0417716	0.00692868	0.0322581	deletion
chr2 109301401 109306800	5400	1.60485	0.00114081	0.0795756	duplication
chr2 109306801 109380800	74000	0.749856	2.15368E 12	0.0114195	deletion
chr2 109630401 109654400	24000	0.724994	6.64052E 12	0.0186667	deletion
chr2 110052201 110060200	8000	0.726065	2.49637E 07	0.00615006	deletion
chr2 110663201 110664400	1200	0	0.0113754	0	deletion
chr2 110896601 110935200	38600	0.722793	4.12882E 12	0.0151808	deletion
chr2 110973001 110979200	6200	0.727964	0.00122791	0.031405	deletion
chr2 111123201 111146800	23600	1.34216	2.56617E 10	0.0641055	duplication
chr2 111495001 111508800	13800	0.516392	1.15487E 11	0.00926999	deletion
chr2 111685801 111730800	45000	0.725642	3.54161E 12	0.00981997	deletion
chr2 111912401 111915600	3200	0.172275	0.0300598	0.0731707	deletion
chr2 112232801 112248000	15200	1.34044	2.77434E 08	0.0550715	duplication
chr2 112776601 112787400	10800	0.672308	1.47567E 10	0.0112016	deletion
chr2 113099601 113104600	5000	1.51485	0.000728234	0.0737279	duplication
chr2 113337201 113346800	9600	0.0598261	1.66013E 11	0.394558	deletion
chr2 113374201 113381800	7600	1.45518	2.36249E 07	0.0337216	duplication
chr2 113898601 113901200	2600	0.0225632	1.83891E 10	0	deletion
chr2 114344401 114353600	9200	0.678747	3.29849E 07	0.00371747	deletion
chr2 114546401 114574400	28000	0.646008	5.69188E 12	0.00756901	deletion
chr2 114855601 114864600	9000	1.33751	0.0360348	0.0510328	duplication
chr2 114943401 114945000	1600	0.182186	0.00111318	0.519231	deletion
chr2 115317601 115337600	20000	0.731259	7.96863E 12	0.0202475	deletion
chr2 115360601 115367000	6400	1.36845	0.00753517	0.0805484	duplication
chr2 116162201 116163400	1200	0.0512636	3.26536	0	deletion
chr2 116213601 116217400	3800	0.694928	0.000145732	0.00753769	deletion
chr2 116400801 116418400	17600	1.34722	7.71508E 08	0.0503597	duplication
chr2 116899401 116903800	4400	0.699196	0.00520648	0.158025	deletion
chr2 117210401 117223200	12800	0.0961931	1.2451E 11	0.952632	deletion
chr2 117253001 117280000	27000	0.610636	5.90269E 12	0.401713	deletion
chr2 117545801 117577800	32000	0.732003	4.98039E 12	0.0102204	deletion
chr2 118390201 118394800	4600	1.39373	0.00466416	0.0387685	duplication
chr2 119443201 119471600	28400	0.713321	5.61171E 12	0.0320835	deletion
chr2 119796401 119806600	10200	1.42037	0.000127135	0.0446872	duplication
chr2 120044801 120063200	18400	0.74701	8.66155E 12	0.00598151	deletion
chr2 120126001 120131400	5400	0.678211	0.000107267	0.00409836	deletion
chr2 120251001 120258200	7200	1.62616	0.00278801	0.0796197	duplication
chr2 120366001 120377400	11400	1.25089	0.000953965	0.0406918	duplication
chr2 120397201 120414200	17000	1.34771	1.02696E 06	0.0458891	duplication
chr2 120538401 120568000	29600	1.29611	0	0.0437148	duplication
chr2 121267001 121274200	7200	0.557224	2.21351E 11	0	deletion
chr2 121707001 121719400	12400	0.66497	4.67064E 08	0.066487	deletion
chr2 121752801 121764800	12000	0.69477	1.3281E 11	0.0056391	deletion
chr2 122256001 122260200	4200	0.590103	0.000036476	0	deletion
chr2 122552401 122564400	12000	1.26589	0.00182024	0.0431555	duplication
chr2 122835001 122840000	5000	0.67964	0.000471166	0.00453515	deletion
chr2 122925601 122927600	2000	0.0583445	0.00171283	0.25	deletion
chr2 123034201 123038600	4400	0.639083	1.34597E 05	0.0122549	deletion
chr2 123330601 123343000	12400	1.34325	6.22902E 06	0.0468817	duplication
chr2 123360201 123363200	3000	1.54452	0.0312599	0.0507614	duplication
chr2 123623401 123645200	21800	1.39705	0.00177234	0.0513424	duplication
chr2 123691401 123697600	6200	1.31156	0.00712674	0.0168291	duplication
chr2 123823401 123824400	1000	0.0162553	0.0586186	0	deletion
chr2 124246201 124248000	1800	0.151986	0.0621876	0.555556	deletion
chr2 124627801 124629600	1800	0.0821867	0.0058733	0.0363636	deletion
chr2 124691001 124692000	1000	0.0176123	0.568485	0.030303	deletion
chr2 125040601 125041600	1000	0.00695701	0.0132751	0.0851064	deletion
chr2 125198801 125205400	6600	0.734894	0.00227287	0.011976	deletion
chr2 125205401 125220400	15000	1.25785	0.00228193	0.0539063	duplication
chr2 125639601 125647000	7400	1.37722	0.0127911	0.0828446	duplication
chr2 125907801 125917800	10000	1.32225	0.0182598	0.0372636	duplication
chr2 126130201 126139400	9200	0.693207	6.38396E 06	0.024911	deletion
chr2 126374201 126404000	29800	1.37346	0	0.05311	duplication
chr2 126527201 126536600	9400	1.54255	6.78927E 07	0.0420779	duplication
chr2 126605201 126622400	17200	0.729322	9.26584E 12	0.00858369	deletion
chr2 126905601 126916200	10600	1.3348	0.0498371	0.0592771	duplication
chr2 126929601 126953800	24200	0.753997	6.58564E 12	0.0176322	deletion
chr2 127145401 127147800	2400	0.0177746	6.64052E 11	0.214286	deletion
chr2 127178201 127179600	1400	0.0762075	0.0226903	0.186441	deletion
chr2 127758201 127769800	11600	1.49024	2.19824E 10	0.0281978	duplication
chr2 127888401 127893200	4800	1.4624	0.000165421	0.0357143	duplication
chr2 127920201 127928600	8400	1.39534	9.39539E 08	0.0179567	duplication
chr2 128047801 128059600	11800	0.725276	9.17621E 07	0.0604491	deletion
chr2 128269401 128293000	23600	1.37455	1.12641E 08	0.0854076	duplication
chr2 128534001 128543000	9000	1.26866	0.0145469	0.0288401	duplication
chr2 128556401 128568600	12200	1.33164	9.63965E 05	0.0419865	duplication
chr2 128723801 128738200	14400	1.25654	0.00207354	0.0637275	duplication
chr2 128752801 128762800	10000	1.37031	4.65833E 06	0.0541977	duplication
chr2 128949801 128966200	16400	1.31901	3.18201E 06	0.10378	duplication
chr2 129202801 129270000	67200	0.703236	2.37161E 12	0.0149446	deletion
chr2 129410401 129423200	12800	1.37782	0.000130656	0.082343	duplication
chr2 129534401 129543600	9200	1.34578	0.000178752	0.0455076	duplication
chr2 129935401 129943200	7800	0.629059	2.55078E 07	0.00307692	deletion
chr2 130403001 130412600	9600	1.43217	0.0445843	0.0858034	duplication
chr2 131293601 131330600	37000	0.740677	4.30737E 12	0.0346356	deletion
chr2 131716601 131717400	800	0.0432558	13.2582	0.0769231	deletion
chr2 132227801 132248000	20200	1.33295	3.2314E 06	0.056413	duplication
chr2 132429801 132431800	2000	0.089533	0.000798006	0.674419	deletion
chr2 132523401 132526800	3400	0.21388	0.000212531	0.335714	deletion
chr2 133252801 133267000	14200	1.27699	3.53808E 05	0.0527132	duplication
chr2 133364801 133380400	15600	1.28799	1.91165E 07	0.105036	duplication
chr2 133428401 133447200	18800	0.451657	8.47726E 12	0.344737	deletion
chr2 133711601 133713000	1400	0.0404598	0.000700893	0.217391	deletion
chr2 134223001 134226000	3000	0.0814592	3.45408E 06	0.285714	deletion
chr2 134226001 134248000	22000	1.48604	6.51138E 07	0.107826	duplication
chr2 134277201 134279800	2600	0.128554	0.000115865	0.38835	deletion
chr2 134438401 134440800	2400	0.0976095	6.36155E 06	0.32	deletion
chr2 134441001 134442400	1400	0.126685	2.38078	0.657895	deletion
chr2 134643001 134650000	7000	1.75879	0.0427747	0.113008	duplication
chr2 135054601 135058800	4200	0.100521	3.79458E 11	0.21	deletion
chr2 135144601 135154800	10200	1.36763	3.70522E 05	0.0385216	duplication
chr2 135392801 135394800	2000	0.00305846	7.96863E 11	0.047619	deletion
chr2 136102201 136129400	27200	1.31161	1.65619E 07	0.0725671	duplication
chr2 136167401 136168600	1200	0.0810774	0.297604	0.93578	deletion
chr2 136254001 136262600	8600	1.40825	1.17971E 05	0.042715	duplication
chr2 136466201 136481400	15200	1.47374	6.38315E 05	0.0767255	duplication
chr2 136481401 136511000	29600	0.448665	5.38421E 12	0.259096	deletion
chr3 20001 49800	29800	5.50483	0	0.0469384	duplication
chr3 61801 62800	1000	0.0653849	20.3179	0.115385	deletion
chr3 242801 280000	37200	2.21056	0	0.0420342	duplication
chr3 293401 300000	6600	0.139448	2.41474E 11	0.689349	deletion
chr3 307801 315400	7600	2.22565	0.00127134	0.0653999	duplication
chr3 325601 399200	73600	1.54497	0	0.0114008	duplication
chr3 401001 743000	342000	1.34968	0	0.0146577	duplication
chr3 744601 903800	159200	1.3401	0	0.0219516	duplication
chr3 904801 951400	46600	1.36141	0	0.0108099	duplication
chr3 957801 1028400	70600	1.34142	0	0.0105127	duplication
chr3 1030201 1152000	121800	1.32044	0	0.00994621	duplication
chr3 1300801 1528400	227600	1.31688	0	0.0262811	duplication
chr3 1546801 1613000	66200	1.39657	0	0.0382098	duplication
chr3 1722201 1756800	34600	1.42233	0	0.039732	duplication
chr3 1773401 1815400	42000	1.32278	0	0.0343013	duplication
chr3 1815801 1931600	115800	1.31912	0	0.021767	duplication
chr3 1933001 1936400	3400	0.117119	9.51079E 08	0.210084	deletion
chr3 1936401 1966600	30200	1.40522	6.31643E 07	0.0244418	duplication
chr3 1991201 2010200	19000	1.32505	8.38803E 11	0.0204842	duplication
chr3 2010201 2011000	800	0.00440852	0.223145	0	deletion
chr3 2011001 2564000	553000	1.30814	0	0.0181826	duplication
chr3 2577801 2803400	225600	1.28834	0	0.0160255	duplication
chr3 2803401 2804600	1200	0	0.0113754	0.323529	deletion
chr3 2804601 2968000	163400	1.32278	0	0.0356379	duplication
chr3 3059801 3355400	295600	1.29533	0	0.0182703	duplication
chr3 3422601 3462800	40200	1.39795	0	0.0203004	duplication
chr3 3642001 3837800	195800	1.31106	0	0.018356	duplication
chr3 4105601 4163600	58000	1.36963	0.0190627	0.0807768	duplication
chr3 4212401 4218600	6200	0.0505405	2.57052E 11	0.153061	deletion
chr3 4218801 4220000	1200	0.0422537	0.253072	0.733601	deletion
chr3 4534601 4628400	93800	1.29613	0	0.0447024	duplication
chr3 4890601 4899000	8400	1.30721	0.0138473	0.00489663	duplication
chr3 4899401 5731400	832000	1.29142	0	0.0288974	duplication
chr3 5732601 5841800	109200	1.30521	0	0.0310867	duplication
chr3 6295201 6298400	3200	0.54443	0.000151727	0	deletion
chr3 6415401 6421200	5800	1.45838	9.29004E 06	0.026764	duplication
chr3 6830001 6853400	23400	1.49453	3.84486E 06	0.224158	duplication
chr3 7279001 7319000	40000	1.34071	0	0.0680224	duplication
chr3 7384601 7392600	8000	2.46148	0	0.00632689	duplication
chr3 7644401 7666800	22400	1.29515	2.84594E 11	0.0174206	duplication
chr3 9140601 9141600	1000	0.0298334	4.90428	0	deletion
chr3 9647601 9668600	21000	1.49119	0	0.0433751	duplication
chr3 10733801 10734800	1000	0.0128286	0.15707	0	deletion
chr3 11400601 11606800	206200	1.34879	0	0.0664178	duplication
chr3 13200601 13205800	5200	0.633705	0.0233501	0.102459	deletion
chr3 13769601 13771000	1400	0.00539449	1.10912E 06	0.0714286	deletion
chr3 13772601 13792800	20200	1.45409	0.000453484	0.0788024	duplication
chr3 14515801 14541800	26000	1.31745	0	0.029529	duplication
chr3 14933801 14951800	18000	1.29398	6.60333E 07	0.0317644	duplication
chr3 15025401 15045200	19800	1.29706	2.76239E 06	0.0316957	duplication
chr3 15110601 15126800	16200	1.28458	9.48491E 06	0.0487254	duplication
chr3 15226801 15240200	13400	1.47617	0.000255577	0.0779707	duplication
chr3 16030801 16038800	8000	1.45018	3.20518E 06	0.0155246	duplication
chr3 16847201 16849400	2200	0.163342	0.0285515	0.684932	deletion
chr3 16977401 16984600	7200	1.64321	0.031624	0.1875	duplication
chr3 17103001 17110600	7600	1.25841	0.0308263	0.0259259	duplication
chr3 17801401 17815600	14200	1.51718	2.96067E 06	0.036968	duplication
chr3 18893601 18894400	800	0.0163521	11.7991	0.0571429	deletion
chr3 19087801 19099600	11800	1.54496	0.0306141	0.149364	duplication
chr3 19318201 19328200	10000	1.58168	2.15472E 07	0.0707295	duplication
chr3 19543601 19549800	6200	1.45168	0.0352546	0.0678092	duplication
chr3 19628601 19629800	1200	0.0766321	6.2303	0.114286	deletion
chr3 19648401 19655000	6600	1.46091	0.000515983	0.0573951	duplication
chr3 19673201 19678000	4800	1.36681	0.0147859	0.0264317	duplication
chr3 19931201 19961000	29800	1.40134	0	0.0571285	duplication
chr3 20048201 20050400	2200	0.135632	0.00779143	0.340659	deletion
chr3 20348801 20355200	6400	0.72191	3.80616E 06	0.00324675	deletion
chr3 21474201 21506000	31800	1.49068	0	0.0497405	duplication
chr3 21522001 21532000	10000	1.4495	0.0286595	0.0755602	duplication
chr3 21569201 21649400	80200	1.65219	0	0.130072	duplication
chr3 21841001 21863000	22000	0.736397	7.24421E 12	0.0179641	deletion
chr3 22855401 22883600	28200	0.34396	5.65151E 12	0.329346	deletion
chr3 24239001 24255600	16600	1.26609	6.3749E 09	0.0345063	duplication
chr3 24881601 24907600	26000	1.36765	0.000107989	0.0966867	duplication
chr3 25442001 25446000	4000	0.746341	0.00137314	0.0080429	deletion
chr3 25446001 25454000	8000	1.47201	0.00034902	0.0681955	duplication
chr3 25644801 25650600	5800	1.73046	0.00159663	0.116448	duplication
chr3 26211801 26228600	16800	0.716561	9.48646E 12	0.0129366	deletion
chr3 26343801 26360600	16800	1.30059	0.000701541	0.0756985	duplication
chr3 27016401 27025600	9200	1.37223	0.000127967	0.0393542	duplication
chr3 27025601 27030600	5000	0.656247	0.0422643	0.110187	deletion
chr3 27370201 27396800	26600	1.42186	2.46342E 06	0.0466006	duplication
chr3 27397201 27419600	22400	1.36149	1.86967E 06	0.0750494	duplication
chr3 27510401 27514600	4200	1.64509	0.00292128	0.113262	duplication
chr3 27817001 27818200	1200	0	0.0113754	0	deletion
chr3 29103201 29142400	39200	1.36222	7.95179E 07	0.0943695	duplication
chr3 29380401 29411200	30800	1.49812	5.17443E 10	0.102198	duplication
chr3 29731201 29737200	6000	1.55341	2.84023E 06	0.0401126	duplication
chr3 29951001 29951800	800	0.0156644	10.3511	0.24	deletion
chr3 30440401 30452000	11600	1.47724	9.48157E 07	0.0578035	duplication
chr3 30502401 30518600	16200	1.6696	0.00106733	0.196316	duplication
chr3 30852201 30858000	5800	1.45643	6.31913E 05	0.03276	duplication
chr3 31299001 31311400	12400	0.743923	1.12828E 05	0.0138549	deletion
chr3 31789801 31799200	9400	1.34259	3.32273E 05	0.0265087	duplication
chr3 31974801 31975800	1000	0.0119248	0.0173792	0.272727	deletion
chr3 31980201 31989000	8800	1.45037	8.20001E 06	0.0833787	duplication
chr3 32417801 32433200	15400	1.31845	9.51988E 05	0.0450875	duplication
chr3 32644401 32649200	4800	1.43509	0.0219938	0.049049	duplication
chr3 32656801 32661800	5000	1.43577	0.00118253	0.0407767	duplication
chr3 33243401 33259800	16400	1.41699	6.57956E 07	0.0710383	duplication
chr3 33780401 33786800	6400	1.40881	0.0281472	0.0710506	duplication
chr3 34296201 34306000	9800	1.53175	0.00400568	0.0969011	duplication
chr3 34874001 34881200	7200	1.26567	0.0115809	0.0522565	duplication
chr3 35146401 35153400	7000	0.695756	8.07711E 05	0.00597907	deletion
chr3 35435601 35472800	37200	1.30442	0	0.0513822	duplication
chr3 35623401 35632800	9400	1.38947	8.47726E 09	0.0409262	duplication
chr3 35709801 35736800	27000	1.27674	0.000886337	0.0766103	duplication
chr3 35802001 35808600	6600	1.40496	0.00137468	0.0632603	duplication
chr3 35819601 35823400	3800	0.540108	0.0448046	0.0175439	deletion
chr3 36200401 36201200	800	0	19.121	0.142857	deletion
chr3 37341201 37344400	3200	0.131926	7.47059E 09	0.948052	deletion
chr3 37419201 37447400	28200	1.29319	4.61899E 05	0.0785742	duplication
chr3 37461801 37468400	6600	2.0132	2.89768E 10	0.0403397	duplication
chr3 37472001 37487200	15200	1.93988	0	0.0383133	duplication
chr3 37521001 37529200	8200	1.37057	1.16357E 06	0.0493134	duplication
chr3 37541001 37558600	17600	1.36248	0	0.048603	duplication
chr3 37577201 37587000	9800	1.42416	2.25658E 07	0.040959	duplication
chr3 37793401 37816400	23000	0.690896	6.92924E 12	0.0051306	deletion
chr3 38531201 38542000	10800	1.32886	0.0107614	0.0641528	duplication
chr3 38549401 38576800	27400	1.29893	3.03506E 07	0.0345382	duplication
chr3 38766201 38770000	3800	1.62742	0.0197645	0.0980392	duplication
chr3 39267201 39286200	19000	0.871949	0.0151697	0.600981	duplication
chr3 39575201 39590200	15000	1.28915	2.07716E 06	0.0339703	duplication
chr3 39661201 39683400	22200	1.33164	1.43579E 11	0.0524567	duplication
chr3 40211401 40230200	18800	1.40888	6.78181E 11	0.0937004	duplication
chr3 40781401 40790000	8600	1.52969	0.0113811	0.275655	duplication
chr3 41117401 41122200	4800	1.35895	0.0305893	0.0205245	duplication
chr3 41181801 41187400	5600	1.6329	0.0463955	0.0891321	duplication
chr3 41289601 41294800	5200	0.680778	0.00102992	0.0102249	deletion
chr3 41575601 41578800	3200	0.556297	8.23128E 05	0.0083682	deletion
chr3 41889001 41896400	7400	1.36389	0.000616655	0.0784457	duplication
chr3 42664401 42687400	23000	1.26484	3.35791E 08	0.0428677	duplication
chr3 43066401 43095200	28800	1.29543	0	0.0440696	duplication
chr3 43478001 43485800	7800	1.45661	0.000000603	0.0415356	duplication
chr3 43509201 43513400	4200	0.153864	6.52972E 07	0.330769	deletion
chr3 43671001 43677400	6400	0.0913565	2.4902E 11	0.401575	deletion
chr3 44075601 44083000	7400	1.67383	0.00386058	0.111496	duplication
chr3 44090401 44118600	28200	0.741123	5.65151E 12	0.0259837	deletion
chr3 44159401 44210200	50800	0.303557	3.13725E 12	0.616896	deletion
chr3 44296001 44341600	45600	1.41979	0.0211319	0.0703518	duplication
chr3 44560601 44566800	6200	0.733719	0.00199448	0.00682594	deletion
chr3 44811601 44821200	9600	0.732221	0.000028826	0.00638978	deletion
chr3 45176401 45187400	11000	1.45863	7.65187E 05	0.0579439	duplication
chr3 45229201 45247200	18000	1.38718	1.06248E 10	0.0489642	duplication
chr3 45578801 45598800	20000	0.630549	7.96863E 12	0.00775695	deletion
chr3 45797001 45808600	11600	1.25187	6.46688E 05	0.0484694	duplication
chr3 46458801 46464400	5600	1.29872	0.0159946	0.0363815	duplication
chr3 47075201 47080200	5000	0.664376	0.000649817	0.00655022	deletion
chr3 47586401 47594800	8400	0.609753	1.89729E 11	0.00628931	deletion
chr3 47760201 47770400	10200	0.702416	8.16237E 08	0.00318471	deletion
chr3 47809001 47819200	10200	0.676136	1.56248E 11	0.0144928	deletion
chr3 48091601 48092800	1200	0.0673644	1.52421	0.0606061	deletion
chr3 48447201 48452800	5600	0.630432	0.000790657	0.00694444	deletion
chr3 48882601 48889600	7000	1.34843	0.0374373	0.0589641	duplication
chr3 48890001 48890800	800	0.0172798	2.68877	0.0689655	deletion
chr3 50395201 50397800	2600	0.200142	0.0130726	0.232323	deletion
chr3 50621801 50627600	5800	1.39741	0.0443877	0.0501274	duplication
chr3 51294401 51307200	12800	1.33398	0.00044131	0.103623	duplication
chr3 51317201 51331600	14400	1.26354	9.03038E 05	0.067938	duplication
chr3 51361601 51390600	29000	0.74798	5.4956E 12	0.00744945	deletion
chr3 51608401 51609600	1200	0.0891929	4.17016	0.340909	deletion
chr3 51663801 51682600	18800	2.156	0	0.050118	duplication
chr3 51890601 51892000	1400	0.0676951	0.440329	0.923077	deletion
chr3 51893401 51898000	4600	0.588013	0.0324761	0.0989305	deletion
chr3 51903001 51936200	33200	1.29353	2.12945E 08	0.0743843	duplication
chr3 51971201 51984000	12800	0.109261	1.2451E 11	0.836538	deletion
chr3 52204201 52206600	2400	1.74717	0.0475183	0.00199601	duplication
chr3 52220201 52227800	7600	1.46392	0.00142371	0.0711409	duplication
chr3 52238001 52243000	5000	1.50702	5.92217E 05	0.0598859	duplication
chr3 52471001 52487600	16600	0.725134	9.60075E 12	0.00855746	deletion
chr3 53832801 53844200	11400	0.683846	2.65621E 10	0.0137931	deletion
chr3 54150601 54170400	19800	0.646787	8.04912E 12	0.00984615	deletion
chr3 54738601 54741800	3200	0.274829	0.000151273	0.388889	deletion
chr3 54756801 54765400	8600	1.33513	0.00492015	0.0793147	duplication
chr3 54837401 54847400	10000	1.36418	0.0122787	0.078022	duplication
chr3 54847401 54859000	11600	0.452542	4.1217E 11	0.496474	deletion
chr3 55238601 55246200	7600	0.662045	7.10885E 09	0.0120482	deletion
chr3 55521801 55532200	10400	0.633234	1.53243E 11	0.00123457	deletion
chr3 55707401 55714600	7200	0.600912	1.50518E 09	0.00176678	deletion
chr3 56645201 56664600	19400	0.77755	1.86417E 07	0.797034	duplication
chr3 56887601 56901600	14000	0.719426	1.13838E 11	0.0110935	deletion
chr3 56985601 56994000	8400	0.697933	9.50676E 07	0.00939597	deletion
chr3 56994001 57010200	16200	1.25516	7.72721E 07	0.0374505	duplication
chr3 57311801 57320800	9000	1.26785	0.00267854	0.0427404	duplication
chr3 57972401 58002000	29600	0.68865	5.38421E 12	0.00766871	deletion
chr3 58092401 58100000	7600	1.36093	0.00154587	0.0334262	duplication
chr3 58737601 58774200	36600	0.662938	4.35444E 12	0.00363036	deletion
chr3 59010601 59022400	11800	1.25372	0.0059904	0.0464015	duplication
chr3 59192001 59205800	13800	0.611279	1.15487E 11	0.00801425	deletion
chr3 59503001 59540400	37400	0.717083	4.2613E 12	0.014518	deletion
chr3 59727801 59737800	10000	0.626536	1.59373E 11	0.00873908	deletion
chr3 61018201 61042600	24400	0.739527	6.53166E 12	0.017774	deletion
chr3 61075201 61076600	1400	0.00496929	6.75967E 07	0.0526316	deletion
chr3 61174601 61197000	22400	0.747354	7.11484E 12	0.0188285	deletion
chr3 61341001 61342600	1600	0.0591435	0.00250411	0.5	deletion
chr3 61674201 61686600	12400	0.734664	2.23636E 09	0.0202822	deletion
chr3 61748401 61769600	21200	0.730712	7.51757E 12	0.0131195	deletion
chr3 62601001 62603600	2600	0.179283	0.00803161	0.296703	deletion
chr3 62883401 62896400	13000	1.45619	8.14026E 09	0.0880059	duplication
chr3 63017601 63044000	26400	0.745664	1.36168E 05	0.0492708	deletion
chr3 63179201 63185200	6000	0.633212	0.00167911	0.00193424	deletion
chr3 63279401 63291800	12400	0.66628	1.28526E 11	0.0169492	deletion
chr3 63664001 63669800	5800	1.58512	9.95408E 06	0.0755768	duplication
chr3 63808401 63827600	19200	0.746249	1.90915E 10	0.0317287	deletion
chr3 63827601 63841200	13600	1.28906	0.0119646	0.0558566	duplication
chr3 63930401 63952200	21800	0.65945	7.31067E 12	0.0237963	deletion
chr3 63961601 63967800	6200	0.665632	0.000213007	0	deletion
chr3 64766201 64774600	8400	0.748247	0.00054643	0.0211765	deletion
chr3 65899801 65906200	6400	1.79463	6.55194E 05	0.191321	duplication
chr3 65993801 65999600	5800	0.748029	0.0245008	0.00186916	deletion
chr3 66193001 66207600	14600	1.25732	0.000200828	0.0183136	duplication
chr3 66281001 66384200	103200	2.63415	0	0.0179623	duplication
chr3 66411001 66678000	267000	0.0879378	5.96901E 13	0.554452	deletion
chr3 66889401 66898800	9400	1.48041	0.00141687	0.100752	duplication
chr3 67339801 67363800	24000	0.630774	6.64052E 12	0.0152311	deletion
chr3 67558801 67565200	6400	2.30735	0.0152073	0.673416	duplication
chr3 68225601 68298000	72400	0.742906	2.20128E 12	0.013226	deletion
chr3 69101801 69118400	16600	1.89858	0.00563917	0.303887	duplication
chr3 69934201 69950200	16000	0.740724	9.96078E 12	0.00692695	deletion
chr3 70207601 70245200	37600	0.731344	4.23863E 12	0.0106782	deletion
chr3 70259601 70267200	7600	0.555434	2.09701E 11	0	deletion
chr3 70302201 70303800	1600	0.0821456	0.0258131	0.12766	deletion
chr3 71274401 71282000	7600	0.651188	1.8181E 07	0.0122888	deletion
chr3 73172801 73180000	7200	1.37288	2.72214E 05	0.0198722	duplication
chr3 74227201 74239400	12200	0.684726	1.30633E 11	0.026009	deletion
chr3 74380201 74393600	13400	0.696308	4.95958E 09	0	deletion
chr3 74406201 74418000	11800	1.40867	0.000359175	0.0712435	duplication
chr3 74738201 74776000	37800	0.746126	4.2162E 12	0.0301845	deletion
chr3 74869601 74877600	8000	1.30631	0.0004754	0.0323691	duplication
chr3 74932201 74954600	22400	0.72422	4.48235E 10	0.0386266	deletion
chr3 75322001 75339400	17400	1.25258	0.000056196	0.0322161	duplication
chr3 75410401 75411200	800	0.0178723	2.98636	0.08	deletion
chr3 75529001 75533600	4600	1.5771	0.00152654	0.0997096	duplication
chr3 75802201 75807600	5400	1.41966	0.00163637	0.0496454	duplication
chr3 76094801 76105200	10400	1.52364	4.6306E 06	0.114762	duplication
chr3 76589201 76604400	15200	1.34081	0.000977026	0.0598414	duplication
chr3 77138801 77153000	14200	0.683755	1.12234E 11	0.0187793	deletion
chr3 77170001 77178400	8400	0.669623	1.89729E 11	0.0120643	deletion
chr3 77299001 77336400	37400	0.74692	4.2613E 12	0.0152733	deletion
chr3 77536401 77542800	6400	1.44492	0.00151155	0.0344569	duplication
chr3 77815201 77823000	7800	1.28325	0.00644219	0.0542254	duplication
chr3 78167801 78212000	44200	0.742155	3.60571E 12	0.0147783	deletion
chr3 78804401 78806800	2400	0.0870383	4.50519E 05	0.0588235	deletion
chr3 78837001 78842200	5200	0.628682	0.000196118	0.00496278	deletion
chr3 79340201 79346000	5800	0.257157	1.04416E 08	0.318966	deletion
chr3 79583801 79595200	11400	0.108035	1.398E 11	0.569061	deletion
chr3 79661801 79663600	1800	0.0302852	1.82895E 05	0.32	deletion
chr3 79988401 80039000	50600	0.743733	3.14965E 12	0.0240614	deletion
chr3 80100801 80120200	19400	0.700623	9.85809E 11	0.147309	deletion
chr3 80420001 80424600	4600	1.35574	0.0004759	0.0165289	duplication
chr3 80735601 80742600	7000	1.44816	0.0168872	0.0691341	duplication
chr3 80899601 80904200	4600	0.579984	3.17914E 07	0.0116618	deletion
chr3 80985201 80995000	9800	1.36684	0.0332342	0.0933186	duplication
chr3 81049001 81059600	10600	0.725599	1.94314E 07	0.0186275	deletion
chr3 81144801 81156800	12000	1.27138	0.00101425	0.0497419	duplication
chr3 81178401 81188000	9600	1.376	7.28372E 05	0.035048	duplication
chr3 81701001 81709400	8400	5.48913	0.000310405	0.335151	duplication
chr3 82366201 82373200	7000	1.30833	0.00864356	0.0429017	duplication
chr3 82559601 82577000	17400	1.22969	1.7938E 06	0.106537	duplication
chr3 82688801 82705800	17000	1.29078	0.00141177	0.100676	duplication
chr3 83246001 83261000	15000	0.703607	1.06248E 11	0.0151286	deletion
chr3 83326601 83340400	13800	1.39126	6.92924E 10	0.0477753	duplication
chr3 83422801 83435800	13000	1.2686	3.41489E 06	0.0183369	duplication
chr3 83662001 83678800	16800	1.34773	1.22755E 08	0.0660556	duplication
chr3 83743201 83750000	6800	1.31556	0.01301	0.0408327	duplication
chr3 84070801 84086200	15400	0.711342	1.03489E 11	0.00905923	deletion
chr3 84215401 84226800	11400	1.28145	0.000755413	0.0416667	duplication
chr3 84495401 84499600	4200	1.60467	0.0467787	0.0448239	duplication
chr3 84639201 84648600	9400	0.677272	5.83236E 09	0.00929152	deletion
chr3 84714601 84721800	7200	1.40348	0.0010311	0.0366275	duplication
chr3 84913201 84928000	14800	0.725816	1.07684E 11	0.00278552	deletion
chr3 85942201 85985400	43200	0.715387	3.68918E 12	0.0140562	deletion
chr3 86128401 86131600	3200	0.544231	3.27488E 05	0.0260223	deletion
chr3 86785601 86790400	4800	0.301972	0.00001286	0.831683	deletion
chr3 86798801 86866000	67200	1.66706	0	0.0407437	duplication
chr3 87132201 87143200	11000	0.720332	1.44884E 11	0.00711111	deletion
chr3 87477201 87511600	34400	0.7262	4.63292E 12	0.0114838	deletion
chr3 87955801 87962400	6600	1.63746	0.00627632	0.16573	duplication
chr3 88000401 88017800	17400	1.53166	0	0.0519337	duplication
chr3 88095201 88145600	50400	1.35833	0	0.0415536	duplication
chr3 88179401 88269400	90000	1.26145	0	0.0543687	duplication
chr3 88276001 88278400	2400	2.55391	0.0256562	0.0175659	duplication
chr3 88603801 88631400	27600	1.53452	0	0.0692685	duplication
chr3 88845401 88855400	10000	1.69179	0.000015076	0.0951534	duplication
chr3 89731401 89737400	6000	0.610429	1.3281E 10	0.108696	deletion
chr3 90054601 90069800	15200	1.43265	8.38803E 11	0.0359557	duplication
chr3 90091201 90127600	36400	1.32877	0	0.0782011	duplication
chr3 90848001 90868000	20000	0.740028	7.96863E 12	0.00395844	deletion
chr3 90925601 90939600	14000	0.221762	1.13838E 11	0.832311	deletion
chr3 90959801 90969600	9800	0.209218	1.62625E 11	0.560224	deletion
chr3 91623801 91654600	30800	0.729785	5.17443E 12	0.00517777	deletion
chr3 91709201 91717200	8000	1.35104	0.0180624	0.0456919	duplication
chr3 91724001 91730800	6800	0.357446	0.00262904	0.273504	deletion
chr3 91778801 91793200	14400	1.31586	0.00173707	0.0492285	duplication
chr3 91985401 92017400	32000	0.693468	4.98039E 12	0.00545145	deletion
chr3 92214001 92232400	18400	1.45948	7.27224E 08	0.0781078	duplication
chr3 93070801 93074200	3400	0.148489	1.62902E 05	0.287129	deletion
chr3 93118001 93121600	3600	0.220919	8.13685E 08	0.694444	deletion
chr3 93456801 93464400	7600	1.48891	2.94218E 05	0.0626959	duplication
chr3 93562801 93573400	10600	0.208117	1.50351E 11	0.951807	deletion
chr3 93836801 93862200	25400	1.38637	5.52157E 10	0.0727526	duplication
chr3 94670401 94677800	7400	1.51726	0.0166414	0.106599	duplication
chr3 95170201 95177600	7400	1.84301	8.34639E 05	0.0692149	duplication
chr3 95847201 95861200	14000	1.37526	1.21169E 07	0.0586283	duplication
chr3 96934801 96953600	18800	1.42449	4.37576E 06	0.0453491	duplication
chr3 97210401 97223000	12600	0.704625	1.26486E 11	0.00336134	deletion
chr3 97631801 97641600	9800	1.38747	0.00103399	0.0327443	duplication
chr3 97722801 97785600	62800	2.33908	0	0.163686	duplication
chr3 97791201 97799200	8000	0.205178	9.96078E 11	0.130435	deletion
chr3 97799201 97806600	7400	2.07377	0.001208	0.393435	duplication
chr3 97822401 97829200	6800	0.196162	7.03114E 11	0.641414	deletion
chr3 97843401 97851600	8200	2.23141	0.0116636	0.183168	duplication
chr3 97852201 97864800	12600	2.57893	0	0.0501776	duplication
chr3 97866201 97880400	14200	0.00957259	1.12234E 11	0.446429	deletion
chr3 97880601 97910000	29400	2.5265	0	0.307141	duplication
chr3 97943401 97959400	16000	1.6844	0.0413661	0.169634	duplication
chr3 98882401 98883400	1000	0.0267341	0.863786	0.16129	deletion
chr3 98896001 98933000	37000	1.70558	0	0.0446243	duplication
chr3 99205601 99213400	7800	0.235319	2.04324E 11	0.969325	deletion
chr3 99409001 99413400	4400	1.57097	0.00616715	0.0424671	duplication
chr3 99605801 99614200	8400	0.734011	0.0022858	0.0136674	deletion
chr3 100142001 100143000	1000	0.0298227	0.0203755	0.133333	deletion
chr3 101123201 101131000	7800	1.53718	0.0166185	0.121966	duplication
chr3 101351001 101359800	8800	2.86748	2.18051E 07	0.533151	duplication
chr3 101364401 101371000	6600	0.37871	3.36141E 06	0.963542	deletion
chr3 101371001 101402200	31200	2.17938	0.0117863	0.26645	duplication
chr3 101402201 101405000	2800	0.0389229	7.51328E 09	0.208333	deletion
chr3 101405001 101421800	16800	2.18339	0	0.0392944	duplication
chr3 101423801 101427000	3200	0.123157	2.18639E 08	0.125828	deletion
chr3 101436801 101445000	8200	0.432849	0.00341125	0.643148	deletion
chr3 101461201 101478400	17200	1.86507	0	0.153239	duplication
chr3 101544601 101552800	8200	1.63158	0.000091981	0.10947	duplication
chr3 101577601 101585800	8200	0.152503	1.94357E 11	0.97193	deletion
chr3 101591201 101672800	81600	2.01344	0	0.056915	duplication
chr3 101712201 101726400	14200	2.1082	3.95064E 09	0.243105	duplication
chr3 101726401 101732000	5600	0.273024	7.36244E 08	0.871622	deletion
chr3 101926401 101940600	14200	1.4137	8.08086E 10	0.0517189	duplication
chr3 102021201 102042600	21400	1.23574	0.0432861	0.260969	duplication
chr3 102310601 102319600	9000	1.5555	0.0346312	0.107807	duplication
chr3 102598801 102616600	17800	1.48635	4.01873E 05	0.102617	duplication
chr3 102687201 102693800	6600	0.117017	2.41474E 11	0.190083	deletion
chr3 102831601 102836200	4600	0.00173005	3.46462E 11	0.0322581	deletion
chr3 102838201 102853800	15600	3.03093	3.45307E 09	0.135939	duplication
chr3 102902601 102912200	9600	1.5109	0.036597	0.12559	duplication
chr3 103097401 103175400	78000	1.26266	0	0.0360044	duplication
chr3 103245401 103250000	4600	1.44686	0.0161411	0.0209205	duplication
chr3 103647401 103662800	15400	1.30677	1.04524E 08	0.0022237	duplication
chr3 103764001 103769600	5600	1.53275	4.30237E 06	0.0394626	duplication
chr3 104562601 104563600	1000	0.0760795	6.03157	0	deletion
chr3 104563601 104632600	69000	1.2873	0	0.00598735	duplication
chr3 104799201 104802600	3400	0.0941609	4.68743E 11	0.341463	deletion
chr3 105371201 105445600	74400	1.29399	0	0.0175659	duplication
chr3 106536601 106550800	14200	1.65626	4.92708E 07	0.122205	duplication
chr3 106588601 106777400	188800	1.50339	0	0.0357631	duplication
chr3 106779001 106843400	64400	2.35437	0	0.0610789	duplication
chr3 107131001 107148400	17400	1.44274	6.39347E 05	0.0837811	duplication
chr3 107490001 107513800	23800	1.49106	0	0.0458424	duplication
chr3 107534401 107537200	2800	0.218998	0.000376794	0.289474	deletion
chr3 107541401 107544600	3200	0.300006	0.0225797	0.0717949	deletion
chr3 107546201 107547600	1400	0.0633934	0.109024	0.0714286	deletion
chr3 108063001 108073400	10400	1.69495	3.51045E 05	0.0920622	duplication
chr3 108149201 108174600	25400	1.31988	1.2549E 11	0.0794618	duplication
chr3 108482601 108487200	4600	0.0975784	3.46462E 11	0.555556	deletion
chr3 108574001 108593000	19000	1.35875	0	0.0389648	duplication
chr3 109146601 109159200	12600	1.30696	2.13557E 05	0.0417755	duplication
chr3 109575801 109595200	19400	1.45628	0	0.0678722	duplication
chr3 109652201 109659600	7400	0.705346	0.00255109	0.0246154	deletion
chr3 110095601 110112400	16800	1.3922	1.3281E 10	0.0575576	duplication
chr3 110296201 110353200	57000	1.30184	0	0.0205783	duplication
chr3 110673401 110674400	1000	0.0340708	8.47632	0	deletion
chr3 110675001 110679600	4600	0.142819	2.15531E 06	0.459677	deletion
chr3 110892801 110919000	26200	1.35172	1.21658E 11	0.17216	duplication
chr3 111003001 111005000	2000	0.184191	0.0517442	0.309859	deletion
chr3 111014201 111022200	8000	2.51758	0	0.0306554	duplication
chr3 111038801 111044000	5200	0.359313	7.14922E 05	0.186709	deletion
chr3 111068001 111075800	7800	1.46765	0.0409064	0.0586684	duplication
chr3 111089001 111105600	16600	1.422	1.69424E 05	0.0860013	duplication
chr3 111116601 111171800	55200	1.28882	0	0.0493167	duplication
chr3 111226801 111250200	23400	1.38303	0	0.0553537	duplication
chr3 111367601 111395800	28200	1.48274	1.92151E 10	0.0570048	duplication
chr3 111395801 111400200	4400	0.0372092	3.6221E 11	0.258065	deletion
chr3 111402601 111430800	28200	1.9219	0	0.0308759	duplication
chr3 111522601 111537400	14800	0.443615	1.07684E 11	0.546422	deletion
chr3 111545401 111565000	19600	1.42647	8.5183E 08	0.0507172	duplication
chr3 112023201 112043400	20200	16.281	0	0.740419	duplication
chr3 112044401 112045600	1200	0.0979531	1.85024	0.960265	deletion
chr3 112311001 112328400	17400	1.49851	1.91577E 07	0.0893536	duplication
chr3 112815401 112825200	9800	1.4033	4.26325E 06	0.037931	duplication
chr3 113138401 113165800	27400	1.33176	7.81139E 05	0.0556749	duplication
chr3 113565601 113568800	3200	0.23919	0.0025916	0.214286	deletion
chr3 113915801 113946000	30200	1.28172	1.05545E 11	0.0541722	duplication
chr3 114692001 114701600	9600	1.33994	0.0190934	0.0552677	duplication
chr3 114938401 114939400	1000	0.0409342	3.59952	0.34375	deletion
chr3 115215601 115247200	31600	0.294921	5.04343E 12	0.731424	deletion
chr3 115422201 115438400	16200	1.31901	0.00364799	0.061501	duplication
chr3 116284001 116349800	65800	1.27806	5.48745E 08	0.0527845	duplication
chr3 116567801 116573800	6000	1.39509	0.0012873	0.0211765	duplication
chr3 116689401 116690600	1200	0.104688	3.76655	0.208333	deletion
chr3 116733801 116738400	4600	1.47682	0.0450853	0.0651499	duplication
chr3 116749601 116760800	11200	1.30211	0.00200081	0.0300926	duplication
chr3 116805001 116809400	4400	1.3402	0.0124628	0.0653153	duplication
chr3 117226201 117245800	19600	1.32802	0	0.0323008	duplication
chr3 117548601 117565400	16800	1.46289	3.07361E 09	0.051321	duplication
chr3 117610401 117615000	4600	0.459308	0.00970536	0.351648	deletion
chr3 117699001 117717600	18600	1.38761	3.15318E 09	0.0821215	duplication
chr3 117843801 117858000	14200	1.27423	0.000107811	0.0452525	duplication
chr3 117858001 117876200	18200	0.74867	6.74268E 09	0.0165864	deletion
chr3 118433601 118435600	2000	0.173425	0.0418422	0.818182	deletion
chr3 118495401 118517600	22200	1.35221	0	0.0604307	duplication
chr3 118984001 118994000	10000	1.41145	0.00100574	0.0398818	duplication
chr3 119107601 119113200	5600	0.557466	4.79512E 07	0.0597015	deletion
chr3 119124401 119125800	1400	0.0261571	5.47019E 05	0.142857	deletion
chr3 119216601 119254200	37600	1.32091	0	0.0514727	duplication
chr3 119264601 119268600	4000	1.38107	0.00890623	0.0297158	duplication
chr3 119617201 119624600	7400	1.52445	5.90247E 06	0.0528634	duplication
chr3 119669201 119677400	8200	1.51553	0.0127173	0.0781434	duplication
chr3 119799401 119822800	23400	1.54585	3.9775E 09	0.0817026	duplication
chr3 119876201 119980400	104200	1.32376	0	0.0636778	duplication
chr3 120029801 120038400	8600	282.315	0.000562146	0.435403	duplication
chr4 1 42800	42800	6.41109	1.15121E 07	0.0345489	duplication
chr4 228001 273600	45600	1.33753	0	0.0290098	duplication
chr4 297601 302400	4800	0.0382413	3.32026E 11	0.0927835	deletion
chr4 533401 914600	381200	1.35969	0	0.0240944	duplication
chr4 915001 1196800	281800	1.36107	0	0.0151374	duplication
chr4 1197401 1229000	31600	1.30014	0	0.0033808	duplication
chr4 1273801 1290400	16600	1.28857	0.000481826	0.023034	duplication
chr4 1426601 1518400	91800	1.26657	0	0.00741573	duplication
chr4 1518401 1520600	2200	0.245863	0.0469879	0.27	deletion
chr4 1520801 1572400	51600	1.25834	0	0.0143946	duplication
chr4 1654001 1655600	1600	0.212754	0.44394	0.292929	deletion
chr4 1723401 1750400	27000	1.44402	0	0.0311443	duplication
chr4 1833401 1979600	146200	1.34143	0	0.0497218	duplication
chr4 1980601 2031200	50600	1.2788	0	0.0294042	duplication
chr4 2151201 2417600	266400	1.31635	0	0.0278397	duplication
chr4 2667201 2701400	34200	1.39961	0	0.0186756	duplication
chr4 2768601 2862400	93800	1.28483	0	0.03268	duplication
chr4 2876801 2897000	20200	1.30878	4.73384E 11	0.0142349	duplication
chr4 2955801 3050000	94200	1.34946	0	0.0162714	duplication
chr4 3050401 3082400	32000	1.48818	0.00432574	0.0723546	duplication
chr4 3082401 3083600	1200	0.107906	9.90807	0.0746269	deletion
chr4 3217201 3229800	12600	1.31749	0.0458976	0.0760413	duplication
chr4 3861001 3862600	1600	0.25417	0.958187	0.389831	deletion
chr4 3947601 3956000	8400	1.30616	0.0358426	0.0144665	duplication
chr4 4377201 4379600	2400	0.160176	9.12122E 06	0.394958	deletion
chr4 4421601 4443000	21400	1.29599	0.000313376	0.0380474	duplication
chr4 4485001 4593800	108800	1.25787	0	0.0356797	duplication
chr4 4626401 4640200	13800	1.29062	5.04259E 06	0.0158945	duplication
chr4 4642201 4678000	35800	1.32124	0	0.0243512	duplication
chr4 4904001 4916200	12200	1.42936	3.08294E 09	0.0295967	duplication
chr4 4943601 4966800	23200	1.40229	8.81357E 08	0.0345954	duplication
chr4 5230201 5234800	4600	1.38899	0.00451832	0.0619266	duplication
chr4 6143401 6159800	16400	1.40635	0.00114521	0.0103221	duplication
chr4 6159801 6160800	1000	0	0.450234	0.0666667	deletion
chr4 6160801 6178000	17200	1.29953	0	0.00370807	duplication
chr4 6225201 6231000	5800	1.59616	0.000840479	0.0848828	duplication
chr4 6258601 6370200	111600	1.27976	0	0.0111555	duplication
chr4 6488001 6543800	55800	1.42231	0	0.0501862	duplication
chr4 6544601 6550800	6200	0.153696	2.57052E 11	0.876543	deletion
chr4 6552001 6565600	13600	1.54665	0.00108694	0.0732002	duplication
chr4 6565601 6571600	6000	0.544808	0.00636903	0.602273	deletion
chr4 6571601 6580200	8600	1.36155	1.79238E 07	0.0557644	duplication
chr4 6597801 6674200	76400	1.88927	0	0.023196	duplication
chr4 6683601 6710200	26600	1.73966	0.0152253	0.106746	duplication
chr4 6737201 6753600	16400	0.640275	1.65775E 06	0.0590526	deletion
chr4 6756201 6758000	1800	0.24393	0.0648405	0.0963855	deletion
chr4 6976601 6988000	11400	0.315839	1.398E 11	0.904382	deletion
chr4 6988001 7016200	28200	1.8704	0	0.037037	duplication
chr4 7031601 7043000	11400	0.00651517	1.398E 11	0.933333	deletion
chr4 7043601 7066200	22600	1.58748	0	0.150199	duplication
chr4 7067401 7071800	4400	0.318996	0.000202401	1	deletion
chr4 7112001 7114200	2200	0.127933	0.000172814	1	deletion
chr4 7125001 7188200	63200	1.31808	1.41216E 10	0.0704562	duplication
chr4 7219801 7231200	11400	2.04104	0	0.0825387	duplication
chr4 7340001 7362800	22800	0.675293	6.99002E 12	0.0637467	deletion
chr4 7462001 7468400	6400	0.272742	2.4902E 11	0.729508	deletion
chr4 7525401 7527600	2200	0.0574402	1.05816E 06	0.156863	deletion
chr4 7685201 7778000	92800	1.38319	9.76607E 06	0.0902637	duplication
chr4 7778001 7801200	23200	0.204083	6.8695E 12	0.45911	deletion
chr4 8013001 8033200	20200	1.52439	1.13961E 06	0.00389154	duplication
chr4 8574401 8579600	5200	0.113713	3.06486E 11	0.378571	deletion
chr4 9899001 9907800	8800	0.466701	1.81105E 11	0.110345	deletion
chr4 10298401 10306400	8000	0.733651	0.000305193	0.0104302	deletion
chr4 11216201 11233600	17400	0.95425	67967	0.536556	deletion
chr4 11564801 11566200	1400	0.0738611	0.0154321	0.325581	deletion
chr4 12265601 12286000	20400	1.34438	7.08426E 08	0.0529902	duplication
chr4 12557001 12560200	3200	0.446958	0.000625611	0.0322581	deletion
chr4 12756201 12757800	1600	0.0204569	1.81835E 05	0.193548	deletion
chr4 13393801 13406800	13000	1.48824	0.00628166	0.229259	duplication
chr4 13441601 13445200	3600	0.167574	1.29361E 05	0.398374	deletion
chr4 13981601 13996800	15200	1.43238	0	0.0608129	duplication
chr4 14199601 14229000	29400	0.0868648	5.42083E 12	0.328042	deletion
chr4 14230001 14231000	1000	0.102659	20.2054	0.464286	deletion
chr4 14232001 14234800	2800	0.0886288	2.26309E 07	0.411765	deletion
chr4 14256801 14283200	26400	1.57237	0.0292008	0.189788	duplication
chr4 14309801 14311000	1200	0.0795957	7.17158	0.592593	deletion
chr4 15284601 15309400	24800	1.33513	0	0.0488769	duplication
chr4 15336201 15340000	3800	1.53173	0.00384349	0.0373045	duplication
chr4 15461601 15463200	1600	0.0356444	0.000016847	0.566667	deletion
chr4 16750001 16755400	5400	1.4092	0.0406859	0.0215827	duplication
chr4 18035801 18080000	44200	1.30217	0	0.0484555	duplication
chr4 18267201 18287800	20600	1.36969	6.76173E 08	0.0724183	duplication
chr4 18562001 18571200	9200	1.82613	0.00152193	0.147009	duplication
chr4 19626001 19636600	10600	1.40525	4.09425E 06	0.051979	duplication
chr4 20135001 20143800	8800	0.667158	3.441E 10	0.00262812	deletion
chr4 21896801 21898800	2000	0.148322	0.039822	0.261538	deletion
chr4 22083201 22106800	23600	1.41347	0.0329826	0.0587702	duplication
chr4 22460601 22468400	7800	1.38887	0.000852784	0.0674157	duplication
chr4 23318801 23352600	33800	1.27745	0	0.0525168	duplication
chr4 23828601 23841400	12800	1.46969	1.03717E 07	0.0700508	duplication
chr4 24807801 24808600	800	0	19.121	0.04	deletion
chr4 24808601 24938200	129600	1.27353	0	0.0411386	duplication
chr4 25768201 25773800	5600	1.40939	0.0311429	0.0242588	duplication
chr4 25852201 25858400	6200	3.29179	0.0199776	0.15496	duplication
chr4 26285601 26309800	24200	1.29274	1.84398E 10	0.0411429	duplication
chr4 27088401 27097400	9000	1.38386	0.000015245	0.0539773	duplication
chr4 27226001 27275400	49400	1.27413	0	0.0197665	duplication
chr4 27275801 27285000	9200	1.40434	1.39832E 05	0.0280197	duplication
chr4 28802001 28810200	8200	0.700746	7.7937E 09	0.00393185	deletion
chr4 28937201 28945200	8000	1.47074	9.55199E 07	0.0475904	duplication
chr4 28964401 28975200	10800	1.37507	1.40484E 08	0.0240566	duplication
chr4 29916201 29926000	9800	0.696619	0.000104142	0.203947	deletion
chr4 30148801 30150600	1800	0.0517477	0.00144676	0.047619	deletion
chr4 31282401 31289400	7000	1.33169	0.00260079	0.0615502	duplication
chr4 31839201 31845800	6600	1.6357	0.00725105	0.0673941	duplication
chr4 31881801 31887000	5200	2.56933	0.00294591	0.506659	duplication
chr4 31921801 31934400	12600	1.4176	4.70528E 09	0.0538776	duplication
chr4 32429601 32441800	12200	1.53699	0.00300549	0.143429	duplication
chr4 33518001 33546400	28400	1.22138	0.000141922	0.046348	duplication
chr4 33631201 33642200	11000	1.46541	0.00134461	0.140725	duplication
chr4 33813001 33822600	9600	0.744615	0.00203092	0.0216272	deletion
chr4 34705401 34714400	9000	0.675317	1.25838E 05	0.0965854	deletion
chr4 35368601 35390400	21800	0.735972	7.31067E 12	0.0208434	deletion
chr4 35616201 35623000	6800	0.717546	0.00341574	0.0358255	deletion
chr4 35900201 35904000	3800	0.514157	0.033379	0.620818	deletion
chr4 36034801 36038400	3600	0.0495137	4.42701E 11	0.314815	deletion
chr4 36251601 36258400	6800	0.740154	9.19017E 07	0.0242424	deletion
chr4 36514801 36516200	1400	0.0669202	0.00191955	0.206897	deletion
chr4 36779201 36793200	14000	1.27511	0.000449035	0.0591171	duplication
chr4 37054601 37059400	4800	0.103618	3.32026E 11	0.59434	deletion
chr4 37474801 37481400	6600	1.48918	0.0432667	0.0903832	duplication
chr4 38176001 38189200	13200	1.3136	2.41691E 06	0.0558252	duplication
chr4 38424401 38435200	10800	0.739113	1.47567E 11	0.00746269	deletion
chr4 38827401 38829000	1600	0.0735383	0.0525885	0.196078	deletion
chr4 39448001 39459400	11400	1.26124	0.000985663	0.0347188	duplication
chr4 39956201 39968000	11800	0.716084	3.22797E 09	0.0168291	deletion
chr4 41016401 41022600	6200	0.375599	5.39509E 06	0.97832	deletion
chr4 41564001 41587000	23000	1.27841	1.15025E 09	0.0460624	duplication
chr4 41705401 41710000	4600	1.45719	0.0183532	0.0523446	duplication
chr4 42048601 42067400	18800	0.712483	8.47726E 12	0.00761283	deletion
chr4 42295001 42306200	11200	1.36948	0.00025094	0.0682881	duplication
chr4 42769401 42785200	15800	1.46701	0	0.0590417	duplication
chr4 43229601 43230600	1000	0.0108421	0.0795139	0	deletion
chr4 44353201 44369000	15800	1.41723	0.0401989	0.105002	duplication
chr4 44517001 44528600	11600	1.72826	7.13066E 05	0.117625	duplication
chr4 44895401 44918200	22800	1.3143	3.63481E 10	0.0601079	duplication
chr4 44956001 44963200	7200	0.737694	0.00730492	0.00430416	deletion
chr4 45716601 45723600	7000	0.626904	1.68798E 07	0.0705128	deletion
chr4 45727401 45753800	26400	0.748431	6.03684E 12	0.0202864	deletion
chr4 45778601 45807600	29000	0.731599	5.4956E 12	0.00814159	deletion
chr4 46353201 46357400	4200	0.104868	4.93296E 09	0.172043	deletion
chr4 46375401 46378400	3000	0.205213	0.000744165	0.504425	deletion
chr4 47187201 47195200	8000	0.679091	3.69374E 06	0.0183616	deletion
chr4 47553801 47560600	6800	0.718593	1.15587E 06	0.0223881	deletion
chr4 48123801 48132400	8600	0.660748	3.70634E 11	0.0207792	deletion
chr4 48591801 48599800	8000	1.8549	9.82532E 08	0.131328	duplication
chr4 48671401 48679800	8400	1.56543	0.000116604	0.102848	duplication
chr4 49829801 49831400	1600	0.087338	0.00149139	0.28125	deletion
chr4 50232801 50253000	20200	1.30496	6.13693E 06	0.054112	duplication
chr4 50599401 50617000	17600	0.701553	9.05526E 12	0.00311139	deletion
chr4 51048201 51074600	26400	0.681306	6.03684E 12	0.0166806	deletion
chr4 51637201 51641800	4600	1.61795	0.012505	0.079291	duplication
chr4 51797801 51815200	17400	1.30631	1.74027E 08	0.0441839	duplication
chr4 53489601 53493800	4200	1.48092	8.12286E 05	0.0484581	duplication
chr4 53532001 53551600	19600	1.35614	0.00197639	0.0574627	duplication
chr4 53731001 53735400	4400	1.79195	0.00557926	0.337316	duplication
chr4 53918201 53925400	7200	1.73232	0.0461147	0.114155	duplication
chr4 54510801 54537400	26600	0.27066	5.99145E 12	0.740443	deletion
chr4 55585001 55599200	14200	1.36526	2.85561E 05	0.0669042	duplication
chr4 56725801 56734200	8400	0.556917	1.89729E 11	0.00522648	deletion
chr4 57170801 57179600	8800	1.25313	0.00031756	0.0197076	duplication
chr4 57878201 57887600	9400	1.27324	0.0162897	0.0289769	duplication
chr4 60854401 60864400	10000	0.723384	1.59373E 11	0.00421941	deletion
chr4 60967601 60978400	10800	1.31124	0.000132893	0.0429544	duplication
chr4 61353001 61362400	9400	0.707763	2.15728E 06	0.0116686	deletion
chr4 61511201 61519200	8000	1.44155	0.00183791	0.203277	duplication
chr4 61976001 61977200	1200	0.104634	13.7844	0.0869565	deletion
chr4 62709201 62731000	21800	0.726585	7.31067E 12	0.0146628	deletion
chr4 63437801 63442800	5000	1.45605	0.000425986	0.0468909	duplication
chr4 63471801 63480000	8200	1.40347	1.06095E 05	0.0435866	duplication
chr4 63531401 63545200	13800	1.36819	0.0145629	0.0549409	duplication
chr4 63579401 63591800	12400	1.26842	0.000268664	0.0340909	duplication
chr4 64583201 64601400	18200	0.621978	8.75673E 12	0.0040568	deletion
chr4 65022401 65023800	1400	0.193055	1.45315	0.418182	deletion
chr4 65177801 65182200	4400	0.333101	0.00020676	0.736041	deletion
chr4 65398001 65403600	5600	1.32878	0.0470328	0.041791	duplication
chr4 65760201 65780600	20400	1.265	0.00012707	0.0504637	duplication
chr4 66087401 66102200	14800	0.748448	1.14253E 08	0.0187997	deletion
chr4 66402601 66417400	14800	0.664817	1.07684E 11	0.0110935	deletion
chr4 66435601 66472200	36600	0.705352	4.35444E 12	0.00878788	deletion
chr4 67177601 67204000	26400	0.736294	6.03684E 12	0.0110367	deletion
chr4 67773801 67795600	21800	0.745673	7.31067E 12	0.0259491	deletion
chr4 67795601 67804400	8800	1.38311	0.000129487	0.0997537	duplication
chr4 67877801 67888200	10400	1.53126	0.0163389	0.0906178	duplication
chr4 68096401 68105000	8600	1.44419	0.0402019	0.0783962	duplication
chr4 68134001 68149600	15600	0.73511	2.04324E 11	0.0177327	deletion
chr4 68730801 68744000	13200	1.35921	0.000120128	0.0735914	duplication
chr4 70417601 70433200	15600	1.42039	0.00736089	0.062982	duplication
chr4 71886201 71896200	10000	0.774703	0.00304472	0.00902708	duplication
chr4 72390601 72405000	14400	1.34845	0.00178367	0.0744986	duplication
chr4 72556401 72566600	10200	0.783796	59985	0.340198	deletion
chr4 72935001 72956400	21400	0.640892	7.44731E 12	0.0137378	deletion
chr4 74495601 74532800	37200	0.54006	4.28421E 12	0.0667864	deletion
chr4 74829601 74838800	9200	1.29881	0.0230012	0.041543	duplication
chr4 74935801 74942000	6200	0.648666	1.67084E 09	0.00193798	deletion
chr4 75006201 75019800	13600	1.92412	1.02687E 06	0.202282	duplication
chr4 75037601 75047200	9600	1.48691	0.00175605	0.109009	duplication
chr4 75062401 75071600	9200	1.37379	0.000007032	0.0362041	duplication
chr4 75193401 75205200	11800	1.32641	0.000680499	0.0398731	duplication
chr4 76620601 76634000	13400	0.744807	1.37607E 08	0.00862745	deletion
chr4 76640401 76690200	49800	0.659463	3.20025E 12	0.0172414	deletion
chr4 77253201 77257000	3800	0.0675109	4.19401E 11	0.09375	deletion
chr4 78429201 78440600	11400	0.636583	1.398E 11	0.0109051	deletion
chr4 78447601 78454800	7200	0.386159	2.21351E 11	0.0238095	deletion
chr4 78763801 78765800	2000	0.166673	0.0282021	0.341772	deletion
chr4 78966001 78972000	6000	0.620564	6.8493E 07	0.00377358	deletion
chr4 79304001 79320200	16200	0.664919	9.83781E 12	0.00503235	deletion
chr4 79911801 79940800	29000	1.58205	0	0.345777	duplication
chr4 79979801 79990000	10200	0.577843	1.56248E 11	0.00134409	deletion
chr4 80034001 80039200	5200	0.1997	4.93758E 06	0.25974	deletion
chr4 80421801 80436400	14600	0.731427	8.91831E 09	0.0217239	deletion
chr4 80594201 80617200	23000	1.33176	1.10868E 10	0.044206	duplication
chr4 80839601 80853200	13600	0.699167	1.17186E 11	0.00334169	deletion
chr4 81658401 81680200	21800	0.694858	7.31067E 12	0.0168884	deletion
chr4 82068001 82075000	7000	0.66589	1.72054E 07	0.00498339	deletion
chr4 82383001 82387400	4400	0.172818	6.3097E 08	0.527778	deletion
chr4 82473601 82475200	1600	0.170926	0.216829	0.275862	deletion
chr4 82747201 82756000	8800	0.736474	0.000141267	0.00868486	deletion
chr4 83062801 83065000	2200	0.125957	0.00224309	0.386667	deletion
chr4 83073201 83076000	2800	0.345819	0.0379807	0.102041	deletion
chr4 83541801 83559400	17600	0.685238	9.05526E 12	0.0178902	deletion
chr4 83847401 83852000	4600	1.58943	0.00410256	0.071908	duplication
chr4 84016201 84020000	3800	0.472419	2.69256E 08	0.00408163	deletion
chr4 84184801 84186000	1200	0.103302	0.237903	0.208333	deletion
chr4 84475801 84476600	800	0.0102227	2.83098	0.714286	deletion
chr4 84485201 84524600	39400	0.670164	4.04499E 12	0.0172623	deletion
chr4 84633201 84641000	7800	1.3925	0.000813202	0.0305195	duplication
chr4 84856401 84876000	19600	0.742423	8.13125E 12	0.047335	duplication
chr4 85012401 85024600	12200	0.708844	337.313	0.460018	deletion
chr4 85032001 85058000	26000	1.22478	0.0206157	0.071329	duplication
chr4 85281001 85295400	14400	1.27524	5.3363E 06	0.0314441	duplication
chr4 85313201 85324400	11200	1.36508	0.00321359	0.0560345	duplication
chr4 85583601 85598600	15000	0.744569	1.06248E 11	0.00848656	deletion
chr4 85604001 85616000	12000	0.725036	1.74646E 07	0.102746	deletion
chr4 85741001 85742400	1400	0.11305	1.04565	0.697674	deletion
chr4 85941201 85949000	7800	0.673599	0.0122339	0.0705706	deletion
chr4 86798001 86811400	13400	1.31394	0.00345435	0.0823671	duplication
chr4 87501801 87629800	128000	1.29193	0	0.0404944	duplication
chr4 87747001 87749800	2800	0.229384	0.0170197	0.521277	deletion
chr4 87956201 87971000	14800	1.34176	2.65808E 07	0.0532659	duplication
chr4 87978001 87995000	17000	1.33102	6.10247E 06	0.044407	duplication
chr4 89064201 89074800	10600	0.667144	6.61546E 10	0.0226293	deletion
chr4 89306401 89326400	20000	1.40415	0	0.0143672	duplication
chr4 89397401 89408000	10600	1.60334	9.02109E 11	0.0479968	duplication
chr4 90533601 90557200	23600	1.2627	1.69907E 08	0.0656638	duplication
chr4 90620201 90631800	11600	1.29189	0.000053852	0.055379	duplication
chr4 90861201 90869600	8400	1.5029	8.58771E 06	0.0550996	duplication
chr4 90896001 90920200	24200	1.43646	7.90277E 11	0.0887063	duplication
chr4 91229001 91240600	11600	0.686728	1.3739E 11	0.00962464	deletion
chr4 91241001 91247800	6800	0.673058	8.12399E 06	0.0111821	deletion
chr4 91385601 91390400	4800	0.505093	0.00295452	0.00584795	deletion
chr4 91445401 91462600	17200	0.681448	9.26584E 12	0.0127005	deletion
chr4 91691001 91699600	8600	1.34851	0.00139957	0.062621	duplication
chr4 93150401 93151200	800	0	19.121	0	deletion
chr4 93688201 93692000	3800	0.701682	0.0410794	0.00297619	deletion
chr4 94239201 94244000	4800	0.722957	0.0266063	0.0045045	deletion
chr4 94336001 94357000	21000	0.739476	7.58917E 12	0.0123751	deletion
chr4 94621401 94631200	9800	1.26837	0.00512297	0.0575275	duplication
chr4 94637201 94638200	1000	0.0340996	8.50591	0	deletion
chr4 94653801 94661200	7400	0.689436	0.00896673	0.0215924	deletion
chr4 95436401 95441600	5200	1.47063	0.00948786	0.0542222	duplication
chr4 95484201 95491800	7600	1.56451	0.000272497	0.102627	duplication
chr4 96299601 96300400	800	0	19.121	0.155556	deletion
chr4 97088601 97094200	5600	0.665792	0.000242751	0.00828157	deletion
chr4 97348001 97349800	1800	0.16097	0.45453	0.306667	deletion
chr4 97638801 97651200	12400	0.612566	1.28526E 11	0.0204499	deletion
chr4 97745201 97782200	37000	0.780509	4.30737E 12	0.0404655	deletion
chr4 98222601 98228800	6200	0.15975	2.57052E 11	0.382857	deletion
chr4 98237801 98238800	1000	0.0646828	5.62456	0.662162	deletion
chr4 98609401 98626600	17200	1.27197	0.000652088	0.0428663	duplication
chr4 98685801 98686800	1000	0.0513326	1.72098	0.175439	deletion
chr4 99066801 99072400	5600	1.53462	3.67442E 05	0.062701	duplication
chr4 99715001 99716200	1200	0.094915	13.0681	0.567568	deletion
chr4 100408601 100428400	19800	1.30005	9.30575E 07	0.098942	duplication
chr4 101323201 101329600	6400	0.544451	1.07988E 05	0.0689655	deletion
chr4 102067801 102094400	26600	0.724248	5.99145E 12	0.0174257	deletion
chr4 102105601 102107600	2000	0.0392511	1.04389E 06	0.130435	deletion
chr4 102209801 102216400	6600	1.52114	0.0336243	0.0806452	duplication
chr4 103233201 103249800	16600	1.3192	0.00171318	0.0726127	duplication
chr4 104838401 104848400	10000	1.32418	0.000713577	0.0217507	duplication
chr4 105578401 105584200	5800	1.28667	0.018065	0.0620239	duplication
chr4 105621601 105634400	12800	1.56098	0.00631797	0.25608	duplication
chr4 106737601 106748000	10400	1.41473	0.000010012	0.0475954	duplication
chr4 106935001 106936400	1400	0.089013	2.67504	0.047619	deletion
chr4 107936801 107954400	17600	1.47044	1.32207E 08	0.0855601	duplication
chr4 108135601 108141000	5400	1.32737	0.0256111	0.0435223	duplication
chr4 109142201 109143200	1000	0.0490829	18.0252	0.0384615	deletion
chr4 109328001 109340400	12400	1.45743	0.00114804	0.0528997	duplication
chr4 109361001 109373000	12000	1.31732	0.00216364	0.0688483	duplication
chr4 109471201 109472000	800	0.0272289	12.1809	0.0333333	deletion
chr4 109645001 109652200	7200	1.39605	0.0344793	0.0857143	duplication
chr4 110047601 110057800	10200	1.27068	0.00309983	0.0757919	duplication
chr4 110200601 110209000	8400	1.46004	0.00237958	0.0925208	duplication
chr4 110246001 110264600	18600	1.33428	0.000249668	0.0731707	duplication
chr4 110981201 110990400	9200	1.26853	0.0284992	0.025641	duplication
chr4 111254001 111275600	21600	0.716644	7.37836E 12	0.00452489	deletion
chr4 111440001 111448200	8200	1.28468	0.0402827	0.0406229	duplication
chr4 111458201 111472400	14200	1.25856	0.000224175	0.0481688	duplication
chr4 111589201 111595000	5800	0.666573	0.0153394	0.0207547	deletion
chr4 111641801 111658600	16800	1.64772	0.0103006	0.11809	duplication
chr4 111692801 111703800	11000	1.43437	6.02718E 09	0.0532266	duplication
chr4 111759401 111763200	3800	0.115955	4.19401E 11	0.362637	deletion
chr4 112478401 112482400	4000	1.74294	0.0394362	0.143016	duplication
chr4 112603001 112620000	17000	1.35494	0.0003584	0.106724	duplication
chr4 113412401 113415800	3400	0.158263	1.15014E 05	0.320755	deletion
chr4 113432401 113433400	1000	0.0398399	16.1903	0	deletion
chr4 113630601 113648400	17800	1.38741	3.93955E 10	0.0431922	duplication
chr4 113666601 113679200	12600	1.29397	0.00598501	0.0984848	duplication
chr4 114006001 114007200	1200	0.0630406	1.88522	0.45283	deletion
chr4 114014401 114023000	8600	0.179207	1.85317E 11	0.377698	deletion
chr4 114323601 114330400	6800	1.3159	0.00757374	0.0187075	duplication
chr4 114739601 114745200	5600	1.7421	4.42259E 07	0.110588	duplication
chr4 115078201 115084000	5800	0.235055	0.000654554	0.224026	deletion
chr4 115099801 115101400	1600	0.0429048	0.000603372	0.259259	deletion
chr4 115573601 115587600	14000	1.32511	0.00125849	0.0254298	duplication
chr4 117346401 117353800	7400	1.35395	0.000134258	0.0351008	duplication
chr4 117940401 117951000	10600	1.31455	0.00777712	0.0446194	duplication
chr4 117951001 117961600	10600	0.624304	2.43569E 09	0	deletion
chr4 118185001 118199600	14600	1.2693	4.35377E 06	0.047502	duplication
chr4 118330801 118331600	800	0	19.121	0	deletion
chr4 119057001 119062800	5800	0.0569538	2.7478E 11	0.702128	deletion
chr4 119069201 119074800	5600	0.697539	0.000463108	0.0137525	deletion
chr4 119483201 119484000	800	0.0602014	1.67894	0.575758	deletion
chr4 119567401 119570800	3400	2.64086	219735	0.837443	deletion
chr4 120246601 120253000	6400	0.255244	7.47059E 11	0.411765	deletion
chr4 120415001 120442200	27200	1.31874	0	0.0676595	duplication
chr4 120525401 120534200	8800	0.0988167	1.81105E 11	0.784173	deletion
chr4 120568801 120597800	29000	1.43437	0	0.0435284	duplication
chr5 1 62200	62200	35.5773	0.000602676	0.393378	duplication
chr5 62201 66200	4000	0.252763	0.00258962	0.420513	deletion
chr5 66201 130200	64000	2.06951	0	0.0689453	duplication
chr5 130201 134200	4000	0.105512	3.58588E 10	0.1	deletion
chr5 134201 311200	177000	1.92737	0	0.0349475	duplication
chr5 311601 363200	51600	1.73807	0	0.0266384	duplication
chr5 363201 365400	2200	0.00349412	7.24421E 11	0.0188679	deletion
chr5 371001 435000	64000	1.67964	0	0.0237617	duplication
chr5 689001 702200	13200	1.39978	5.36071E 09	0.0618557	duplication
chr5 1344001 1345000	1000	0.0444613	11.6306	0.0166667	deletion
chr5 1459201 1466600	7400	2.03569	0.0396211	0.134826	duplication
chr5 1555401 1556800	1400	0.185295	1.33065	0.476923	deletion
chr5 1642601 1653000	10400	1.34318	0.0269925	0.0648241	duplication
chr5 1848001 1852800	4800	1.53914	0.0379657	0.0388151	duplication
chr5 2018401 2040600	22200	1.33012	0.00607834	0.0933704	duplication
chr5 2212601 2214000	1400	0	0.000301368	0	deletion
chr5 2566401 2572600	6200	1.27347	0.0130985	0.0241636	duplication
chr5 2630001 2645600	15600	0.682549	3.06486E 11	0.0249633	deletion
chr5 2914401 2918600	4200	0.429106	0.00294333	0.531599	deletion
chr5 2928201 2932400	4200	0.693838	0.00809518	0	deletion
chr5 3154601 3156200	1600	0.0574505	0.0241043	0	deletion
chr5 3291001 3295800	4800	0.161131	9.96078E 11	0.111111	deletion
chr5 3454001 3457400	3400	0.148895	3.4687E 09	0.44	deletion
chr5 3629201 3643600	14400	1.33849	0.0379768	0.0575056	duplication
chr5 4214201 4223800	9600	1.69168	2.01872E 08	0.126715	duplication
chr5 6007801 6025000	17200	0.68464	9.26584E 12	0.00453662	deletion
chr5 6031801 6059800	28000	0.74453	5.69188E 12	0.00840336	deletion
chr5 6291201 6307800	16600	1.33765	1.72238E 08	0.0491487	duplication
chr5 6346201 6357400	11200	1.56394	0.00612355	0.0961384	duplication
chr5 6383801 6386200	2400	0	6.64052E 11	0.0434783	deletion
chr5 7268801 7271800	3000	0.0916189	6.12198E 06	0.396825	deletion
chr5 7927001 7928200	1200	0.0492206	0.0533181	0.0638298	deletion
chr5 8779001 8785200	6200	1.33775	0.0304813	0.0371936	duplication
chr5 9212601 9225000	12400	0.683913	1.28526E 11	0.0139795	deletion
chr5 9225001 9232600	7600	1.41565	0.00565597	0.0219415	duplication
chr5 9276601 9289800	13200	1.25728	1.30111E 06	0.0247652	duplication
chr5 9300401 9301800	1400	0.0734083	0.012763	0.26087	deletion
chr5 9401001 9408200	7200	0.734438	0.00231532	0.00415512	deletion
chr5 9594201 9605200	11000	1.40985	0.000264441	0.0832558	duplication
chr5 9823601 9840400	16800	0.717586	9.48646E 12	0.0193146	deletion
chr5 9900201 9916200	16000	0.691371	9.96078E 12	0.0228571	deletion
chr5 10000201 10013000	12800	0.652774	1.2451E 11	0.0139535	deletion
chr5 10511001 10516600	5600	0.665023	4.33248E 06	0.00623701	deletion
chr5 10666801 10675000	8200	0.71226	5.50324E 05	0.00407609	deletion
chr5 10695601 10702800	7200	0.672165	0.00195639	0.0164671	deletion
chr5 11140601 11141400	800	0	19.121	0	deletion
chr5 11502401 11504000	1600	0.0873299	0.00985122	0.2	deletion
chr5 11598001 11608800	10800	1.45153	0.0324865	0.055334	duplication
chr5 11717401 11729400	12000	1.44424	0.000287993	0.0894649	duplication
chr5 12575401 12582800	7400	0.73049	0.000506872	0.0484522	deletion
chr5 12650401 12654000	3600	0.335407	0.0176589	1	deletion
chr5 13067001 13076400	9400	1.32751	0.000435959	0.0548847	duplication
chr5 13125401 13129600	4200	0.317753	4.47677E 06	0.444934	deletion
chr5 14916001 14927600	11600	1.60079	1.70364E 08	0.0696784	duplication
chr5 15443801 15444800	1000	0.0415992	2.78319	0.44	deletion
chr5 15513201 15528000	14800	1.45035	4.04548E 07	0.0725779	duplication
chr5 15704801 15706000	1200	0.0348347	0.0649653	0.1	deletion
chr5 15712201 15716000	3800	1.56908	0.000482952	0.0321782	duplication
chr5 16105601 16112000	6400	0.679239	6.24089E 05	0.00535714	deletion
chr5 16381601 16392200	10600	0.699124	2.88975E 08	0.0174672	deletion
chr5 16420001 16435200	15200	0.690707	1.0485E 11	0.0172673	deletion
chr5 16782201 16784000	1800	0.0312278	3.30822E 06	0.173913	deletion
chr5 16866401 16874600	8200	0.42012	1.94357E 11	0.0794297	deletion
chr5 16987601 17001000	13400	0.722528	9.39584E 10	0.0175719	deletion
chr5 17238601 17267800	29200	1.26402	1.02402E 07	0.0971395	duplication
chr5 17267801 17283800	16000	0.670711	9.96078E 12	0.00915493	deletion
chr5 17837201 17851000	13800	1.39733	3.0581E 08	0.047994	duplication
chr5 17934201 17943600	9400	1.30924	0.0472543	0.0646117	duplication
chr5 18535801 18543600	7800	0.373873	4.45426E 09	0.748804	deletion
chr5 18831601 18845400	13800	1.25223	0.017978	0.0492929	duplication
chr5 19976201 19980600	4400	0.645835	0.0310301	0.00977995	deletion
chr5 20401401 20429200	27800	0.74723	5.73282E 12	0.0231499	deletion
chr5 20429201 20440800	11600	1.36836	2.23506E 06	0.0228086	duplication
chr5 20441801 20444000	2200	0.0500719	3.69317E 06	0.282051	deletion
chr5 21071001 21080400	9400	1.51302	0.0193516	0.0683102	duplication
chr5 21260401 21292000	31600	1.39665	0.0228471	0.101149	duplication
chr5 21292001 21293800	1800	0.0196758	1.82393E 08	0	deletion
chr5 21860001 21866400	6400	1.4331	0.000149348	0.043609	duplication
chr5 23584601 23606000	21400	1.37239	1.95924E 07	0.0564007	duplication
chr5 23998401 24005200	6800	1.39982	1.48591E 08	0.0331076	duplication
chr5 24452801 24459800	7000	0.62095	0.00446483	0.106154	deletion
chr5 24739001 24775000	36000	1.31045	0	0.0613849	duplication
chr5 25022601 25038000	15400	1.6024	8.04144E 06	0.29092	duplication
chr5 25129401 25130600	1200	0.0171047	0.00476992	0	deletion
chr5 26406801 26414800	8000	1.48234	0.0375816	0.0711785	duplication
chr5 28639801 28641400	1600	0.10767	0.352311	0	deletion
chr5 29174601 29177200	2600	0.205573	0.0381181	0.241379	deletion
chr5 29197001 29235400	38400	1.48685	2.32418E 10	0.102724	duplication
chr5 29270201 29290200	20000	1.4286	2.34182E 07	0.068567	duplication
chr5 29477801 29516000	38200	1.37985	0	0.0407721	duplication
chr5 30159601 30198000	38400	1.31581	0	0.0359142	duplication
chr5 30198001 30204200	6200	0.551569	0.0470118	0.654064	deletion
chr5 30917401 30938200	20800	1.37024	3.70848E 09	0.0621696	duplication
chr5 31136801 31138000	1200	0.0840802	4.22064	0.162791	deletion
chr5 31273801 31294200	20400	1.3918	5.57613E 05	0.0682236	duplication
chr5 31303201 31310400	7200	1.35034	0.0437096	0.0385185	duplication
chr5 31337401 31402400	65000	0.321928	2.45188E 12	0.514641	deletion
chr5 31499401 31508800	9400	0.129793	1.69545E 11	0.711111	deletion
chr5 31580001 31600800	20800	1.30844	0.000527309	0.0834662	duplication
chr5 32353401 32361800	8400	1.62049	0.00461041	0.0961134	duplication
chr5 32541001 32552800	11800	1.32215	0.000126955	0.0311526	duplication
chr5 32937401 32943800	6400	1.57278	0.00477992	0.093702	duplication
chr5 33103601 33110400	6800	1.40864	0.000842728	0.0844749	duplication
chr5 33557601 33581400	23800	1.58186	1.61381E 08	0.0821065	duplication
chr5 33956401 33965400	9000	0.73164	2.98769E 06	0.00593824	deletion
chr5 34203401 34213200	9800	0.68727	1.88645E 09	0.057868	deletion
chr5 34266001 34295400	29400	1.31395	1.60457E 09	0.0758156	duplication
chr5 34689201 34715400	26200	1.3259	9.48936E 10	0.0591454	duplication
chr5 35432001 35444200	12200	1.31643	0.030193	0.113	duplication
chr5 35850401 35868400	18000	1.29691	6.91323E 08	0.0339035	duplication
chr5 36757601 36773000	15400	1.34846	2.06977E 11	0.0531385	duplication
chr5 36793401 36804000	10600	1.28917	0.000118198	0.029595	duplication
chr5 37746801 37751800	5000	0.0871514	3.18745E 11	0.394737	deletion
chr5 37884401 37886200	1800	0.040217	0.00241424	0.347826	deletion
chr5 38459001 38467600	8600	0.766083	2.70813E 05	0.515845	duplication
chr5 38552601 38564200	11600	0.725747	7.27206E 08	0.00278293	deletion
chr5 38948201 38970200	22000	0.737525	7.24421E 12	0.0146641	deletion
chr5 39165201 39168000	2800	0.104576	4.7641E 08	0.22619	deletion
chr5 39184801 39186000	1200	0.0246192	0.0154633	0.25	deletion
chr5 39892601 39903200	10600	3.26118	3.00703E 11	0.999733	duplication
chr5 39942001 39953600	11600	0.634099	1.3739E 11	0.0105597	deletion
chr5 40081001 40096400	15400	0.745863	1.30396E 09	0.0143603	deletion
chr5 40096401 40111000	14600	1.31168	2.47259E 06	0.063253	duplication
chr5 40127001 40128200	1200	0.111164	12.5773	0.133333	deletion
chr5 40541201 40560800	19600	1.28339	1.83535E 06	0.0551251	duplication
chr5 40704601 40712200	7600	0.740146	0.000553627	0.467799	deletion
chr5 40844401 40851600	7200	1.30295	0.00111033	0.0480841	duplication
chr5 40885001 40927600	42600	1.29052	0.0489685	0.11202	duplication
chr5 41406001 41456000	50000	0.713407	3.18745E 12	0.0407119	deletion
chr5 41480401 41491600	11200	1.41914	4.43423E 05	0.0682505	duplication
chr5 41906801 41938200	31400	0.740795	5.07556E 12	0.0243325	deletion
chr5 41938201 41947200	9000	1.52409	0.0138973	0.10217	duplication
chr5 42019601 42057800	38200	1.34319	0.000395064	0.0739284	duplication
chr5 42610601 42659000	48400	0.687848	3.29282E 12	0.00922554	deletion
chr5 42735801 42745800	10000	0.685441	1.59373E 11	0.00996016	deletion
chr5 43163601 43177600	14000	1.46556	0.0217124	0.185694	duplication
chr5 43680601 43689200	8600	1.26886	0.00646709	0.0368664	duplication
chr5 43708401 43713400	5000	1.53186	0.0415247	0.0715613	duplication
chr5 43936801 43969600	32800	0.746758	4.85892E 12	0.0111394	deletion
chr5 45714001 45733200	19200	1.27917	1.60867E 07	0.0766581	duplication
chr5 45811801 45868000	56200	0.758766	2.83581E 12	0.0851819	deletion
chr5 47806001 47828000	22000	0.68421	7.24421E 12	0.0129803	deletion
chr5 48204001 48219000	15000	1.29457	0.0358113	0.0485574	duplication
chr5 48366001 48374800	8800	0.718132	4.25528E 06	0.0182482	deletion
chr5 48680201 48699200	19000	0.612979	8.38803E 12	0.00617708	deletion
chr5 49305401 49320400	15000	1.45656	0.0366515	0.080304	duplication
chr5 50627001 50638000	11000	1.35754	4.97967E 07	0.0262902	duplication
chr5 50972401 50974000	1600	0.0230915	0.000021233	0	deletion
chr5 51373001 51392800	19800	1.26546	3.39198E 05	0.0775887	duplication
chr5 51749001 51755200	6200	0.69748	0.000965167	0.00566038	deletion
chr5 51877601 51882800	5200	0.701141	0.0173113	0.0149893	deletion
chr5 51882801 51893600	10800	1.27338	0.0218082	0.0449556	duplication
chr5 52070401 52076000	5600	0.590403	3.75391	0.0224719	deletion
chr5 52135001 52163000	28000	0.743779	5.69188E 12	0.0181543	deletion
chr5 52337401 52339600	2200	0.0818378	3.51471E 05	0.153846	deletion
chr5 53275801 53281200	5400	0.638554	0.00034297	0.00224215	deletion
chr5 53739401 53747800	8400	1.2436	0.0369303	0.0287671	duplication
chr5 53768401 53772600	4200	0.652508	0.0012171	0.00283286	deletion
chr5 54274601 54281200	6600	0.722182	0.0328153	0.0178571	deletion
chr5 54448601 54459200	10600	1.55208	0.0303927	0.0890957	duplication
chr5 54660801 54668200	7400	1.51305	0.0489957	0.0682432	duplication
chr5 55864401 55894000	29600	1.35386	8.48551E 09	0.0651291	duplication
chr5 55931001 55940600	9600	1.53906	0.00327027	0.0452214	duplication
chr5 56004401 56034400	30000	1.30213	0	0.0457552	duplication
chr5 56943401 56950000	6600	0.731875	0.0498236	0.0639456	deletion
chr5 56950201 56957400	7200	1.54469	0.000250177	0.0615006	duplication
chr5 57208601 57225200	16600	1.76573	0	0.0406593	duplication
chr5 57493001 57500800	7800	1.51012	0.000101591	0.0489237	duplication
chr5 57500801 57503600	2800	0.246667	0.0286442	0.254386	deletion
chr5 57503601 57524800	21200	1.58714	0.00119727	0.0516854	duplication
chr5 57538601 57547800	9200	1.67791	2.30085E 07	0.0206341	duplication
chr5 57562401 57604400	42000	1.32269	0	0.0500333	duplication
chr5 57656601 57670000	13400	0.633236	1.18935E 11	0.0084666	deletion
chr5 57712801 57717000	4200	2.25646	9.28639E 05	0.0451249	duplication
chr5 57721801 57737400	15600	1.35622	1.48625E 06	0.0435088	duplication
chr5 57874001 57894800	20800	1.66025	0	0.0286659	duplication
chr5 57965801 57984000	18200	0.731634	9.89511E 10	0.0626437	deletion
chr5 58186801 58218800	32000	1.34416	6.3749E 09	0.119338	duplication
chr5 58374801 58396800	22000	1.37005	3.09009E 07	0.101896	duplication
chr5 58744801 58773400	28600	1.27632	9.07197E 09	0.0583085	duplication
chr5 59012401 59018200	5800	0.660618	0.00808476	0.0037594	deletion
chr5 59640201 59645400	5200	0.173396	5.82323E 10	0.217105	deletion
chr5 59774601 59776400	1800	0.0467706	4.10019E 05	0.0967742	deletion
chr5 59967001 59973400	6400	0.714906	0.0253528	0.115556	deletion
chr5 61539801 61562600	22800	0.827812	1.67145E 07	0.482651	duplication
chr5 62423201 62444400	21200	1.25767	1.90211E 06	0.0489414	duplication
chr5 62545201 62549800	4600	1.4403	0.00534855	0.0590238	duplication
chr5 62640201 62644600	4400	1.64806	0.00449614	0.0998991	duplication
chr5 63110001 63123600	13600	1.34445	6.14053E 09	0.0342466	duplication
chr5 63165401 63170600	5200	0.558084	0.010486	0.0179028	deletion
chr5 63176801 63188000	11200	0.689212	9.96078E 11	0.00615385	deletion
chr5 63514001 63529600	15600	1.28302	5.94002E 05	0.0323803	duplication
chr5 63555801 63556600	800	0.0351816	9.67429	0.0833333	deletion
chr5 64177001 64194000	17000	0.616488	9.37485E 12	0.00533537	deletion
chr5 64472601 64504600	32000	1.31475	1.95231E 09	0.075831	duplication
chr5 65616801 65625200	8400	1.40117	0.000133366	0.0415954	duplication
chr5 65625601 65630600	5000	0.71554	0.0427224	0.00440529	deletion
chr5 65708401 65719000	10600	1.28989	4.21065E 05	0.0334362	duplication
chr5 66527401 66559800	32400	1.37628	0	0.06063	duplication
chr5 67151001 67169600	18600	1.37572	5.05852E 06	0.0690899	duplication
chr5 67313601 67322800	9200	1.54441	0.00314509	0.0816016	duplication
chr5 67576001 67581000	5000	1.54529	0.00891395	0.06942	duplication
chr5 67582201 67587400	5200	1.89569	0.000303994	0.122794	duplication
chr5 67892001 67893000	1000	0.057685	23.0479	0.0625	deletion
chr5 68542201 68547800	5600	1.47026	0.0426321	0.069395	duplication
chr5 68861001 68888000	27000	1.35397	0	0.0443109	duplication
chr5 68901201 68911000	9800	1.32603	0.0481453	0.0745273	duplication
chr5 69649801 69672200	22400	0.749903	7.11484E 12	0.00676247	deletion
chr5 69681201 69687800	6600	2.01409	5.02265E 09	0.106673	duplication
chr5 69750401 69759200	8800	1.53382	1.4166E 07	0.0656566	duplication
chr5 69814001 69818800	4800	1.89731	0.00295773	0.0882605	duplication
chr5 70498601 70499400	800	0	19.121	0	deletion
chr5 70770001 70774800	4800	0.741304	0.0422733	0.0182556	deletion
chr5 71407201 71430000	22800	1.28871	1.09044E 09	0.0612643	duplication
chr5 71642001 71649600	7600	1.37579	0.000482276	0.0493992	duplication
chr5 71839201 71846200	7000	2.14946	0.00838224	0.662591	duplication
chr5 71976201 71984400	8200	0.312392	1.94357E 11	0.846995	deletion
chr5 71984401 72070600	86200	1.31342	0	0.0412949	duplication
chr5 72377801 72578600	200800	1.30111	7.34927E 06	0.0663293	duplication
chr5 72961601 72976800	15200	0.357462	1.0485E 11	0.488889	deletion
chr5 72976801 72993400	16600	1.741	0	0.0805369	duplication
chr5 73025801 73034800	9000	0.392871	3.36453E 09	0.427869	deletion
chr5 73037001 73038600	1600	0.201291	1.48928	0.724638	deletion
chr5 73038601 73064600	26000	1.38222	2.45188E 11	0.0385235	duplication
chr5 73069401 73082800	13400	0.351692	1.18935E 11	0.0786268	deletion
chr5 73113801 73134800	21000	0.393329	7.58917E 12	0.149709	deletion
chr5 73137401 73179200	41800	0.250028	3.81274E 12	0.121924	deletion
chr5 73184001 73191800	7800	1.46577	0.0344627	0.0364188	duplication
chr5 73532601 73534800	2200	0.0225645	1.88349E 09	0.0454545	deletion
chr5 75064001 75075600	11600	0.744935	4.91334E 07	0.0282075	deletion
chr5 75075601 75081200	5600	1.49824	0.00493753	0.032872	duplication
chr5 75107001 75109000	2000	0.0523391	4.12105E 06	0.259259	deletion
chr5 75115601 75117200	1600	0.0564514	0.00157785	0.188679	deletion
chr5 75365401 75372800	7400	1.52155	0.000017445	0.0547514	duplication
chr5 75729601 75739600	10000	0.643632	6.3749E 11	0.00127226	deletion
chr5 75980401 75985400	5000	0.700946	0.0135596	0.0126316	deletion
chr5 76033401 76047400	14000	1.34768	4.39039E 06	0.072018	duplication
chr5 76746201 76752600	6400	1.756	0.0452688	0.115261	duplication
chr5 76842201 76850200	8000	1.3611	0.00463458	0.0518135	duplication
chr5 76850201 76852800	2600	0.1621	0.000134688	0.289474	deletion
chr5 76859601 76861800	2200	0.173713	0.000670608	0.333333	deletion
chr5 76861801 76869800	8000	1.52442	0.000346779	0.0747611	duplication
chr5 76985201 77001400	16200	1.29286	8.45579E 07	0.0430737	duplication
chr5 77463001 77505000	42000	1.3208	5.5788E 07	0.0730623	duplication
chr5 77511001 77531400	20400	1.32562	0	0.0457934	duplication
chr5 77686601 77704000	17400	1.37716	3.66374E 11	0.0748078	duplication
chr5 78168401 78170000	1600	0.0582855	0.00583467	0.394737	deletion
chr5 78513401 78518000	4600	1.38728	0.015754	0.0208791	duplication
chr5 78671401 78680200	8800	1.29845	0.000901243	0.0795148	duplication
chr5 78859401 78864600	5200	1.37227	0.0344606	0.0407767	duplication
chr5 78932001 78943000	11000	1.43267	1.31439E 07	0.0721371	duplication
chr5 79224201 79226000	1800	0.0321075	3.44555E 06	0.588235	deletion
chr5 81042801 81059400	16600	1.33247	3.8403E 11	0.0845921	duplication
chr5 81508801 81523800	15000	1.34246	0.00463477	0.091204	duplication
chr5 82628001 82635000	7000	0.540368	2.27675E 11	0.0434783	deletion
chr5 82653001 82654200	1200	0	0.0113754	0	deletion
chr5 82820801 82832400	11600	1.34931	0.0049272	0.0629403	duplication
chr5 83202001 83211400	9400	1.30092	0.0355768	0.0390356	duplication
chr5 83401001 83426600	25600	0.704735	6.22549E 12	0.0170691	deletion
chr5 83435601 83437800	2200	0.0578481	0.00368818	0.0588235	deletion
chr5 83469201 83474200	5000	0.676164	0.0160388	0.00635593	deletion
chr5 83834801 83856600	21800	1.18968	0.00269038	0.0736212	duplication
chr5 85397401 85411800	14400	0.749167	1.77081E 10	0.0267917	deletion
chr5 85523201 85530600	7400	1.29425	0.0215499	0.0481203	duplication
chr5 85676001 85699000	23000	1.3562	0.00903564	0.113007	duplication
chr5 85869401 85900400	31000	1.26916	5.20274E 08	0.0517913	duplication
chr5 86015601 86038800	23200	1.31848	2.25567E 07	0.080904	duplication
chr5 86104601 86140200	35600	0.689575	4.47676E 12	0.0176113	deletion
chr5 86225201 86237400	12200	1.26936	0.0273549	0.0698851	duplication
chr5 86639001 86640000	1000	0.0124756	0.020013	0.277778	deletion
chr5 87146201 87168800	22600	1.29978	7.02085E 08	0.0575591	duplication
chr5 87510201 87516800	6600	1.43593	0.0427723	0.192248	duplication
chr5 88068001 88080000	12000	0.719105	2.65621E 11	0.0251572	deletion
chr5 88369401 88378600	9200	1.33603	0.00147787	0.0336085	duplication
chr5 88417001 88419200	2200	0.100102	0.00109958	0.0714286	deletion
chr5 89339401 89348000	8600	0.622701	3.52102E 10	0.00769231	deletion
chr5 89417601 89425800	8200	1.44137	0.0316197	0.0515403	duplication
chr5 89572801 89575200	2400	0.239983	0.035199	0.267241	deletion
chr5 91087801 91100400	12600	1.54383	0.019178	0.140463	duplication
chr5 91855801 91864800	9000	0.728635	5.55608E 07	0.00230681	deletion
chr5 92859201 92875600	16400	0.693994	9.71784E 12	0.0228035	deletion
chr5 93037401 93051800	14400	1.24962	0.0304002	0.0592764	duplication
chr5 93364801 93375800	11000	0.746075	2.95259E 07	0.0210342	deletion
chr5 93396401 93415600	19200	0.729244	8.30065E 12	0.0118598	deletion
chr5 93483601 93497200	13600	1.32748	0.0417913	0.0533589	duplication
chr5 93691801 93717000	25200	0.738488	6.32431E 12	0.0264508	deletion
chr5 93851601 93884400	32800	1.3804	0.0203097	0.0686563	duplication
chr5 93976401 94003600	27200	0.657671	5.85928E 12	0.0145051	deletion
chr5 94183001 94187000	4000	1.4233	0.0154292	0.0495663	duplication
chr5 94837201 94847400	10200	1.38585	0.0355222	0.0724852	duplication
chr5 95639401 95642000	2600	0.190739	0.000298523	0.768421	deletion
chr5 96416601 96447400	30800	1.32817	7.2649E 09	0.051394	duplication
chr5 96958001 96963200	5200	1.57521	0.0194992	0.0372849	duplication
chr5 97109001 97121400	12400	0.53685	0.000044797	0.229701	deletion
chr5 97329601 97331200	1600	0.0772549	0.0134265	0.309524	deletion
chr5 97741601 97747000	5400	1.45161	0.00174221	0.0382562	duplication
chr5 97767001 97776400	9400	1.44087	0.00056888	0.0198129	duplication
chr5 97803401 97810000	6600	0.411759	1.20737E 10	0.0412088	deletion
chr5 97851801 97878800	27000	0.609946	5.90269E 12	0.0748639	deletion
chr5 97995601 98024000	28400	0.700654	5.61171E 12	0.0206842	deletion
chr5 98024001 98036200	12200	1.44037	1.75049E 09	0.0590421	duplication
chr5 98779601 98795800	16200	1.36574	1.57405E 10	0.0562521	duplication
chr5 98959001 99034400	75400	0.16984	2.11369E 12	0.534613	deletion
chr5 99034401 99041400	7000	0.109693	2.27675E 11	0.586667	duplication
chr5 99041601 99043200	1600	0.01415	1.41433E 06	0.853925	deletion
chr5 99045201 99171400	126200	0.142548	1.26286E 12	0.427961	deletion
chr5 99185401 99228400	43000	1.75641	2.06611E 06	0.0810231	duplication
chr5 99237801 99371600	133800	1.72819	0	0.0421352	duplication
chr5 99413401 99430000	16600	0.429165	9.33001E 06	0.267522	deletion
chr5 100345001 100409600	64600	0.559185	2.46707E 12	0.0795589	deletion
chr5 100712001 100728400	16400	1.31503	2.71128E 08	0.0543974	duplication
chr5 100759401 100760800	1400	0.0103648	4.22064E 06	0.142857	deletion
chr5 100762401 100766800	4400	0.321178	1.7205E 07	0.514851	deletion
chr5 100770201 100773200	3000	0.23011	5.53597E 05	0.497409	deletion
chr5 100883401 100884200	800	0.0308805	40.4608	0.15	deletion
chr5 100895401 100925800	30400	2.03106	0	0.0426437	duplication
chr5 100932201 100933000	800	0.0410428	46.4876	0.101449	deletion
chr5 100933801 100935200	1400	0.113927	0.663882	0.304348	deletion
chr5 100939001 100959400	20400	2.11979	0	0.0888993	duplication
chr5 100962801 100970600	7800	0.443057	0.000182863	0.67	deletion
chr5 100972801 100981000	8200	2.18528	4.66456E 10	0.236296	duplication
chr5 100982801 100983600	800	0.0488879	13.8233	0.04	deletion
chr5 100990801 100991800	1000	0.0351102	3.00036	0.25	deletion
chr5 100998801 101010000	11200	1.47456	0.00473046	0.125692	duplication
chr5 101019801 101022800	3000	0.338891	0.0395654	0.409722	deletion
chr5 101024001 101059800	35800	1.56676	0	0.0328666	duplication
chr5 101074601 101075800	1200	0	0.0113754	0.0588235	deletion
[truncated: 5,724 more rows]
