# Supplementary material for: Genome Scan for Variable Genes Involved in Environmental Adaptations of Nubian Ibex
Source: J Mol Evol. 2021 Jun 17;89(7):448–57. doi: 10.1007/s00239-021-10015-3 (PMC8318948; doi:10.1007/s00239-021-10015-3)
Supplement: Supplementary file 11 — Supplementary file11 (CSV 577 kb) Raw and filtered CNVs detected across the three analyzed Nubian ibex genomes [file 239_2021_10015_MOESM11_ESM.csv]

Raw-CNVs detected in Nubian ibex sampled from Egypt
Chrom CNV_start CNV_end CNV_size Normalized_read_depth	P value	q0	CNV type
chr1 1 5500	5500	0.142296	2.90E-11	0.384615	deletion
chr1 103701 104100	400	0	283.626	0	deletion
chr1 608001 617800	9800	1.30536	2.34E-09	0.0577617	duplication
chr1 1576601 1579000	2400	0.118286	6.64E-11	0.253012	deletion
chr1 1712801 1723100	10300	1.30509	2.88E-08	0.0458494	duplication
chr1 1797901 1803900	6000	1.48314	0.000208168	0.108597	duplication
chr1 1971801 1972700	900	0.0722693	0.000446272	0.571429	deletion
chr1 2327301 2328600	1300	0.0516227	2.01E-05	0.588235	deletion
chr1 2330501 2331100	600	0.0219728	0.0166436	0.117647	deletion
chr1 2618301 2620900	2600	0.302121	0.00500225	0.443478	deletion
chr1 3027501 3029800	2300	0.28476	5.10E-05	0.372881	deletion
chr1 3173301 3174400	1100	0.019162	6.23E-09	0.04	deletion
chr1 3297801 3302100	4300	1.41162	0.0426902	0.0683572	duplication
chr1 3475101 3482300	7200	0.590611	2.21E-11	0.0220472	deletion
chr1 3565501 3566300	800	0.165643	0.0475576	0.37931	deletion
chr1 3568801 3573000	4200	0.337896	5.03E-06	0.623967	deletion
chr1 3727201 3727800	600	0.153406	6.63831	0.157895	deletion
chr1 3730901 3732800	1900	0.321127	0.00246004	0.300971	deletion
chr1 3893701 3894500	800	0.0475078	0.00159964	0.142857	deletion
chr1 4384601 4385400	800	0.127172	0.103901	0.490909	deletion
chr1 4508901 4510400	1500	0.0651774	8.50E-10	0.333333	deletion
chr1 4829501 4830100	600	0.0113133	0.00564092	0.125	deletion
chr1 5228401 5236000	7600	1.35276	7.56E-05	0.0365854	duplication
chr1 5664201 5677200	13000	0.504551	1.23E-11	0.809822	deletion
chr1 5845401 5846800	1400	0.261743	0.00123621	0.295082	deletion
chr1 6459601 6460000	400	0.0477056	24.0885	0.133333	deletion
chr1 6817801 6822500	4700	1.46012	1.76E-06	0.0347567	duplication
chr1 6889301 6890500	1200	0.0826066	0.00320268	0.314286	deletion
chr1 6899601 6900300	700	0.197414	6.27189	0.264706	deletion
chr1 7232601 7234100	1500	0.180886	6.28E-06	0.25	deletion
chr1 8004901 8010200	5300	1.28063	0.0296748	0.0258964	duplication
chr1 8099101 8100100	1000	0.0819827	0.00912993	0.26087	deletion
chr1 8120001 8129100	9100	1.30425	1.20E-06	0.0267045	duplication
chr1 8194801 8201000	6200	1.29873	0.00189518	0.0265781	duplication
chr1 9164201 9164700	500	0.0520865	24.1633	0.105263	deletion
chr1 9415801 9416900	1100	0	3.08E-07	0.0666667	deletion
chr1 9718001 9718500	500	0.139752	73.9573	0.444444	deletion
chr1 9718901 9721200	2300	0.326266	1.53E-05	0.582677	deletion
chr1 10053601 10057800	4200	0.251428	4.48E-09	0.662651	deletion
chr1 10067401 10070600	3200	0.364868	6.82E-08	0.481081	deletion
chr1 10454101 10454700	600	0.13117	13.7226	0.944444	deletion
chr1 10455201 10456800	1600	0.179472	8.77E-06	0.649123	deletion
chr1 10568501 10569600	1100	0.232279	0.0156651	0.428571	deletion
chr1 10862801 10865000	2200	0.342586	4.83E-05	0.585366	deletion
chr1 10904201 10905600	1400	0.0498956	1.14E-09	0.322581	deletion
chr1 11026401 11027800	1400	0.284025	0.0111573	0.309859	deletion
chr1 11031201 11036200	5000	1.38971	0.0027152	0.0532826	duplication
chr1 11616401 11618300	1900	0.297172	0.0215989	0.209877	deletion
chr1 11624201 11625000	800	0.0354045	0.0042555	0.0909091	deletion
chr1 11781601 11791900	10300	1.20294	0.000199577	0.0230263	duplication
chr1 11968501 11991700	23200	0.551082	6.87E-12	0.388975	deletion
chr1 12222101 12231100	9000	1.25792	0.00131708	0.0253165	duplication
chr1 12437401 12438900	1500	0.242313	0.00730657	0.309859	deletion
chr1 12679001 12686000	7000	0.166857	2.28E-11	0.140777	deletion
chr1 12772201 12773500	1300	0.0242568	2.46E-08	0.642857	deletion
chr1 13095201 13096100	900	0.0317254	0.00144126	0.129032	deletion
chr1 13212301 13215000	2700	0.29974	5.88E-08	0.535433	deletion
chr1 13510101 13510800	700	0.0186502	0.00408707	0	deletion
chr1 13586901 13593400	6500	0.236996	2.45E-11	0.948498	deletion
chr1 13729701 13730100	400	0	283.626	0	deletion
chr1 13739801 13744800	5000	1.67459	6.37E-11	0.0160514	duplication
chr1 13975901 13977200	1300	0.138776	0.000381516	1	deletion
chr1 14389201 14390100	900	0.0272917	4.61E-05	0.818182	deletion
chr1 14795601 14799300	3700	0.514111	2.69E-05	0.0731707	deletion
chr1 15122401 15125700	3300	0.435879	0.000146052	0.377778	deletion
chr1 15710601 15714800	4200	0.0769204	3.79E-11	0.480769	deletion
chr1 15767201 15769000	1800	0.00763907	8.85E-11	0.117647	deletion
chr1 16590001 16591100	1100	0	3.08E-07	0	deletion
chr1 16978201 16979200	1000	0.180199	0.324211	0.826923	deletion
chr1 16980401 16981400	1000	0.0194218	9.74E-08	0.230769	deletion
chr1 17431401 17446700	15300	1.34214	5.83E-10	0.0391905	duplication
chr1 17987101 17988200	1100	0.149193	0.0469681	0.902439	deletion
chr1 18236501 18237500	1000	0.12758	0.0120534	0.352941	deletion
chr1 18763301 18764600	1300	0	9.81E-10	0	deletion
chr1 19204601 19211200	6600	1.27778	0.00854032	0.0854772	duplication
chr1 19470301 19473800	3500	0.735389	0.00615394	0.00253807	deletion
chr1 19512601 19523000	10400	1.27048	3.41E-07	0.0486182	duplication
chr1 19654401 19655100	700	0.140267	7.32153	0.321429	deletion
chr1 20151401 20152000	600	0.0451242	0.688019	0.148148	deletion
chr1 20418401 20428300	9900	1.37523	0	0.0434568	duplication
chr1 20506801 20507600	800	0.0165885	0.000114779	1	deletion
chr1 21022201 21026300	4100	1.65458	7.46E-08	0.0594159	duplication
chr1 22326201 22327600	1400	2.18589	0.00778937	0.00235294	duplication
chr1 23313101 23313600	500	0.0286033	1.16353	0.5	deletion
chr1 23865701 23871400	5700	15.7828	0.00800291	0.219692	duplication
chr1 23945801 23946700	900	0.144405	0.349014	0.68	deletion
chr1 23997701 24008400	10700	1.36595	0.000029475	0.0694253	duplication
chr1 24241401 24241800	400	0	283.626	0.0555556	deletion
chr1 24462201 24463600	1400	0.0139783	1.14E-10	0	deletion
chr1 24681201 24688700	7500	1.33254	0.0328989	0.0526316	duplication
chr1 25297401 25297900	500	0	13.0183	0	deletion
chr1 25676801 25679100	2300	0.523097	1.76E-05	0.0282486	deletion
chr1 25798301 25802800	4500	0.0149969	3.54E-11	0.466667	deletion
chr1 26734701 26735400	700	0.0210172	0.000615857	0	deletion
chr1 27034801 27036500	1700	0.078312	9.37E-11	0.32	deletion
chr1 27164401 27166800	2400	0.229841	9.30E-07	0.235849	deletion
chr1 27183201 27184300	1100	0.133972	0.00930122	0.0689655	deletion
chr1 27370501 27375000	4500	0.091025	3.54E-11	0.263736	deletion
chr1 27659701 27660900	1200	0.0236024	1.02E-08	0.842105	deletion
chr1 27997901 28005100	7200	0.579195	2.21E-11	0.972843	deletion
chr1 28323401 28325500	2100	0.214316	4.74E-07	0.714286	deletion
chr1 28646801 28655100	8300	1.33537	3.17E-07	0.0500603	duplication
chr1 28988801 28990000	1200	0.0375814	6.26E-07	0.0526316	deletion
chr1 29289401 29290000	600	0.120733	17.4798	0.425	deletion
chr1 29464101 29466700	2600	0.231433	6.01E-09	0.219048	deletion
chr1 30120201 30120900	700	0.0193942	0.00518977	0	deletion
chr1 30148101 30152200	4100	0.0402612	3.89E-11	0.888889	deletion
chr1 30470801 30472600	1800	0.0297623	8.85E-11	0.21875	deletion
chr1 30569701 30570100	400	0.01697	26.424	0.266667	deletion
chr1 31000401 31001400	1000	0.24318	0.0686542	0.0943396	deletion
chr1 31081501 31082100	600	0.0873817	6.77399	0.347826	deletion
chr1 31901101 31901500	400	0	283.626	0.315789	deletion
chr1 32739901 32741100	1200	0	1.78E-08	0	deletion
chr1 32763001 32766700	3700	1.50915	0.000335442	0.05375	duplication
chr1 32974601 32977900	3300	0.339327	7.60E-06	0.423529	deletion
chr1 33090901 33094900	4000	1.39544	0.00584767	0.0385078	duplication
chr1 33237901 33239400	1500	0.278005	0.044847	0.818182	deletion
chr1 33241101 33244600	3500	0.55686	0.0308772	0.293515	deletion
chr1 33405401 33406100	700	0	0.0331062	0	deletion
chr1 33523501 33529600	6100	1.30792	0.00904507	0.0579216	duplication
chr1 33617501 33622500	5000	0.0185798	3.19E-11	0.0588235	deletion
chr1 34015101 34017000	1900	0.336485	0.00248918	0.142857	deletion
chr1 34036701 34037800	1100	0.0347462	2.80E-06	0.0909091	deletion
chr1 34350101 34352300	2200	0.0148062	7.24E-11	0.6875	deletion
chr1 34447101 34448000	900	0.107985	0.0244206	0.2	deletion
chr1 34480801 34481800	1000	0.0355095	8.70E-05	0	deletion
chr1 35256701 35265000	8300	1.43694	0.00498537	0.0717065	duplication
chr1 36008101 36008700	600	0	0.641123	0.0769231	deletion
chr1 36156501 36157800	1300	0.0152083	1.23E-10	0.142857	deletion
chr1 36424201 36424900	700	0.0373004	0.289026	0	deletion
chr1 36457101 36472600	15500	1.39629	0	0.0675132	duplication
chr1 36907201 36915000	7800	1.37255	7.25E-06	0.051201	duplication
chr1 37331801 37332900	1100	0.283513	0.419063	0.784615	deletion
chr1 37657001 37658300	1300	0.311906	0.0326976	0.338462	deletion
chr1 38111601 38113900	2300	0.0322285	6.93E-11	0.222222	deletion
chr1 38489801 38499100	9300	0.27384	1.71E-11	0.846575	deletion
chr1 38503701 38507900	4200	0.0779022	3.79E-11	1	deletion
chr1 38776701 38777700	1000	0.00705527	1.59E-10	0.111111	deletion
chr1 38855201 38855700	500	0	13.0183	0	deletion
chr1 39072401 39073600	1200	0.162103	8.03E-05	0.354167	deletion
chr1 39416601 39420200	3600	0.424171	0.59543	0.603376	deletion
chr1 39620301 39621000	700	0.0665559	0.0108616	0.935484	deletion
chr1 39673001 39677100	4100	1.28741	0.000128196	0.0282051	duplication
chr1 39720901 39731400	10500	1.47002	0.00348839	0.0790636	duplication
chr1 39773701 39774400	700	0.163984	0.978557	0.380952	deletion
chr1 39777501 39778200	700	0.131759	8.07034	0.964286	deletion
chr1 40311701 40312300	600	0.022118	0.169635	0	deletion
chr1 40583501 40590600	7100	1.29373	0.00854327	0.0453515	duplication
chr1 40814401 40821600	7200	0.462038	2.21E-11	0.79802	deletion
chr1 40821601 40849000	27400	188.959	2.96E-07	0.152216	duplication
chr1 40867001 40876700	9700	0.193641	1.64E-11	0.598639	deletion
chr1 40893301 41007900	114600	2.13456	0	0.0391367	duplication
chr1 41008201 41018200	10000	2.08099	0	0.0155112	duplication
chr1 41018401 41024400	6000	1.88104	3.93E-09	0.0256105	duplication
chr1 41024401 41025200	800	0.0986989	0.197568	0.138889	deletion
chr1 41025201 41045700	20500	2.0771	0	0.0203562	duplication
chr1 41403001 41405900	2900	0.201405	1.65E-10	0.959184	deletion
chr1 41884801 41895400	10600	0.385346	1.50E-11	0.687601	deletion
chr1 41925801 41935300	9500	1.28454	2.79E-06	0.0357542	duplication
chr1 42278001 42288100	10100	1.32355	0.000162215	0.0767263	duplication
chr1 42397701 42398600	900	0.0237369	0.000134174	0	deletion
chr1 42505701 42506300	600	0.065462	0.0787491	0.1	deletion
chr1 42712801 42722400	9600	1.45009	1.99E-10	0.0937808	duplication
chr1 42781401 42789800	8400	1.29369	0.000182011	0.0461255	duplication
chr1 43007101 43016800	9700	1.35019	0.00279668	0.0835962	duplication
chr1 43018601 43019500	900	0.00700753	6.91E-09	0.0454545	deletion
chr1 43177801 43178600	800	0.16407	0.166801	0.454545	deletion
chr1 43421201 43428800	7600	1.31938	0.00363575	0.0564137	duplication
chr1 43756601 43761400	4800	1.43204	0.0112115	0.0722166	duplication
chr1 44246901 44247300	400	0	283.626	0	deletion
chr1 44822101 44829000	6900	1.35413	8.48E-06	0.0443491	duplication
chr1 45089201 45091000	1800	0.246176	0.000454566	0.579545	deletion
chr1 45574901 45575600	700	0	0.0331062	0	deletion
chr1 45614301 45621400	7100	3.94721	1.39E-07	0.901842	duplication
chr1 45801501 45812400	10900	1.29068	3.59E-08	0.0275796	duplication
chr1 46134401 46142500	8100	1.42432	0.0372722	0.0939161	duplication
chr1 46297201 46306800	9600	1.36048	2.06E-05	0.0877285	duplication
chr1 46568701 46574100	5400	0.0723479	2.95E-11	0.432836	deletion
chr1 46879201 46879600	400	0.0326371	37.9531	0.181818	deletion
chr1 47082401 47083300	900	0.165272	0.433076	0.205882	deletion
chr1 47090601 47092300	1700	0.242206	0.0438925	0.208955	deletion
chr1 47185701 47192400	6700	0.498265	6.35E-08	0.482	deletion
chr1 47318901 47324500	5600	1.33647	0.00877168	0.0364631	duplication
chr1 47496401 47503000	6600	0.610857	2.41E-11	0.0400641	deletion
chr1 47579201 47580300	1100	0.0572604	4.64E-09	0.633333	deletion
chr1 47835701 47845800	10100	0.241416	1.58E-11	0.529915	deletion
chr1 48260901 48265000	4100	0.0741627	3.89E-11	0.474576	deletion
chr1 48471301 48472000	700	0.0198049	0.00589849	0	deletion
chr1 48526001 48526700	700	0.0822309	0.649675	0.388889	deletion
chr1 49865001 49866200	1200	0.157986	0.00174102	0.914894	deletion
chr1 50029001 50030800	1800	0.403433	0.0284365	0.962963	deletion
chr1 50600501 50601200	700	0.0569394	0.297468	0.5	deletion
chr1 50679601 50683600	4000	1.56041	0.00769388	0.130388	duplication
chr1 50778201 50797900	19700	1.28854	0	0.0599566	duplication
chr1 50971601 50972300	700	0.0957037	1.64609	0.583333	deletion
chr1 51635101 51640900	5800	1.56558	2.00E-06	0.113982	duplication
chr1 51794501 51795900	1400	0.0368518	1.14E-10	0.6875	deletion
chr1 52616801 52622100	5300	1.30306	0.000618761	0.0206084	duplication
chr1 53321301 53340100	18800	1.37712	0	0.0800207	duplication
chr1 53364301 53372900	8600	1.27644	0.0330057	0.0610358	duplication
chr1 53703101 53708900	5800	1.48021	0.000313467	0.0830101	duplication
chr1 53901201 53901700	500	0.0263674	5.90687	0	deletion
chr1 54185601 54188200	2600	36.7272	0.0347309	0.0900432	duplication
chr1 54217201 54222400	5200	1.42624	0.0431275	0.0751131	duplication
chr1 54776901 54784100	7200	1.36524	9.45E-06	0.0466073	duplication
chr1 55464801 55469100	4300	2.22032	0.00848839	0.836175	duplication
chr1 56576901 56579500	2600	0.126026	1.23E-10	0.571429	deletion
chr1 56591801 56601400	9600	1.36126	0	0.102722	duplication
chr1 56827201 56837900	10700	1.44922	8.39E-06	0.0916778	duplication
chr1 57316501 57322600	6100	95.0881	8.80E-05	0.201489	duplication
chr1 57451001 57464000	13000	1.88169	3.96E-07	0.336752	duplication
chr1 57845701 57855800	10100	1.39211	0.000111521	0.080733	duplication
chr1 58631101 58640100	9000	1.37309	0.000170719	0.0621562	duplication
chr1 59967201 59970200	3000	3.42474	0.000554235	0.899719	duplication
chr1 61382001 61393300	11300	1.28162	0.00189352	0.0904851	duplication
chr1 61723501 61732700	9200	1.25849	0.000242426	0.0201183	duplication
chr1 62619501 62626200	6700	1.32893	0.00111747	0.05997	duplication
chr1 65206801 65213100	6300	1.39476	0.0327639	0.0694981	duplication
chr1 65396501 65397800	1300	0.233023	0.00832851	0.263158	deletion
chr1 65799001 65805500	6500	1.36161	0.0485718	0.0913349	duplication
chr1 65862801 65865200	2400	0.114844	6.64E-11	0.155556	deletion
chr1 66001301 66011200	9900	1.53644	1.93E-10	0.119508	duplication
chr1 66329801 66335600	5800	1.38764	0.0467205	0.0978723	duplication
chr1 66692901 66694600	1700	1.64848	0.0100179	0	duplication
chr1 66809301 66820700	11400	1.33793	4.27E-08	0.0729121	duplication
chr1 66959101 66961700	2600	0.291043	7.82E-08	0.88	deletion
chr1 66965301 67021800	56500	0.606763	2.82E-12	0.122493	deletion
chr1 67259101 67296700	37600	0.373268	4.24E-12	0.530995	deletion
chr1 67678801 67680600	1800	0.126575	1.77E-10	0.481481	deletion
chr1 67891101 67913400	22300	0.185526	7.15E-12	0.924149	deletion
chr1 68049401 68051100	1700	0.0212636	9.37E-11	0.107143	deletion
chr1 69713201 69721000	7800	1.87046	0.0136651	0.548148	duplication
chr1 70546801 70554100	7300	1.37779	5.21E-07	0.0440415	duplication
chr1 70762201 70767800	5600	1.26994	0.0328387	0.0379377	duplication
chr1 70939801 70942800	3000	1.57896	0.00514694	0.0606061	duplication
chr1 71863901 71864700	800	0	0.00176882	0.230769	deletion
chr1 72272101 72275400	3300	1.4467	0.0150663	0.0323015	duplication
chr1 72307101 72311300	4200	1.49845	0.0468415	0.0923913	duplication
chr1 72931201 72934200	3000	1.66242	0.000785328	0.092246	duplication
chr1 73199901 73206500	6600	1.30205	0.000442447	0.0409712	duplication
chr1 74022201 74024600	2400	0.232924	2.60E-07	0.59322	deletion
chr1 74028201 74034500	6300	0.0627775	2.53E-11	1	deletion
chr1 74335101 74337400	2300	0.00631768	6.93E-11	0.117647	deletion
chr1 74413101 74414600	1500	0.228518	0.0295373	0.210526	deletion
chr1 74882201 74885400	3200	3.8523	7.77E-05	0.88851	duplication
chr1 75476801 75493900	17100	1.27989	0	0.0755362	duplication
chr1 75502301 75502900	600	0.0489038	2.28289	0	deletion
chr1 75795201 75804200	9000	1.28436	0.00125673	0.141271	duplication
chr1 76698501 76700700	2200	0.0187822	7.24E-11	0.227273	deletion
chr1 77481401 77488600	7200	1.33218	0.000717332	0.04242	duplication
chr1 77561701 77562500	800	0.145235	1.25375	0.193548	deletion
chr1 78027801 78028500	700	0.139839	8.91248	0.833333	deletion
chr1 79519301 79519900	600	0.0105939	0.00404729	0.0909091	deletion
chr1 79793701 79801900	8200	1.34498	2.40E-05	0.058104	duplication
chr1 79872701 79883500	10800	1.51197	6.89E-05	0.0906853	duplication
chr1 80248201 80249100	900	0.185935	0.0912381	0.243243	deletion
chr1 80595401 80604700	9300	0.572237	5.36E-09	0.210851	deletion
chr1 81738601 81749800	11200	1.33076	0.000727891	0.075428	duplication
chr1 83194701 83199500	4800	0.034922	3.32E-11	0.555556	deletion
chr1 83620701 83623000	2300	0.20924	1.84E-07	0.149425	deletion
chr1 83666801 83688400	21600	1.25945	2.36E-09	0.0347528	duplication
chr1 83947501 83948300	800	0	0.00176882	0.0588235	deletion
chr1 84184801 84196000	11200	1.54627	1.69E-06	0.159144	duplication
chr1 84210101 84219600	9500	1.50238	5.23E-09	0.0984848	duplication
chr1 84627401 84636500	9100	1.47405	0.00982409	0.0676501	duplication
chr1 84793501 84800500	7000	1.38973	0.00833952	0.0769755	duplication
chr1 85368301 85376300	8000	1.3771	0.000174054	0.0682657	duplication
chr1 85490001 85505500	15500	1.29309	0	0.0589438	duplication
chr1 85697001 85697400	400	0.0163189	23.4528	0	deletion
chr1 85911201 85920000	8800	1.35441	0.0103842	0.0710688	duplication
chr1 86056201 86056800	600	0.205325	13.2597	0.5	deletion
chr1 86132701 86147600	14900	1.47183	7.97E-06	0.0832579	duplication
chr1 86738201 86743600	5400	0.592842	3.19E-08	0.00655022	deletion
chr1 86776001 86776700	700	0	0.0331062	0	deletion
chr1 87235701 87247800	12100	1.28727	3.88E-05	0.0492505	duplication
chr1 87484401 87487200	2800	2.64726	0.0177294	0.731315	duplication
chr1 88303901 88304700	800	0.0550024	0.0687472	0.428571	deletion
chr1 88570001 88571700	1700	0.0318854	9.37E-11	0	deletion
chr1 88653501 88660100	6600	1.2586	3.74E-05	0.0172982	duplication
chr1 88776301 88784400	8100	1.28804	8.11E-07	0.0331815	duplication
chr1 88863501 88876900	13400	1.37442	2.03E-08	0.0757465	duplication
chr1 89079501 89096400	16900	1.31112	0.028215	0.0810398	duplication
chr1 90382701 90396200	13500	1.35864	2.74E-09	0.103142	duplication
chr1 90412001 90414500	2500	0.746168	0.0410162	0.0321429	deletion
chr1 90464501 90470500	6000	1.44211	0.000585038	0.0444624	duplication
chr1 90587501 90588000	500	0.0423316	41.6534	0	deletion
chr1 90646001 90646800	800	0.0423769	0.00588393	0.1875	deletion
chr1 90685701 90698900	13200	1.2871	0	0.0171383	duplication
chr1 91492701 91497600	4900	0.394605	1.64E-06	0.635452	deletion
chr1 91952301 91953100	800	0.0408078	0.0723904	0.16129	deletion
chr1 93068001 93068500	500	0.0637242	37.8739	0	deletion
chr1 93850501 93851300	800	0.0178006	9.83E-06	0.0769231	deletion
chr1 94015501 94018100	2600	0.113322	6.13E-11	0.4	deletion
chr1 94233501 94244800	11300	1.28585	1.64E-09	0.087239	duplication
chr1 96044101 96047500	3400	1.48508	0.000418058	0.0330251	duplication
chr1 96049801 96053000	3200	0.0571679	4.98E-11	0.568182	deletion
chr1 96179801 96188000	8200	1.47125	5.22E-06	0.0982787	duplication
chr1 96553201 96555600	2400	0.185107	6.64E-11	0.428571	deletion
chr1 96850601 96859900	9300	1.52909	1.12E-06	0.0961357	duplication
chr1 96923001 96928000	5000	1.51407	0.0300904	0.111416	duplication
chr1 97488901 97494600	5700	1.34922	3.26E-06	0.0424955	duplication
chr1 97979901 97986600	6700	1.34992	0.00461481	0.0538117	duplication
chr1 98337901 98338600	700	0.0186502	0.00408707	0	deletion
chr1 99659301 99662400	3100	1.29266	0.00994171	0.00860585	duplication
chr1 99786201 99794900	8700	1.3044	0.00265924	0.0412433	duplication
chr1 100568101 100568700	600	0.0882326	4.6043	0.5625	deletion
chr1 101252501 101253500	1000	0.324487	0.279494	0.534483	deletion
chr1 101933901 101934300	400	0	283.626	0	deletion
chr1 101956401 101957100	700	0.0389961	0.0281145	0.130435	deletion
chr1 101959201 101961100	1900	0.177544	3.80E-05	0.942857	deletion
chr1 101962701 101963600	900	0.0991965	0.105642	1	deletion
chr1 102162101 102170100	8000	1.38803	0.000325635	0.235843	duplication
chr1 102302201 102304700	2500	0.127551	6.37E-11	0.333333	deletion
chr1 102541201 102543300	2100	0.075313	7.59E-11	0.242424	deletion
chr1 102784301 102787100	2800	0.0631467	5.69E-11	0.512821	deletion
chr1 102883701 102886400	2700	0.348728	0.000532134	0.238095	deletion
chr1 103333601 103336100	2500	0.360657	9.24E-05	0.778523	deletion
chr1 103391001 103392500	1500	2.35384	0.010958	0.0150094	duplication
chr1 103539501 103540500	1000	0	5.42E-06	0	deletion
chr1 103673901 103677800	3900	1.34821	0.0248994	0.0180645	duplication
chr1 103833401 103836400	3000	1.82774	0.00174631	0.00388601	duplication
chr1 103890101 103893200	3100	0.279963	5.86E-08	0.193548	deletion
chr1 104137001 104139100	2100	0.151944	7.59E-11	0.4	deletion
chr1 104185001 104186000	1000	0	5.42E-06	0	deletion
chr1 104380801 104385700	4900	0.149702	3.25E-11	0.123967	deletion
chr1 104483701 104485300	1600	0.107725	1.28E-05	0.53125	deletion
chr1 104509101 104509600	500	0.0383232	27.5693	0	deletion
chr1 105553301 105553800	500	0.0804164	89.4939	0.166667	deletion
chr1 105554601 105555500	900	0.181321	0.366621	0.0967742	deletion
chr1 106056901 106058200	1300	0.00507066	1.23E-10	0.125	deletion
chr1 106077101 106083600	6500	1.31543	0.015512	0.0685579	duplication
chr1 106292801 106300300	7500	0.025592	2.12E-11	0.651163	deletion
chr1 106782101 106782800	700	0.0696377	1.91794	0.037037	deletion
chr1 107036201 107040600	4400	1.33841	0.041193	0.0432802	duplication
chr1 107879901 107881600	1700	0.316276	0.00974244	0.881188	deletion
chr1 108013801 108021800	8000	1.40775	0.000694032	0.179251	duplication
chr1 108687901 108688400	500	0.0423316	41.6534	0	deletion
chr1 109114801 109116800	2000	0.506725	0.0339871	0.714286	deletion
chr1 109176401 109182400	6000	1.41072	0.0034815	0.106908	duplication
chr1 110588701 110589700	1000	0.0482198	5.69E-05	0.444444	deletion
chr1 110937601 110941600	4000	0.722106	0.00851427	0.0108932	deletion
chr1 111410601 111438400	27800	0.123006	5.73E-12	0.59203	deletion
chr1 111473501 111479800	6300	1.30562	0.0261741	0.0737288	duplication
chr1 111537101 111544300	7200	0.146376	0.000103652	0.477124	deletion
chr1 111796901 111802900	6000	0.528028	2.47E-09	0.289421	deletion
chr1 111819401 111820500	1100	0.172706	0.0162359	0.484848	deletion
chr1 112068901 112085400	16500	1.33807	0.00126011	0.0944272	duplication
chr1 112291701 112297000	5300	0.062401	3.01E-11	0.612903	deletion
chr1 112466001 112471400	5400	1.43097	4.40E-05	0.048976	duplication
chr1 112791201 112793400	2200	0.279223	2.79E-06	0.744898	deletion
chr1 112923901 112931900	8000	1.30279	0.0146625	0.0979883	duplication
chr1 113435901 113437200	1300	0.0520163	3.51E-06	0.354839	deletion
chr1 113803001 113812400	9400	0.111988	1.70E-11	0.934911	deletion
chr1 114039501 114044400	4900	2.07581	0	0.000666667	duplication
chr1 114220301 114230200	9900	1.27266	2.29E-05	0.0534269	duplication
chr1 114807901 114815300	7400	1.28007	0.000624126	0.0438533	duplication
chr1 116131601 116134000	2400	1.48715	0.0250134	0.0271318	duplication
chr1 117632101 117632900	800	0.271681	0.852403	0.565217	deletion
chr1 117661501 117667900	6400	1.43059	8.79E-06	0.0456853	duplication
chr1 117672801 117674800	2000	0.277405	0.00358928	0.262626	deletion
chr1 117962401 117972600	10200	1.33113	1.22E-05	0.0821304	duplication
chr1 118355401 118360500	5100	1.40236	0.00432603	0.0712277	duplication
chr1 118525201 118530300	5100	2.95436	6.07E-07	0.69652	duplication
chr1 119017501 119027800	10300	1.34932	0.0060661	0.165698	duplication
chr1 119424201 119426300	2100	0.254769	0.00150009	0.304348	deletion
chr1 119935001 119935900	900	0.0851437	0.00203522	0.272727	deletion
chr1 120353601 120359900	6300	1.40437	3.03E-06	0.0147745	duplication
chr1 120625301 120633300	8000	0.0999342	1.99E-11	0.618705	deletion
chr1 120727401 120728300	900	0	9.70E-05	0	deletion
chr1 120728401 120733400	5000	1.31916	0.0347688	0.0832455	duplication
chr1 120835901 120842200	6300	1.30594	6.93E-06	0.0284757	duplication
chr1 121791901 121795500	3600	1.45303	0.0293772	0.0707071	duplication
chr1 121890301 121895200	4900	0.011618	3.25E-11	0.125	deletion
chr1 122229401 122230300	900	0.218386	0.0184216	0.414634	deletion
chr1 122350401 122352900	2500	0.123437	1.27E-10	0.370968	deletion
chr1 122462901 122470100	7200	0.251383	2.21E-11	0.341216	deletion
chr1 122707901 122710700	2800	0.293922	0.00187669	0.215385	deletion
chr1 122884401 122887200	2800	0.32736	0.000241669	0.686667	deletion
chr1 122968901 122976200	7300	1.32393	0.00693996	0.0840862	duplication
chr1 123020101 123022800	2700	0.0492496	5.90E-11	0.634146	deletion
chr1 123319901 123322000	2100	0.0498124	7.59E-11	0.162162	deletion
chr1 123343601 123344600	1000	0.00663539	1.59E-10	0.1	deletion
chr1 123515201 123516300	1100	0.0719288	0.00259529	0.75	deletion
chr1 123684001 123696600	12600	1.29655	1.01E-10	0.0936593	duplication
chr1 124193301 124197400	4100	1.40882	0.0298937	0.0779703	duplication
chr1 125425201 125432800	7600	0.637843	2.10E-11	0.0652463	deletion
chr1 125776401 125783700	7300	1.34297	4.33E-07	0.0550272	duplication
chr1 126453501 126456900	3400	1.38173	0.00388068	0.0146413	duplication
chr1 126829601 126856700	27100	1.28611	0	0.0512524	duplication
chr1 127612301 127618800	6500	1.6118	0.00440134	0.101064	duplication
chr1 127682001 127690900	8900	1.36958	3.42E-07	0.0744337	duplication
chr1 127704001 127707500	3500	0.389311	6.76E-05	0.087963	deletion
chr1 128557801 128560500	2700	0.43997	0.0418794	0.832512	deletion
chr1 129426501 129437700	11200	1.37694	2.15E-08	0.0847089	duplication
chr1 129899001 129909300	10300	1.28196	3.37E-05	0.0345003	duplication
chr1 129926301 129932900	6600	1.25637	0.000157977	0.0334148	duplication
chr1 130810201 130811000	800	0.0409342	0.00208204	0.733333	deletion
chr1 130844201 130860900	16700	1.29987	0	0.0923361	duplication
chr1 130874501 130875700	1200	0.136264	0.0127708	0.789474	deletion
chr1 130960001 130977800	17800	0.315406	8.95E-12	0.43554	deletion
chr1 131021101 131026600	5500	1.36119	0.0116286	0.0520548	duplication
chr1 131381501 131388800	7300	1.5641	4.76E-07	0.0746634	duplication
chr1 131946501 131953500	7000	1.33165	3.14E-05	0.0415473	duplication
chr1 132365801 132366200	400	0.01632	23.4574	0	deletion
chr1 133029401 133031500	2100	0.203854	4.15E-08	0.209877	deletion
chr1 133112301 133121800	9500	1.61	0	0.075188	duplication
chr1 133457601 133458200	600	0.0774841	1.46687	0.470588	deletion
chr1 133594701 133604100	9400	1.34264	1.71E-05	0.0693767	duplication
chr1 134842401 134842900	500	0.0788053	5.52659	0.277778	deletion
chr1 135265601 135289800	24200	1.30455	0	0.0468783	duplication
chr1 135382301 135383800	1500	0.0657018	2.32E-07	0.129032	deletion
chr1 136099701 136101600	1900	0.416403	0.0123089	0.70229	deletion
chr1 136293101 136295000	1900	0.341035	0.00385457	0.711864	deletion
chr1 136396201 136406900	10700	1.27492	9.34E-06	0.0596718	duplication
chr1 136713501 136718900	5400	1.3715	0.000188762	0.0440487	duplication
chr1 137051901 137052700	800	0.0820136	0.0460263	0.5	deletion
chr1 137475401 137481800	6400	1.32934	0.000298706	0.0245059	duplication
chr1 137495701 137506300	10600	1.24807	8.45E-05	0.05607	duplication
chr1 137727701 137745600	17900	1.35264	1.96E-10	0.0592613	duplication
chr1 137908001 137909500	1500	0.235313	0.000187625	0.560606	deletion
chr1 138429601 138439400	9800	1.39621	4.33E-06	0.0931253	duplication
chr1 139301901 139317200	15300	1.44609	6.42E-06	0.143704	duplication
chr1 139418801 139421000	2200	0.0932718	1.45E-10	0.5625	deletion
chr1 139832601 139833200	600	0.0326343	1.24514	0.133333	deletion
chr1 140420401 140424100	3700	1.51311	1.34E-05	0.0695122	duplication
chr1 140773301 140776800	3500	0.917899	371878	0.972516	deletion
chr1 140784101 140786700	2600	1.4927	0.00297253	0.0726644	duplication
chr1 140791201 140814700	23500	1.40722	0	0.058476	duplication
chr1 141505401 141512100	6700	1.37037	0.000611926	0.05	duplication
chr1 141734401 141735900	1500	0.188358	0.000143501	0.225806	deletion
chr1 141839101 141846500	7400	1.31315	0.000541796	0.0468114	duplication
chr1 141846501 141849700	3200	0.0555624	4.98E-11	0.44186	deletion
chr1 141849701 141854300	4600	1.42864	0.000197617	0.0460211	duplication
chr1 142007801 142016700	8900	1.36087	0.00847032	0.0971682	duplication
chr1 143626001 143634300	8300	1.3457	3.46E-09	0.0240893	duplication
chr1 143727001 143729400	2400	0.0782764	6.64E-11	0.254545	deletion
chr1 143740901 143741900	1000	0.0128324	1.27E-09	0.0555556	deletion
chr1 143792401 143793400	1000	0	5.42E-06	0	deletion
chr1 143797801 143804400	6600	1.49112	6.57E-07	0.0770751	duplication
chr1 143922901 143923300	400	0.0160405	22.2543	0.333333	deletion
chr1 143928201 143942500	14300	2.10861	0	0.00614979	duplication
chr1 143945001 143945900	900	0.0229013	6.44E-07	0.0833333	deletion
chr1 143946901 143947900	1000	0.128106	0.0107021	0.754717	deletion
chr1 143952801 143969300	16500	5.66963	0	0.0692159	duplication
chr1 143970201 143984900	14700	0.00562658	1.08E-11	0.2	deletion
chr1 143994101 144011700	17600	5.61975	0	0.0919579	duplication
chr1 144012301 144024000	11700	6.14644	0	0.079044	duplication
chr1 144024701 144030700	6000	4.68219	0	0.16682	duplication
chr1 144030901 144031600	700	0.0389874	0.0282706	0.222222	deletion
chr1 144032601 144052300	19700	0.094453	8.09E-12	0.955782	deletion
chr1 144064301 144068700	4400	4.15965	0	0.0583811	duplication
chr1 144069301 144079000	9700	4.18315	0	0.0732291	duplication
chr1 144080801 144089700	8900	0.0183995	1.79E-11	0.1	deletion
chr1 144099401 144110700	11300	3.88993	0	0.0613416	duplication
chr1 144115101 144116800	1700	0.145384	6.58E-06	0.505747	deletion
chr1 144119701 144135200	15500	6.36595	0	0.0694932	duplication
chr1 144135801 144136800	1000	7.81141	0.0412518	0.00834106	duplication
chr1 144137201 144140400	3200	0.142313	4.98E-11	0.298851	deletion
chr1 144140401 144151100	10700	5.82188	0	0.0457489	duplication
chr1 144153501 144168900	15400	7.36068	0	0.110378	duplication
chr1 144168901 144177900	9000	0.0145971	1.77E-11	0.0769231	deletion
chr1 144177901 144210500	32600	3.81034	0	0.056621	duplication
chr1 144212501 144214600	2100	0.176923	2.96E-09	0.728571	deletion
chr1 144218201 144226200	8000	1.95075	0	0.0735603	duplication
chr1 144236001 144241500	5500	0.0089916	2.90E-11	0.26087	deletion
chr1 144393201 144436800	43600	0.348805	3.66E-12	0.0682764	deletion
chr1 144479601 144480200	600	0.0475463	1.43461	0.0769231	deletion
chr1 144502201 144502800	600	0.0109864	0.00486401	0.176471	deletion
chr1 144576201 144587500	11300	1.2823	1.47E-07	0.02422	duplication
chr1 144667801 144678200	10400	1.39577	1.53E-09	0.0645309	duplication
chr1 144995501 145024900	29400	1.30973	0	0.0344828	duplication
chr1 145446201 145462700	16500	1.27942	0	0.0497738	duplication
chr1 145500901 145518900	18000	1.5385	1.77E-11	0.105427	duplication
chr1 145623201 145631800	8600	0.0954259	1.85E-11	0.277778	deletion
chr1 146216501 146238200	21700	1.34808	8.02E-05	0.0272769	duplication
chr1 146269701 146275300	5600	1.4884	0.000730999	0.079668	duplication
chr1 146475001 146475800	800	0.0548586	0.00239011	0.0930233	deletion
chr1 146585801 146586700	900	0	9.70E-05	0	deletion
chr1 146692101 146704500	12400	1.44439	0	0.0709992	duplication
chr1 147180801 147188800	8000	1.41328	2.86E-06	0.0713857	duplication
chr1 148223301 148230600	7300	1.33707	9.76E-05	0.0552561	duplication
chr1 148262201 148274100	11900	1.31913	5.56E-07	0.0574324	duplication
chr1 148279501 148284900	5400	0.691175	0.0301703	0.214286	deletion
chr1 148396101 148398400	2300	0.104289	6.93E-11	0.396552	deletion
chr1 148647001 148655000	8000	1.30977	0.000067872	0.0331288	duplication
chr1 149295501 149296300	800	0.225795	0.216529	0.92	deletion
chr1 149403201 149406800	3600	1.50918	0.00223947	0.0752158	duplication
chr1 150382801 150388200	5400	5.32474	0	0.073955	duplication
chr1 150393401 150409600	16200	4.336	0	0.0616883	duplication
chr1 150413101 150432100	19000	0.401939	5.03E-11	0.221761	deletion
chr1 150446001 150446900	900	0.0217811	4.17E-06	0.0645161	deletion
chr1 150459601 150460200	600	0.195406	30.1307	0.181818	deletion
chr1 150542301 150545300	3000	0.199574	2.39E-09	0.576923	deletion
chr1 150663401 150664000	600	0	0.641123	0.481481	deletion
chr1 150898301 150898700	400	0	283.626	0	deletion
chr1 151142001 151157500	15500	0.351335	1.03E-11	0.95977	deletion
chr1 151266701 151267400	700	0	0.0331062	0	deletion
chr1 151386401 151389500	3100	2.80863	1.96E-06	0.0232932	duplication
chr1 151407101 151415500	8400	0.015251	1.90E-11	0.0769231	deletion
chr1 151415501 151421400	5900	1.86413	0	0.0528554	duplication
chr1 152246901 152252600	5700	1.41792	0.00425725	0.0600329	duplication
chr1 152767001 152768000	1000	0.04664	4.48E-05	0.176471	deletion
chr1 153151701 153153400	1700	0	9.37E-11	0	deletion
chr1 153245601 153246000	400	0.0149958	18.1269	0.333333	deletion
chr1 153795901 153796600	700	0.0186514	0.00408867	0.153846	deletion
chr1 153878701 153879800	1100	0	3.08E-07	0	deletion
chr1 153967401 153969700	2300	0.0317212	6.93E-11	0.115385	deletion
chr1 154612201 154613000	800	0.276042	10.9383	0.302326	deletion
chr1 154627101 154632700	5600	1.54883	0.0376373	0.37452	duplication
chr1 155004001 155010900	6900	0.262315	2.31E-11	0.573944	deletion
chr1 155345501 155346600	1100	0.145656	0.01161	0	deletion
chr1 155365101 155365800	700	0.0838344	1.63947	0.115385	deletion
chr1 155472601 155475400	2800	0.34455	2.08E-07	0.508982	deletion
chr1 155856201 155856900	700	0.167129	5.89886	0.0285714	deletion
chr1 156064001 156066000	2000	0.241947	3.05E-06	0.37931	deletion
chr1 156138101 156139100	1000	0.139205	0.0136843	0.272727	deletion
chr1 156152401 156152800	400	0.0314166	33.8644	0	deletion
chr1 156329701 156331700	2000	0.260786	0.0238464	0.4375	deletion
chr1 156531001 156531600	600	0.0484356	9.61257	0	deletion
chr1 156568901 156571200	2300	0.132454	3.26E-09	0.479167	deletion
chr1 156793501 156795100	1600	0.205351	1.97E-06	0.90566	deletion
chr1 156842901 156852700	9800	1.31857	1.60E-06	0.0552972	duplication
chr1 156981701 156983000	1300	0.125171	1.79E-05	0	deletion
chr1 157158001 157159300	1300	0.228344	0.000028314	0.412698	deletion
chr1 157160601 157163300	2700	0.128753	5.90E-11	0.426667	deletion
chr1 157205501 157207900	2400	0.0637952	6.64E-11	0.432432	deletion
chr1 157259501 157285900	26400	1.19748	1.19E-07	0.0318127	duplication
chr1 157290701 157292800	2100	0.476598	0.000466059	0.559211	deletion
chr1 157362301 157401900	39600	2.27593	0	0.0379693	duplication
chr2 1 8200	8200	2.37195	0	0.00677048	duplication
chr2 14101 16000	1900	2.05637	0.0020408	0.0100575	duplication
chr2 120701 124800	4100	0.328467	3.89E-11	0.588933	deletion
chr2 203401 214800	11400	0.332094	1.40E-11	0.316736	deletion
chr2 260001 267500	7500	1.29321	0.00602469	0.0324755	duplication
chr2 390801 391400	600	0.122676	3.95842	0.142857	deletion
chr2 447701 453300	5600	1.34996	0.00181265	0.0569395	duplication
chr2 950301 951000	700	0.0603807	0.04445	0	deletion
chr2 1060301 1060700	400	0.0133759	12.8029	0	deletion
chr2 1084101 1084500	400	0	283.626	0.666667	deletion
chr2 1128201 1129200	1000	0.0334087	5.56E-05	0	deletion
chr2 1148501 1157100	8600	1.4468	1.50E-07	0.0128088	duplication
chr2 1203901 1204600	700	0.101993	0.75467	0.193548	deletion
chr2 1232801 1233400	600	0.053583	0.00107518	0.375	deletion
chr2 1298801 1300000	1200	0.247306	0.0135689	0.189873	deletion
chr2 1894201 1897600	3400	0.115186	4.69E-11	0.611111	deletion
chr2 2020401 2032000	11600	1.44646	0	0.0686637	duplication
chr2 2053501 2054700	1200	0.0461208	8.42E-05	0.0454545	deletion
chr2 2483601 2484400	800	0.146677	1.26834	0.411765	deletion
chr2 2674701 2677200	2500	0.378285	0.00320316	0.744186	deletion
chr2 2678001 2681500	3500	0.0747364	4.55E-11	0.272727	deletion
chr2 3123901 3129600	5700	1.41302	0.000871171	0.108108	duplication
chr2 3233601 3239100	5500	0.561256	0.00111432	0.157685	deletion
chr2 3433301 3434100	800	0.02448	0.00183881	0	deletion
chr2 3468201 3468800	600	0.040346	3.72222	0	deletion
chr2 3470901 3474200	3300	1.42277	0.0318598	0.0648801	duplication
chr2 3766401 3774300	7900	1.45685	6.39E-06	0.0788177	duplication
chr2 4112801 4119500	6700	1.27071	0.000938164	0.0138782	duplication
chr2 4957701 4967700	10000	1.41168	2.82E-07	0.104235	duplication
chr2 5114001 5126000	12000	1.3505	0.00269951	0.0468504	duplication
chr2 5273201 5273700	500	0	13.0183	0	deletion
chr2 5392801 5398500	5700	1.38347	0.00149664	0.033123	duplication
chr2 5754101 5754500	400	0	283.626	0	deletion
chr2 6185701 6188500	2800	1.94568	1.45E-07	0.00117096	duplication
chr2 6289401 6290300	900	0.092341	0.19829	0.184211	deletion
chr2 6290401 6291800	1400	0.0767529	3.52E-07	0.694444	deletion
chr2 7161601 7175900	14300	1.3174	3.57E-10	0.0527983	duplication
chr2 7273801 7280600	6800	1.32531	0.000149803	0.0483871	duplication
chr2 7536401 7542300	5900	1.362	0.0125963	0.0946844	duplication
chr2 7600701 7601800	1100	0	3.08E-07	0	deletion
chr2 7624401 7629100	4700	0.103213	3.39E-11	0.594595	deletion
chr2 7703001 7709700	6700	1.34555	9.82E-05	0.0442225	duplication
chr2 8057501 8067800	10300	1.31402	2.31E-08	0.0420087	duplication
chr2 8202401 8209800	7400	1.40124	0.00119022	0.0829639	duplication
chr2 8224401 8237000	12600	1.28912	1.34E-05	0.0622937	duplication
chr2 8375101 8376000	900	0	9.70E-05	0	deletion
chr2 8849101 8853900	4800	1.44105	0.0411381	0.0913462	duplication
chr2 9146401 9154100	7700	1.43196	8.16E-06	0.311466	duplication
chr2 9743001 9743400	400	0.0198834	42.8708	0	deletion
chr2 9827601 9828200	600	0.0435742	0.17644	0.266667	deletion
chr2 11445701 11448000	2300	2.4808	0.00144826	0.478049	duplication
chr2 12167801 12168400	600	0.146887	42.8559	0.05	deletion
chr2 12773901 12775400	1500	0.0609342	8.63E-06	0.40625	deletion
chr2 13453601 13458900	5300	1.54947	0.000367444	0.0903766	duplication
chr2 13912501 13918800	6300	1.31538	0.0276126	0.0589587	duplication
chr2 14769501 14778100	8600	0.0725185	1.85E-11	0.481481	deletion
chr2 14961601 14962500	900	0.0411154	0.000457549	0.307692	deletion
chr2 15120001 15122800	2800	0.205259	2.03E-08	0.5	deletion
chr2 15291601 15293300	1700	0.308752	0.0316167	0.00970874	deletion
chr2 16089001 16091500	2500	0.504193	1.78E-09	0.564603	deletion
chr2 16909601 16911100	1500	0.0124414	1.06E-10	0.8	deletion
chr2 17820001 17820400	400	0	283.626	0	deletion
chr2 18951501 18952600	1100	0.155364	0.0128604	0.3	deletion
chr2 19145801 19147600	1800	0.638247	0.00854084	0.0228571	deletion
chr2 19311301 19312100	800	0	0.00176882	0	deletion
chr2 19394601 19399800	5200	1.41644	0.0467029	0.0789715	duplication
chr2 19819901 19828800	8900	1.80142	0	0.0275154	duplication
chr2 19828801 19834400	5600	0.17291	2.85E-11	0.2	deletion
chr2 19835201 19835700	500	0.105536	42.9952	0	deletion
chr2 19837601 19840100	2500	2.1146	1.14E-07	0.0125786	duplication
chr2 19845001 19849000	4000	0.283296	3.98E-11	0.00537634	deletion
chr2 19852601 19855000	2400	0.35661	0.00241447	0.0970149	deletion
chr2 19863401 19871000	7600	0.138046	2.10E-11	0.54386	deletion
chr2 19871501 19875800	4300	0.366611	1.24E-07	0.555066	deletion
chr2 20273701 20275500	1800	0.212667	0.0158428	0.0166667	deletion
chr2 20831601 20843000	11400	1.34791	3.52E-07	0.0576007	duplication
chr2 20959701 20960300	600	0.0881443	0.760857	0.210526	deletion
chr2 21362101 21368500	6400	0.154434	2.49E-11	0.519231	deletion
chr2 21455001 21455900	900	0.00725286	9.03E-09	0.2	deletion
chr2 22047401 22048800	1400	0	1.14E-10	0	deletion
chr2 22469401 22478900	9500	1.56436	1.83E-08	0.100046	duplication
chr2 22911001 22911700	700	0	0.0331062	0.0416667	deletion
chr2 22969601 22980000	10400	1.308	7.69E-06	0.0633663	duplication
chr2 23773801 23774300	500	0	13.0183	0	deletion
chr2 24075201 24079000	3800	2.52006	7.06E-07	0.143466	duplication
chr2 24403101 24406300	3200	2.66233	0.000558356	0.903814	duplication
chr2 24918501 24919000	500	0	13.0183	0	deletion
chr2 24963601 24967100	3500	0.317285	8.37E-05	0.293103	deletion
chr2 25112101 25113500	1400	0	1.14E-10	0	deletion
chr2 25113501 25120300	6800	1.25741	0.0003742	0.0289969	duplication
chr2 25249801 25257200	7400	1.32517	0.0351398	0.0845539	duplication
chr2 25270801 25272100	1300	0.138919	0.000899262	0.5625	deletion
chr2 25593501 25599100	5600	3.83849	0.00614782	0.970225	duplication
chr2 25663601 25665300	1700	0.233908	0.0386792	0.652174	deletion
chr2 25995901 25997300	1400	0.0411335	2.28E-10	0.136364	deletion
chr2 25998001 25999500	1500	0.339391	0.0819231	0.390476	deletion
chr2 26115001 26131100	16100	1.32944	9.90E-10	0.0920886	duplication
chr2 26815301 26816900	1600	0.0921735	1.16E-06	0.194444	deletion
chr2 27027001 27031200	4200	1.46385	0.000194856	0.0330761	duplication
chr2 27132101 27133000	900	0.0223902	8.33E-05	0	deletion
chr2 27271501 27272600	1100	0.011729	1.45E-10	0	deletion
chr2 27285401 27296300	10900	1.33418	0.00344565	0.0643303	duplication
chr2 27369501 27370300	800	0.116628	0.205214	0.181818	deletion
chr2 27881501 27892000	10500	1.30432	5.22E-07	0.0447907	duplication
chr2 27903601 27904000	400	0	283.626	0	deletion
chr2 28527801 28528600	800	0	0.00176882	0	deletion
chr2 30145301 30152700	7400	1.37901	3.35E-06	0.061828	duplication
chr2 30175101 30181700	6600	1.34823	1.49E-05	0.0161167	duplication
chr2 30609401 30618100	8700	1.38067	4.61E-06	0.0496009	duplication
chr2 30859501 30860800	1300	0.242178	0.00775262	0.3	deletion
chr2 31873501 31874300	800	0	0.00176882	0.1875	deletion
chr2 32676301 32685100	8800	1.39192	8.04E-08	0.0808416	duplication
chr2 32867201 32867800	600	0.0761262	19.7612	0.0625	deletion
chr2 32882201 32892100	9900	1.33835	2.90E-10	0.0480082	duplication
chr2 33264001 33272600	8600	1.26215	8.71E-05	0.0479193	duplication
chr2 33590301 33598400	8100	0.250034	1.97E-11	0.900302	deletion
chr2 34224101 34228500	4400	1.34793	0.000417467	0.0886814	duplication
chr2 34513201 34513900	700	0.0381344	0.00739161	0.9375	deletion
chr2 35084701 35094700	10000	1.31738	3.93E-07	0.0622449	duplication
chr2 35255901 35265400	9500	1.3148	0.000012838	0.0544662	duplication
chr2 36020901 36031300	10400	1.3275	2.48E-09	0.0614035	duplication
chr2 36306601 36307500	900	0.044173	0.000207323	0.208333	deletion
chr2 36670801 36673400	2600	1.48747	0.0428126	0.0613288	duplication
chr2 36673501 36675100	1600	0.148981	2.08E-06	0.456522	deletion
chr2 36741201 36741800	600	0.0638674	1.41517	0.0714286	deletion
chr2 37186401 37189100	2700	0.0658946	1.59E-09	0.0425532	deletion
chr2 37243801 37250900	7100	0.219187	2.24E-11	0.164122	deletion
chr2 37824301 37832600	8300	1.38835	2.96E-05	0.0704142	duplication
chr2 37931001 37942800	11800	1.27662	0.0104746	0.0631336	duplication
chr2 38105101 38105700	600	0.111244	20.0513	0.411765	deletion
chr2 38732701 38734200	1500	0.120206	0.000127844	0.488372	deletion
chr2 38759901 38765500	5600	1.30722	0.0359254	0.0635945	duplication
chr2 38786201 38791700	5500	0.31576	2.90E-11	0.433962	deletion
chr2 39036401 39037800	1400	0.351809	0.0496222	0.676056	deletion
chr2 39266301 39270900	4600	1.38449	0.0383475	0.0309278	duplication
chr2 39277201 39279500	2300	0.153595	6.93E-11	0.815789	deletion
chr2 40917101 40920300	3200	1.50972	0.033276	0.0467422	duplication
chr2 41217701 41225800	8100	1.30912	0.000204772	0.0890152	duplication
chr2 41639301 41640200	900	0.2788	2.75866	0.0833333	deletion
chr2 41964401 41978300	13900	1.35421	0	0.0429031	duplication
chr2 42625101 42626300	1200	0.016311	1.33E-10	0	deletion
chr2 42716801 42717400	600	0.152275	3.77821	0.344828	deletion
chr2 43259001 43259400	400	0	283.626	0	deletion
chr2 43475401 43481800	6400	1.39364	1.04E-06	0.209373	duplication
chr2 44086801 44093100	6300	1.41947	6.96E-08	0.0483516	duplication
chr2 44435801 44437300	1500	0.0771223	1.74E-05	0.1	deletion
chr2 45386201 45387100	900	0.117724	0.133609	0.322581	deletion
chr2 45797301 45798200	900	0.0932259	0.0213139	0.305556	deletion
chr2 45924901 45930600	5700	1.38165	0.0357306	0.0730868	duplication
chr2 46105601 46113800	8200	1.36016	1.59E-07	0.0416915	duplication
chr2 46141701 46154500	12800	1.48938	3.74E-07	0.087382	duplication
chr2 46581601 46589900	8300	1.29344	3.93E-05	0.0450617	duplication
chr2 46753701 46755000	1300	0	9.81E-10	0	deletion
chr2 47448601 47459800	11200	1.25951	0.000033165	0.0492587	duplication
chr2 47633101 47642700	9600	1.38037	1.12E-08	0.0653965	duplication
chr2 48090501 48090900	400	0	283.626	0.8	deletion
chr2 48615401 48617200	1800	0.0209339	8.85E-11	0.333333	deletion
chr2 48673201 48681000	7800	0.538073	2.04E-11	0.748485	deletion
chr2 48689001 48690700	1700	0.116963	1.50E-09	0.257143	deletion
chr2 48733501 48734100	600	0.021789	0.0159899	0.0666667	deletion
chr2 49271801 49278900	7100	1.67897	0.00487288	0.140491	duplication
chr2 49450101 49450500	400	0	283.626	0	deletion
chr2 50272101 50277500	5400	1.46761	0.000998099	0.0681431	duplication
chr2 50943501 50946900	3400	0.61087	0.00954207	0.356037	deletion
chr2 51143601 51144800	1200	0.0763069	0.000082706	0.192308	deletion
chr2 51411101 51413700	2600	0.369416	9.72E-05	0.862745	deletion
chr2 51416501 51418800	2300	0.291061	3.13E-08	0.944954	deletion
chr2 51425501 51425900	400	0.01697	26.424	0.384615	deletion
chr2 51609401 51615600	6200	0.738931	5.54E-06	0.00447761	deletion
chr2 51814101 51820300	6200	1.68032	1.04E-08	0.0996656	duplication
chr2 51847001 51854100	7100	1.31787	0.0441553	0.0826149	duplication
chr2 52202801 52203400	600	0.0540489	17.0302	0.117647	deletion
chr2 52232601 52233300	700	0.152001	2.67527	0.586207	deletion
chr2 52246601 52253400	6800	1.35683	0.00125702	0.076694	duplication
chr2 52558001 52559900	1900	0	8.39E-11	0	deletion
chr2 52813801 52815300	1500	0.151181	9.47E-07	0.434783	deletion
chr2 52841501 52847900	6400	1.33499	4.71E-07	0.0501992	duplication
chr2 52865801 52867200	1400	0.302312	0.0324262	0.54023	deletion
chr2 53093701 53094100	400	0.0401823	92.8636	0.333333	deletion
chr2 53094401 53097600	3200	0.420291	1.73E-05	0.617886	deletion
chr2 53696601 53697700	1100	0.258433	0.202131	0.568966	deletion
chr2 53962001 53964900	2900	0.0529891	5.50E-11	0.333333	deletion
chr2 54058801 54059600	800	0.11694	0.0152574	0.882353	deletion
chr2 54175101 54182500	7400	0.747191	0.0157078	0.00645995	deletion
chr2 54388901 54389800	900	0.0134487	1.32E-06	0.2	deletion
chr2 54407501 54409200	1700	0.00387756	9.37E-11	0	deletion
chr2 54546101 54551800	5700	1.28718	0.0288804	0.0230203	duplication
chr2 54796601 54801600	5000	0.460116	8.77E-05	0.788406	deletion
chr2 54947001 54949200	2200	0.108038	7.24E-11	0.75	deletion
chr2 54951201 54952600	1400	0.112972	0.000763552	0.625	deletion
chr2 55813601 55816500	2900	0.242192	5.50E-11	0.692913	deletion
chr2 55882301 55895800	13500	1.28651	5.19E-09	0.0789973	duplication
chr2 56671901 56708000	36100	1.3067	0	0.0629039	duplication
chr2 56786401 56794400	8000	1.34117	0.0145387	0.0796686	duplication
chr2 57154401 57156400	2000	0.172766	0.00989581	0.328571	deletion
chr2 57219001 57220100	1100	0.305173	0.144128	0.634146	deletion
chr2 57328201 57331000	2800	1.35878	0.00986145	0.0128205	duplication
chr2 57439801 57443200	3400	0.479823	0.000122612	0.246914	deletion
chr2 58120401 58123500	3100	0.273021	1.03E-10	0.532374	deletion
chr2 58426001 58426600	600	0.233653	12.2494	0.966667	deletion
chr2 58627101 58627900	800	0.0163231	0.000102352	0.117647	deletion
chr2 59061701 59067200	5500	1.26847	0.0207345	0.059044	duplication
chr2 59103101 59112800	9700	1.3189	7.70E-08	0.0486891	duplication
chr2 59782801 59788200	5400	0.0236843	2.95E-11	0.423077	deletion
chr2 59960101 59962000	1900	0.244368	6.11E-06	0.594595	deletion
chr2 60681101 60681700	600	0.0115529	0.00627127	0.047619	deletion
chr2 60837901 60839000	1100	0.0475813	0.000452254	0.08	deletion
chr2 60936501 60937400	900	0.241409	1.64584	0.431818	deletion
chr2 61804201 61808300	4100	0.0456624	3.89E-11	0.361702	deletion
chr2 61879201 61881400	2200	0.0929217	7.24E-11	0.44186	deletion
chr2 62166701 62174700	8000	1.41812	7.97E-11	0.0432496	duplication
chr2 62391501 62393700	2200	0.0650941	7.24E-11	0.782609	deletion
chr2 62526401 62530000	3600	0.121176	4.43E-11	0.530612	deletion
chr2 62848301 62850600	2300	0.296059	4.12E-07	0.425	deletion
chr2 62855901 62856500	600	0.0637812	3.97767	0	deletion
chr2 63181301 63182100	800	0.0155259	3.71E-06	0	deletion
chr2 63511201 63512000	800	0.169748	2.6539	0.135135	deletion
chr2 64444101 64445200	1100	0.00593351	1.45E-10	0	deletion
chr2 64701401 64709400	8000	1.726	6.01E-05	0.108362	duplication
chr2 64948401 64960300	11900	1.26818	0.00291498	0.0598328	duplication
chr2 65048701 65058200	9500	1.36377	0	0.0518747	duplication
chr2 65187501 65201800	14300	0.254175	1.11E-11	0.998233	deletion
chr2 65455001 65463300	8300	1.39208	2.58E-06	0.0860927	duplication
chr2 65585501 65593200	7700	1.26091	0.0125725	0.134969	duplication
chr2 65990301 66015800	25500	1.32509	0	0.193706	duplication
chr2 66260201 66264700	4500	1.34613	0.00511572	0.0319735	duplication
chr2 66275701 66284800	9100	1.30594	3.37E-07	0.0304248	duplication
chr2 66692001 66700500	8500	1.32784	4.33E-06	0.0319338	duplication
chr2 67597101 67597700	600	0.069307	0.375367	0.277778	deletion
chr2 67735901 67748400	12500	0.402413	1.27E-11	0.734293	deletion
chr2 68132601 68136400	3800	0.558087	4.19E-11	0.0462963	deletion
chr2 68144701 68153600	8900	0.349739	1.79E-11	0.869198	deletion
chr2 68329101 68340500	11400	1.26925	3.66E-09	0.0316132	duplication
chr2 68978901 68979700	800	0.0613358	0.00257165	0.25	deletion
chr2 69186401 69193400	7000	1.32995	2.67E-07	0.0381844	duplication
chr2 69412201 69427600	15400	1.27372	1.16E-09	0.0477518	duplication
chr2 69657901 69659300	1400	0.27216	0.0455705	0.230769	deletion
chr2 69730401 69750900	20500	0.115884	7.77E-12	0.801676	deletion
chr2 69770801 69782300	11500	0.108112	1.39E-11	0.666667	deletion
chr2 70588201 70601200	13000	0.168089	1.23E-11	0.978528	deletion
chr2 70613701 70615500	1800	0.0523724	8.85E-11	0.192308	deletion
chr2 70615501 70621200	5700	1.3589	0.0370961	0.0652952	duplication
chr2 70819901 70829400	9500	1.3588	2.75E-05	0.0750925	duplication
chr2 71147101 71155800	8700	1.52083	0.00097564	0.103909	duplication
chr2 71359001 71368200	9200	1.33896	0.000797174	0.0817942	duplication
chr2 72718701 72722500	3800	1.36677	0.0151186	0.0242656	duplication
chr2 72722501 72724400	1900	0.148065	4.35E-05	0.5	deletion
chr2 72842001 72844400	2400	0.4511	7.64E-06	0.0178571	deletion
chr2 73065601 73085900	20300	1.26271	5.02E-09	0.0839635	duplication
chr2 73257901 73259300	1400	0.00484856	1.14E-10	0	deletion
chr2 73567301 73579400	12100	1.25325	6.52E-05	0.0446467	duplication
chr2 73629101 73629900	800	0.0326343	0.0144517	0	deletion
chr2 73887601 73888300	700	0.027029	0.0396495	0.0625	deletion
chr2 74037401 74038600	1200	0.0386612	1.63E-07	0.666667	deletion
chr2 74288101 74288600	500	0.0134341	0.378677	0.533333	deletion
chr2 74908001 74908800	800	0.188995	5.50208	0.128205	deletion
chr2 75022201 75023000	800	0.0421797	0.0196124	0.25	deletion
chr2 75312801 75316600	3800	1.44105	4.00E-08	0.0301932	duplication
chr2 75944901 75954900	10000	1.30228	1.27E-08	0.0456214	duplication
chr2 76909901 76910800	900	0.110494	0.0691468	0.758621	deletion
chr2 77474901 77479600	4700	1.38418	0.0336802	0.0628218	duplication
chr2 77523701 77524400	700	0	0.0331062	0	deletion
chr2 78148301 78151500	3200	0.0412892	4.98E-11	0.642857	deletion
chr2 78288201 78289000	800	0.0571118	0.00717233	0.333333	deletion
chr2 78641401 78647700	6300	1.38578	0.00168606	0.0371212	duplication
chr2 78721401 78730200	8800	1.59145	0	0.0326829	duplication
chr2 79204201 79214400	10200	1.3848	5.62E-10	0.0572666	duplication
chr2 79361401 79362900	1500	0.0531644	1.07E-07	0.289474	deletion
chr2 80158001 80158600	600	0.120752	10.6972	0.55	deletion
chr2 80236101 80237100	1000	0.014529	3.82E-09	1	deletion
chr2 81125801 81128400	2600	0.448226	0.000835444	0.353846	deletion
chr2 81355101 81355500	400	0	283.626	0	deletion
chr2 81912401 81918400	6000	0.407025	2.66E-11	0.439024	deletion
chr2 81933001 81934000	1000	0	5.42E-06	0.0769231	deletion
chr2 82050401 82056400	6000	0.279484	2.66E-11	0.211765	deletion
chr2 82061401 82062700	1300	0.00991102	1.23E-10	0.190476	deletion
chr2 82203801 82213500	9700	1.28374	5.28E-07	0.0278087	duplication
chr2 82228301 82229500	1200	0.169803	0.0334567	0.226415	deletion
chr2 82292101 82294300	2200	0.320162	0.000186662	0.732143	deletion
chr2 82297401 82301500	4100	0.00856457	3.89E-11	0.2	deletion
chr2 82343001 82343500	500	0.0951246	1.20907	0.2	deletion
chr2 82387001 82389000	2000	0.348068	0.00149965	0.701754	deletion
chr2 82959601 82960300	700	0	0.0331062	0	deletion
chr2 84449201 84457500	8300	1.29125	0.000236886	0.072381	duplication
chr2 85046301 85046700	400	0.0514841	30.6382	0.944444	deletion
chr2 85159501 85159900	400	0.0152849	19.2122	0	deletion
chr2 85224601 85226200	1600	0.467063	0.0251919	0.353448	deletion
chr2 85344301 85355200	10900	1.26565	1.28E-05	0.037332	duplication
chr2 85799601 85806400	6800	1.32968	4.71E-05	0.0432146	duplication
chr2 86176901 86177500	600	0.112689	17.8982	0.848684	deletion
chr2 86692501 86693400	900	0	9.70E-05	0	deletion
chr2 88304401 88307600	3200	0.02396	4.98E-11	0.111111	deletion
chr2 88457301 88463600	6300	1.44669	0.00484802	0.0679908	duplication
chr2 88637001 88637600	600	0.0550236	0.139205	0.1875	deletion
chr2 88781301 88787100	5800	1.31323	0.000419777	0.0209424	duplication
chr2 88934401 88945500	11100	1.29464	1.61E-09	0.0294931	duplication
chr2 89077501 89086100	8600	1.2746	1.31E-06	0.0421314	duplication
chr2 89347101 89363900	16800	1.30443	0	0.0342804	duplication
chr2 89797501 89799300	1800	0.161815	2.04E-05	0.125	deletion
chr2 89921701 89922400	700	0.134024	2.51117	0.509434	deletion
chr2 91635101 91645000	9900	1.7682	0	0.00433071	duplication
chr2 91986201 91989100	2900	3.05503	3.18E-07	0.657165	duplication
chr2 92002301 92005000	2700	3.20387	0.00102165	0.828642	duplication
chr2 93048401 93053200	4800	1.41358	0.0363813	0.0672691	duplication
chr2 93088501 93089000	500	0	13.0183	0.3	deletion
chr2 93166001 93172800	6800	1.32989	0.000307352	0.05	duplication
chr2 94187301 94191300	4000	0.409924	9.42E-06	0.276265	deletion
chr2 94349801 94358200	8400	3.69024	0.0327376	0.730685	duplication
chr2 94555401 94566300	10900	0.275595	1.46E-11	0.748889	deletion
chr2 95259101 95270100	11000	1.27203	0.000149448	0.0577756	duplication
chr2 95374601 95375100	500	0.0391393	30.0844	0.111111	deletion
chr2 95959701 95967300	7600	1.32176	6.47E-06	0.0568182	duplication
chr2 97924701 97925100	400	0.0448082	20.217	0.0952381	deletion
chr2 98127601 98136200	8600	1.42338	0.00236973	0.0393013	duplication
chr2 98274601 98275400	800	0.0545356	0.0500776	0.105263	deletion
chr2 98970401 98971000	600	0.0436299	5.58415	0	deletion
chr2 100446201 100455400	9200	1.26143	2.99E-05	0.0165582	duplication
chr2 100506001 100509700	3700	1.53113	0.0225967	0.109049	duplication
chr2 100740101 100743400	3300	0.718141	0.000670513	0.0318841	deletion
chr2 101294701 101317900	23200	1.58273	0	0.108604	duplication
chr2 101409901 101419000	9100	0.735775	2.78E-06	0.00717949	deletion
chr2 102576001 102576500	500	0	13.0183	0	deletion
chr2 102742601 102743600	1000	0.162642	0.108727	0.486486	deletion
chr2 102929701 102936000	6300	1.34246	0.000266032	0.0280449	duplication
chr2 103007501 103010400	2900	0.2053	2.88E-06	0.152381	deletion
chr2 103080101 103083000	2900	0.430983	7.91E-09	0	deletion
chr2 103673401 103674700	1300	0.232306	0.0107112	1	deletion
chr2 103996201 103998700	2500	0.324705	0.000906568	0.382979	deletion
chr2 103999601 104000300	700	0.227829	7.63368	0.829268	deletion
chr2 104001601 104002900	1300	0.195477	0.000663312	0.6	deletion
chr2 105429701 105433200	3500	1.59672	0.000132859	0.0691358	duplication
chr2 105539501 105545600	6100	1.29089	0.000233186	0.0429553	duplication
chr2 105747501 105772600	25100	0.458398	6.35E-12	0.88273	deletion
chr2 106132401 106148700	16300	1.25008	2.99E-08	0.0282017	duplication
chr2 106568601 106573100	4500	1.50157	0.00257076	0.228338	duplication
chr2 106727601 106746300	18700	0.54299	8.52E-12	0.0397574	deletion
chr2 106804401 106806100	1700	0.111587	1.50E-07	0.659091	deletion
chr2 106930801 106931500	700	0.0284698	0.00579989	0.3	deletion
chr2 107028301 107034000	5700	1.43184	0.00267	0.0979424	duplication
chr2 107531601 107533400	1800	0	8.85E-11	0	deletion
chr2 108909401 108909800	400	0	283.626	0	deletion
chr2 109996801 110001800	5000	1.43817	0.00181982	0.0924287	duplication
chr2 110620201 110621700	1500	0.0179996	1.06E-10	0.0769231	deletion
chr2 110663201 110664500	1300	0	9.81E-10	0	deletion
chr2 111433001 111442700	9700	1.29423	2.33E-08	0.04371	duplication
chr2 111599001 111606700	7700	1.29642	0.00722571	0.0654521	duplication
chr2 111606701 111607400	700	0.0554442	0.248853	0.25	deletion
chr2 111912101 111915200	3100	0.0825537	5.14E-11	0.114754	deletion
chr2 112232801 112246400	13600	1.25586	4.43E-06	0.0501184	duplication
chr2 113337201 113346700	9500	0.0454525	1.68E-11	0.536082	deletion
chr2 114943401 114945000	1600	0.191048	2.97E-06	0.415385	deletion
chr2 114945301 114946000	700	0.151552	1.5244	0.285714	deletion
chr2 115032201 115037000	4800	1.28627	0.0201272	0.034141	duplication
chr2 115715801 115716600	800	0.177723	0.109773	0.840909	deletion
chr2 115918501 115925800	7300	1.34405	8.41E-05	0.0741525	duplication
chr2 116162201 116163400	1200	0.0327224	5.83E-06	0	deletion
chr2 116261601 116266900	5300	1.25035	0.0309218	0.0473313	duplication
chr2 116572701 116580000	7300	1.27521	1.62E-06	0.0502152	duplication
chr2 116773501 116779600	6100	1.3736	3.64E-05	0.0481452	duplication
chr2 117207701 117225800	18100	0.243596	8.81E-12	0.842632	deletion
chr2 117252901 117264000	11100	0.335688	1.44E-11	0.829825	deletion
chr2 118499601 118506800	7200	1.31061	0.000694045	0.0581738	duplication
chr2 118796001 118809900	13900	1.28846	2.71E-06	0.071267	duplication
chr2 119169301 119169900	600	0	0.641123	0	deletion
chr2 120256401 120267200	10800	1.35206	3.01E-09	0.048951	duplication
chr2 120545601 120553000	7400	1.34376	0.000167956	0.0456714	duplication
chr2 120662601 120669600	7000	1.37526	0.000717183	0.0657985	duplication
chr2 120967801 120976900	9100	1.41304	0.000226396	0.0692595	duplication
chr2 121121801 121125300	3500	0.742676	0.0352093	0.00515464	deletion
chr2 121717201 121719400	2200	0.274113	0.00946186	0.611111	deletion
chr2 122285801 122300700	14900	1.24014	1.57E-07	0.0309278	duplication
chr2 122363501 122364300	800	0.144788	0.831865	0.296296	deletion
chr2 122385201 122391200	6000	1.32586	0.000162265	0.0322581	duplication
chr2 122391201 122391700	500	0.0277269	7.25996	0.777778	deletion
chr2 122484501 122485300	800	0.195275	2.70626	0.305556	deletion
chr2 122485301 122495500	10200	1.3097	3.53E-06	0.048793	duplication
chr2 122698601 122705300	6700	0.52626	2.38E-11	0.00720721	deletion
chr2 122855801 122857900	2100	0.0987039	4.29E-05	0.142857	deletion
chr2 122925601 122927600	2000	0.0165604	7.97E-11	0.272727	deletion
chr2 123156501 123158600	2100	0.319624	1.10E-05	0.458716	deletion
chr2 123753901 123754500	600	0	0.641123	0.0666667	deletion
chr2 123823301 123824600	1300	0.065359	5.10E-05	0	deletion
chr2 124165701 124167800	2100	0.204286	0.00016964	0.472973	deletion
chr2 124227301 124227800	500	0.0681192	50.5064	0.0689655	deletion
chr2 124246101 124248000	1900	0.157329	1.87E-08	0.515625	deletion
chr2 124525001 124527300	2300	0.0967953	6.93E-11	0.27907	deletion
chr2 124627901 124629600	1700	0.0663287	7.50E-10	0.0952381	deletion
chr2 125040601 125041700	1100	0.0112802	1.45E-10	0.142857	deletion
chr2 125248801 125249500	700	0.107858	5.79198	0.26087	deletion
chr2 125350101 125353800	3700	1.57205	0.0470254	0.274368	duplication
chr2 125538201 125546100	7900	1.36185	2.59E-06	0.0438813	duplication
chr2 126138501 126139500	1000	0.235063	1.93177	0.511111	deletion
chr2 127145401 127147800	2400	0	6.64E-11	0.269231	deletion
chr2 127178201 127179700	1500	0.111523	3.04E-07	0.346939	deletion
chr2 127490701 127491200	500	0	13.0183	0	deletion
chr2 127827701 127831500	3800	0.369416	1.54E-06	0.0782609	deletion
chr2 127873601 127874300	700	0.234123	4.55047	0.591837	deletion
chr2 128762801 128764000	1200	0.181886	0.0939271	0.132075	deletion
chr2 128952301 128960600	8300	1.295	0.00179364	0.0736156	duplication
chr2 128977901 128997000	19100	1.29353	0	0.0392478	duplication
chr2 129377601 129378500	900	0.100454	0.0890422	0.238095	deletion
chr2 129795501 129796200	700	0.00990246	0.000087131	0.047619	deletion
chr2 129831701 129844100	12400	0.631191	1.29E-11	0.590871	deletion
chr2 130168701 130170000	1300	0.198642	0.0203423	0.672131	deletion
chr2 130311101 130330100	19000	1.40522	0	0.0452726	duplication
chr2 130692801 130693300	500	0.0868096	49.0899	0.103448	deletion
chr2 130979701 130984700	5000	1.3684	0.00408997	0.0478927	duplication
chr2 131655901 131656300	400	0	283.626	0	deletion
chr2 131716501 131717500	1000	0.13032	0.010851	0.25	deletion
chr2 132281601 132284100	2500	3.26225	0.0179068	0.776522	duplication
chr2 132429701 132431800	2100	0.131734	9.21E-08	0.588235	deletion
chr2 132524901 132526800	1900	0.142644	3.46E-08	0.28	deletion
chr2 132669701 132676400	6700	1.34109	4.17E-05	0.0262774	duplication
chr2 133426001 133447100	21100	0.536188	7.55E-12	0.265906	deletion
chr2 133711501 133712900	1400	0.0143316	1.14E-10	0.115385	deletion
chr2 133758701 133764300	5600	1.31432	0.00003065	0.0315488	duplication
chr2 133844901 133851700	6800	1.37389	1.62E-05	0.0685335	duplication
chr2 134105401 134105900	500	0.0147624	0.555027	1	deletion
chr2 134115601 134126100	10500	0.510627	1.52E-11	0.0465995	deletion
chr2 134222101 134226600	4500	0.386715	0.00176316	0.121212	deletion
chr2 134226601 134235800	9200	1.46117	0	0.0939869	duplication
chr2 134277201 134279900	2700	0.139385	2.30E-09	0.530864	deletion
chr2 134438501 134442400	3900	0.115475	4.09E-11	0.547945	deletion
chr2 134605101 134610600	5500	1.49681	3.39E-07	0.039644	duplication
chr2 134687701 134692100	4400	0.554746	0.0358065	0.203252	deletion
chr2 135002501 135013600	11100	1.27288	1.34E-05	0.0493947	duplication
chr2 135024201 135030900	6700	1.39138	4.20E-07	0.0206553	duplication
chr2 135054601 135058900	4300	0.131813	3.71E-11	0.280702	deletion
chr2 135092901 135095400	2500	0.555387	0.0400699	0.0306122	deletion
chr2 135140501 135141200	700	0	0.0331062	0	deletion
chr2 135202801 135210800	8000	1.35417	1.35E-06	0.0831234	duplication
chr2 135320001 135320600	600	0.01088	0.00463053	0.4	deletion
chr2 135338001 135342500	4500	0.632281	6.55E-09	0.0923788	deletion
chr2 135392701 135394800	2100	0.0187706	7.59E-11	0.0263158	deletion
chr2 135888601 135894400	5800	1.70317	0.00179219	0.0934449	duplication
chr2 136072901 136073900	1000	0.105935	0.000680702	0.909091	deletion
chr2 136121801 136128200	6400	1.32336	0.00425073	0.0600962	duplication
chr2 136166501 136168600	2100	0.20171	2.53E-08	0.827586	deletion
chr2 136235701 136246800	11100	0.662384	1.44E-11	0.121572	deletion
chr2 136254001 136262600	8600	1.30008	2.51E-07	0.027027	duplication
chr2 136262601 136264100	1500	0.180787	0.00456918	0.604651	deletion
chr2 136405401 136406000	600	0.0467276	7.97464	0	deletion
chr2 136446801 136448400	1600	0.271278	0.0108249	0.542056	deletion
chr2 136482001 136511000	29000	0.45629	5.50E-12	0.26927	deletion
chr3 1 7300	7300	4.86766	0.000133843	0.115166	duplication
chr3 7901 11200	3300	3.29509	2.24E-06	0.0661765	duplication
chr3 12801 15700	2900	0.361398	0.000847584	0.834254	deletion
chr3 18901 20300	1400	0.064952	3.18E-08	0.578947	deletion
chr3 21301 48900	27600	4.97224	0	0.0283601	duplication
chr3 61801 63400	1600	0.213598	0.0016972	0.492308	deletion
chr3 242901 285300	42400	2.07211	0	0.043	duplication
chr3 293401 300200	6800	0.11819	2.34E-11	0.551724	deletion
chr3 307801 316400	8600	2.27104	7.41E-11	0.0444211	duplication
chr3 327901 338500	10600	2.71316	0	0.012143	duplication
chr3 366701 367100	400	0.0503673	61.7818	0.2	deletion
chr3 399101 400800	1700	0.180206	2.45E-06	0	deletion
chr3 400801 411100	10300	1.26494	6.91E-06	0.0168488	duplication
chr3 646401 647400	1000	0.186788	0.00598096	0	deletion
chr3 743001 744500	1500	0.0975207	4.73E-05	0.425532	deletion
chr3 880301 885400	5100	1.26881	0.000709346	0.0120586	duplication
chr3 1028301 1030200	1900	0.17006	5.51E-08	0.19403	deletion
chr3 1124501 1125000	500	0.0290714	2.23796	0	deletion
chr3 1278701 1281400	2700	0.33336	1.19E-05	0.344633	deletion
chr3 1300201 1300800	600	0.0524907	1.70321	0.142857	deletion
chr3 1524401 1529200	4800	0.562604	0.000201694	0.0462287	deletion
chr3 1534401 1547600	13200	1.29876	2.95E-09	0.0223821	duplication
chr3 1592901 1599900	7000	1.36777	0.0429754	0.0696552	duplication
chr3 1610601 1630600	20000	1.43111	0	0.115612	duplication
chr3 1712501 1713000	500	0	13.0183	0	deletion
chr3 1741501 1742600	1100	0.0940103	0.00174657	0.147059	deletion
chr3 1756701 1758500	1800	0.297374	0.0322311	0.0752688	deletion
chr3 1932701 1936400	3700	0.119232	4.31E-11	0.1	deletion
chr3 2112601 2120900	8300	1.3833	3.84E-11	0.0537514	duplication
chr3 2180601 2200200	19600	1.52721	434.623	0.0412854	duplication
chr3 2381001 2382600	1600	0.147797	0.00365061	0.542373	deletion
chr3 2385701 2387500	1800	0.248726	0.00313622	0.0294118	deletion
chr3 2682401 2687900	5500	1.291	0.00134124	0.0685558	duplication
chr3 2803401 2804600	1200	0	1.78E-08	0.6	deletion
chr3 2914901 2932700	17800	1.34405	1.79E-11	0.0668757	duplication
chr3 2975001 2975400	400	0	283.626	0	deletion
chr3 2992901 2995100	2200	1.55886	0.0194104	0.0643275	duplication
chr3 3114801 3124000	9200	1.36573	8.07E-05	0.0903926	duplication
chr3 3289701 3293000	3300	1.34469	0.0377349	0	duplication
chr3 4105701 4113700	8000	1.32438	0.00333413	0.189218	duplication
chr3 4199301 4218600	19300	0.755541	7.80E-05	0.0213601	duplication
chr3 4218701 4219900	1200	0.152342	0.0357451	0.723789	deletion
chr3 5572301 5572900	600	0.0566175	0.0202786	0	deletion
chr3 5731601 5732500	900	0.0410916	3.34E-05	0	deletion
chr3 5809701 5818600	8900	1.32918	1.47E-05	0.0474614	duplication
chr3 5853501 5858100	4600	1.30554	0.00494157	0.0212993	duplication
chr3 6731101 6738300	7200	0.554434	2.21E-11	0.0260163	deletion
chr3 6770201 6771100	900	0.0595157	0.0317089	0.0909091	deletion
chr3 6844801 6852400	7600	1.4924	7.59E-08	0.0951262	duplication
chr3 7301201 7318900	17700	1.26121	0	0.0599282	duplication
chr3 7319001 7320000	1000	0.093216	0.000576244	0.0416667	deletion
chr3 7384201 7392600	8400	2.45861	0	0.00356218	duplication
chr3 7457601 7472800	15200	1.2919	0	0.0288011	duplication
chr3 7633701 7644400	10700	0.572482	1.49E-11	0.918432	deletion
chr3 7801601 7802000	400	0.03384	42.6225	0	deletion
chr3 8069301 8073700	4400	1.62011	0.0414266	0.06875	duplication
chr3 9017101 9020600	3500	1.44213	0.0022127	0.0325815	duplication
chr3 9104201 9114100	9900	1.48436	8.34E-05	0.0746403	duplication
chr3 9140701 9141700	1000	0.00480901	1.59E-10	0.0909091	deletion
chr3 10060501 10065000	4500	1.43621	9.42E-05	0.0206612	duplication
chr3 10081101 10089400	8300	1.50835	0.000448004	0.113924	duplication
chr3 10098301 10099000	700	0.00926553	5.83E-05	0.0243902	deletion
chr3 10733801 10734800	1000	0.00644927	1.59E-10	0	deletion
chr3 10827301 10835000	7700	1.36747	0.000246303	0.0788303	duplication
chr3 11521001 11527400	6400	1.33527	0.0276414	0.0407855	duplication
chr3 12676601 12685100	8500	1.34226	9.55E-07	0.0430293	duplication
chr3 13706901 13715200	8300	1.43473	4.27E-07	0.0908584	duplication
chr3 13762301 13765100	2800	2.34012	5.69E-09	0.159114	duplication
chr3 13769501 13771000	1500	0.0175783	1.06E-10	0	deletion
chr3 13969901 13974100	4200	0.736551	0.00258241	0	deletion
chr3 14032601 14036900	4300	1.3364	0.0348228	0.0285063	duplication
chr3 14240901 14243600	2700	0.4599	0.00574384	0.438914	deletion
chr3 14243601 14254500	10900	2.07959	0	0.0150376	duplication
chr3 14496201 14498500	2300	0.0514098	6.93E-11	0	deletion
chr3 14820201 14821000	800	0	0.00176882	0.2	deletion
chr3 14943601 14950500	6900	1.31495	0.000188674	0.0741012	duplication
chr3 15111301 15119800	8500	1.30908	1.68E-05	0.07674	duplication
chr3 15231401 15242000	10600	1.45137	0.00106477	0.118376	duplication
chr3 15661201 15671700	10500	1.30685	1.15E-09	0.0398818	duplication
chr3 15746301 15747700	1400	0.198428	5.16E-05	0.385965	deletion
chr3 16249701 16250600	900	0	9.70E-05	0	deletion
chr3 16465901 16473400	7500	1.48929	5.52E-07	0.0642545	duplication
chr3 16561901 16562600	700	0.010013	9.32E-05	0	deletion
chr3 16714601 16716600	2000	0.268434	0.0010118	0.381443	deletion
chr3 16847101 16849400	2300	0.12249	7.56E-08	0.616667	deletion
chr3 16850601 16851000	400	0.0329593	39.1263	0.333333	deletion
chr3 16970501 16983400	12900	1.53186	0	0.0984034	duplication
chr3 17418601 17419400	800	0.174466	11.8975	0.88	deletion
chr3 17419501 17421800	2300	0.443219	0.00736549	0.535294	deletion
chr3 17423901 17424600	700	0.106401	2.83132	0.925926	deletion
chr3 17703301 17706800	3500	1.5862	0.00815667	0.0892193	duplication
chr3 17805001 17812800	7800	1.40487	1.80E-05	0.0509709	duplication
chr3 17841901 17842700	800	0.0350457	0.02414	0.266667	deletion
chr3 17852201 17854300	2100	0.416203	0.0196741	0.269841	deletion
chr3 18501001 18510700	9700	1.32614	1.08E-07	0.0605128	duplication
chr3 18798301 18799200	900	0.0446413	0.000925782	0.1	deletion
chr3 18893601 18894400	800	0	0.00176882	0	deletion
chr3 19319401 19327900	8500	1.31424	0.000057912	0.0712589	duplication
chr3 19545001 19550700	5700	1.39844	0.00759237	0.0669935	duplication
chr3 19628601 19629700	1100	0	3.08E-07	0.111111	deletion
chr3 19816501 19816900	400	0	283.626	0.6	deletion
chr3 20048201 20050800	2600	0.111083	6.13E-11	0.567164	deletion
chr3 20101201 20102400	1200	0.0328747	1.81E-08	0.125	deletion
chr3 20180901 20181800	900	0.0225735	3.57E-07	0.2	deletion
chr3 20670401 20671000	600	0.01929	0.0844619	0	deletion
chr3 20720301 20721300	1000	0.013536	2.07E-09	0.466667	deletion
chr3 21473501 21483500	10000	1.36347	2.77E-09	0.0659395	duplication
chr3 21522601 21531900	9300	1.30026	0.00430106	0.0477011	duplication
chr3 21571101 21625200	54100	1.60964	0	0.0294866	duplication
chr3 21643801 21649700	5900	1.45076	0.000805442	0.102504	duplication
chr3 22749301 22756000	6700	1.27015	0.00581244	0.0535144	duplication
chr3 22768001 22770700	2700	0.42455	6.49E-10	0.789189	deletion
chr3 22801101 22808900	7800	1.32597	3.99E-06	0.0521236	duplication
chr3 22857801 22883500	25700	0.309891	6.20E-12	0.358885	deletion
chr3 24462801 24472600	9800	1.35176	0.000294991	0.0887513	duplication
chr3 24643901 24647900	4000	1.36569	0.0075774	0.0443896	duplication
chr3 25017601 25020700	3100	1.48237	1.63E-05	0.0335277	duplication
chr3 25991001 25993500	2500	0.639264	0.000615466	0.024	deletion
chr3 26287501 26291500	4000	1.63848	0.00934757	0.0972973	duplication
chr3 26899601 26905300	5700	1.31219	0.00990875	0.075419	duplication
chr3 26990201 26998300	8100	1.34374	0.000344578	0.0535826	duplication
chr3 27081301 27082900	1600	0.00739032	9.96E-11	0.0714286	deletion
chr3 27367501 27369900	2400	1.89673	7.70E-05	0.0117994	duplication
chr3 27817001 27818300	1300	0	9.81E-10	0.0625	deletion
chr3 28751401 28753100	1700	0.0495236	2.81E-09	0	deletion
chr3 28827401 28827900	500	0.0256647	5.28778	0	deletion
chr3 29730601 29737400	6800	1.35999	2.18E-05	0.0525942	duplication
chr3 29951001 29951900	900	0.0360326	0.00410184	0.384615	deletion
chr3 30017601 30029200	11600	1.44773	4.40E-10	0.103359	duplication
chr3 30573901 30574400	500	0.0128985	0.321133	0.142857	deletion
chr3 30585701 30586200	500	0.0441325	49.5319	0.04	deletion
chr3 31025201 31025700	500	0	13.0183	0	deletion
chr3 31250101 31265200	15100	1.25283	7.91E-07	0.0716094	duplication
chr3 31974701 31975900	1200	0.0379481	5.80E-06	0.0588235	deletion
chr3 31981301 31988700	7400	1.38491	7.00E-08	0.0764249	duplication
chr3 32194201 32195000	800	0.0576267	0.0130194	0.615385	deletion
chr3 32420101 32426400	6300	1.31456	0.0041886	0.0586319	duplication
chr3 33374301 33384800	10500	1.27471	7.07E-08	0.0222883	duplication
chr3 34098001 34098400	400	0.0161232	22.6058	0.0526316	deletion
chr3 34294401 34306000	11600	1.32233	0	0.0379691	duplication
chr3 34739801 34741500	1700	0.0462251	9.37E-11	0.242424	deletion
chr3 34799301 34799800	500	0.0268683	6.38075	0.454545	deletion
chr3 34800801 34801900	1100	0.0589361	1.45E-07	0.173913	deletion
chr3 35310801 35315000	4200	0.563947	6.41E-09	0.0945559	deletion
chr3 35703001 35703800	800	0.133674	0.707591	0.972222	deletion
chr3 35822101 35822800	700	0.0210892	0.00866072	0	deletion
chr3 35895501 35905500	10000	1.2756	1.11E-06	0.0171582	duplication
chr3 36251001 36251800	800	0.282925	7.31132	0.0192308	deletion
chr3 36910501 36920600	10100	1.48257	0	0.0994624	duplication
chr3 37268701 37274100	5400	1.41679	0.000712568	0.0523514	duplication
chr3 37341201 37344800	3600	0.131142	4.43E-11	0.890244	deletion
chr3 37447501 37448300	800	0.223246	3.56871	0.0487805	deletion
chr3 37451401 37451800	400	0	283.626	0.2	deletion
chr3 37461801 37468300	6500	2.09504	0	0.0218471	duplication
chr3 37472001 37487300	15300	1.95997	0	0.0293987	duplication
chr3 37488401 37489300	900	0.466466	0.0201846	1	deletion
chr3 37675601 37676600	1000	0.15571	0.318696	0.131579	deletion
chr3 37709701 37717700	8000	1.38624	1.59E-10	0.0361077	duplication
chr3 38300301 38300800	500	0	13.0183	0.321429	deletion
chr3 39665401 39673800	8400	1.39859	1.10E-06	0.0934159	duplication
chr3 39805101 39805700	600	0.0953207	0.73226	0.333333	deletion
chr3 39920101 39921200	1100	0.143843	0.000638988	0.645833	deletion
chr3 40212501 40220500	8000	1.48799	1.67E-08	0.127479	duplication
chr3 40513301 40517200	3900	0.732857	0.0017443	0.0142518	deletion
chr3 40783701 40794100	10400	1.34636	9.72E-07	0.0559339	duplication
chr3 40951601 40958800	7200	1.34413	0.0041579	0.064121	duplication
chr3 41315701 41316200	500	0.0676783	3.3729	0.603412	deletion
chr3 41321901 41324700	2800	1.70184	0.0426877	0.140825	duplication
chr3 41612801 41614500	1700	0.0666737	1.40E-07	0.0232558	deletion
chr3 41888301 41895300	7000	1.33171	3.28E-05	0.0654762	duplication
chr3 42036701 42040900	4200	1.37289	0.039698	0.0588915	duplication
chr3 42673501 42684100	10600	1.25188	0.0227154	0.0494201	duplication
chr3 43509201 43513300	4100	0.0663469	3.89E-11	0.561404	deletion
chr3 43671001 43677400	6400	0.0653255	2.49E-11	0.56962	deletion
chr3 44164801 44203900	39100	0.199018	4.08E-12	0.845058	deletion
chr3 44295601 44299900	4300	1.45541	0.0499191	0.0620915	duplication
chr3 45192701 45193500	800	0.0422045	0.000198813	0.190476	deletion
chr3 45229901 45239900	10000	1.3328	7.30E-07	0.0574187	duplication
chr3 45359801 45371300	11500	1.27121	0.000998314	0.0465116	duplication
chr3 45552401 45559800	7400	1.41403	0.000460255	0.0509677	duplication
chr3 45594301 45598400	4100	0.735536	7.26E-05	0.00438596	deletion
chr3 46093201 46101100	7900	1.25042	0.00028557	0.0310391	duplication
chr3 46777301 46790600	13300	1.31122	9.39E-06	0.0508876	duplication
chr3 47296501 47298100	1600	0.298382	0.0235165	0.120482	deletion
chr3 47777901 47780300	2400	0.474353	0.0353265	0.272222	deletion
chr3 47780301 47784200	3900	1.28116	0.0348324	0.0299728	duplication
chr3 47839601 47840800	1200	0.261238	0.0553926	0.626667	deletion
chr3 48091601 48093000	1400	0.103768	3.16E-05	0.2	deletion
chr3 48226801 48235200	8400	1.32082	0.0351532	0.05125	duplication
chr3 48293301 48295600	2300	0.431795	0.0161439	0.262821	deletion
chr3 48317801 48323900	6100	0.460591	5.49E-10	0.428571	deletion
chr3 48719401 48719900	500	0.0526021	28.585	0.636364	deletion
chr3 48802001 48812100	10100	1.2358	0.0287627	0.0582524	duplication
chr3 48889901 48890800	900	0.0448261	3.49E-05	0.0714286	deletion
chr3 49178801 49179300	500	0.0700585	56.7435	0.916667	deletion
chr3 49312901 49323200	10300	1.25881	1.10E-07	0.021322	duplication
chr3 49364801 49383000	18200	1.29113	0	0.0381257	duplication
chr3 49452001 49457400	5400	0.491771	2.95E-11	0.0464548	deletion
chr3 49606801 49615800	9000	1.30203	0.000664718	0.0295995	duplication
chr3 49896901 49906400	9500	1.26372	1.03E-07	0.0207283	duplication
chr3 49993901 49994600	700	0.0903928	3.20354	0.0555556	deletion
chr3 50193301 50194100	800	0.00806159	6.95E-07	0.0588235	deletion
chr3 50395201 50399700	4500	0.421372	8.83E-07	0.128114	deletion
chr3 51608301 51609000	700	0.107642	1.6748	0.392857	deletion
chr3 51609101 51609700	600	0	0.641123	1	deletion
chr3 51663701 51682900	19200	2.08419	0	0.0157841	duplication
chr3 51798701 51809400	10700	1.33969	5.19E-05	0.0658456	duplication
chr3 51890401 51891800	1400	0.0592126	2.96E-09	0.352941	deletion
chr3 51968701 51986900	18200	0.235854	8.76E-12	0.922958	deletion
chr3 52204201 52206500	2300	2.0251	0.000511129	0.0046729	duplication
chr3 52236901 52243600	6700	1.29756	0.000178729	0.0525909	duplication
chr3 52352701 52363700	11000	0.688913	1.45E-11	0.0168889	deletion
chr3 52664801 52671100	6300	1.35737	0.0458505	0.0983347	duplication
chr3 53682701 53687700	5000	1.31688	0.0354395	0.102273	duplication
chr3 54626501 54638900	12400	1.63409	2.25E-07	0.11963	duplication
chr3 54738601 54741700	3100	0.232351	5.14E-11	0.380165	deletion
chr3 54846901 54853300	6400	0.217989	2.49E-11	0.858447	deletion
chr3 54928001 54928800	800	0.159985	0.145079	0.78125	deletion
chr3 55405101 55405900	800	0.0752874	1.31304	0.0769231	deletion
chr3 56958401 56959700	1300	0.0468949	3.68E-10	0.85	deletion
chr3 57316301 57322200	5900	1.35125	5.73E-05	0.0512175	duplication
chr3 57541301 57550800	9500	1.4071	1.34E-09	0.0749618	duplication
chr3 58688301 58688800	500	0	13.0183	0	deletion
chr3 58959001 58977300	18300	1.27607	3.22E-05	0.17851	duplication
chr3 60102201 60114800	12600	0.351135	1.26E-11	0.30826	deletion
chr3 60384101 60397600	13500	1.21	0.000284121	0.185	duplication
chr3 61075201 61076600	1400	0.00467463	1.14E-10	0.375	deletion
chr3 61141901 61150400	8500	1.41295	5.45E-05	0.114366	duplication
chr3 61341001 61342500	1500	0.00464778	1.06E-10	0.387097	deletion
chr3 61387001 61390700	3700	1.28818	0.0471983	0.0564175	duplication
chr3 61414701 61421500	6800	1.27744	0.0139658	0.0338462	duplication
chr3 62411401 62412000	600	0	0.641123	0	deletion
chr3 62601101 62604200	3100	0.228129	5.66E-10	0.275	deletion
chr3 63047001 63051400	4400	2.24559	0.00041222	0.345609	duplication
chr3 63116901 63119800	2900	0.558859	0.031399	0.160338	deletion
chr3 63184501 63185100	600	0	0.641123	0	deletion
chr3 63430301 63431000	700	0.0930373	0.417642	0.227273	deletion
chr3 63432701 63433400	700	0.0761791	0.0191581	0.416667	deletion
chr3 63664001 63671200	7200	1.27538	0.00146029	0.0468178	duplication
chr3 63758601 63785800	27200	1.29907	0	0.0662455	duplication
chr3 63791801 63793300	1500	0.191385	0.00267192	0.508772	deletion
chr3 64199401 64200200	800	0.0411396	0.00192381	0.25	deletion
chr3 64793401 64798500	5100	1.29877	0.00181655	0.0214067	duplication
chr3 65632401 65632900	500	0	13.0183	0	deletion
chr3 65874101 65877600	3500	1.60322	0.0494067	0.139019	duplication
chr3 66280001 66306600	26600	1.73772	0	0.0174717	duplication
chr3 66306801 66356100	49300	1.76279	0	0.0205453	duplication
chr3 66356801 66411000	54200	2.18209	0	0.0164618	duplication
chr3 66411001 66678000	267000	0.0739424	5.97E-13	0.513087	deletion
chr3 66710801 66711300	500	0	13.0183	0	deletion
chr3 66889701 66899500	9800	1.39023	5.75E-07	0.0855327	duplication
chr3 67314901 67315600	700	0.0475179	0.117498	0	deletion
chr3 67559701 67567700	8000	1.71014	1.21E-05	0.459759	duplication
chr3 67986901 67987500	600	0.152848	4.22823	0.566667	deletion
chr3 69114101 69118400	4300	3.25155	0.00300628	0.532032	duplication
chr3 69276901 69290300	13400	1.27875	6.18E-10	0.0497649	duplication
chr3 69478801 69479200	400	0.0171879	27.4729	0	deletion
chr3 69687301 69690300	3000	0.104362	5.31E-11	0.449275	deletion
chr3 70302301 70303800	1500	0.0441103	4.18E-07	0.266667	deletion
chr3 70393301 70397700	4400	0.0384594	3.62E-11	0.304348	deletion
chr3 71073601 71075200	1600	0.119642	4.44E-08	0.588235	deletion
chr3 71193201 71194600	1400	0.214151	0.0203078	0.685714	deletion
chr3 72768801 72780100	11300	0.610616	1.41E-11	0.0537428	deletion
chr3 73123301 73123700	400	0	283.626	0	deletion
chr3 73287001 73287700	700	0.167718	25.3202	0.190476	deletion
chr3 73666201 73676800	10600	1.42906	7.88E-09	0.0636282	duplication
chr3 75410401 75411200	800	0.00829424	8.49E-07	0.030303	deletion
chr3 75527901 75533600	5700	1.3386	0.0292078	0.0583039	duplication
chr3 75701901 75706200	4300	0.751408	0.0341028	0.0189474	deletion
chr3 75871801 75874000	2200	0.456116	0.0141115	0.243902	deletion
chr3 77042801 77043400	600	0.194757	31.5688	0.26087	deletion
chr3 77413501 77418600	5100	0.462687	1.76E-05	0.292614	deletion
chr3 77538001 77542800	4800	1.32178	0.0157917	0.0327004	duplication
chr3 78133701 78141500	7800	1.53392	9.02E-07	0.148779	duplication
chr3 78211701 78218500	6800	1.56334	0.000605899	0.118404	duplication
chr3 78804301 78806800	2500	0.113166	6.37E-11	0.234043	deletion
chr3 79260701 79261100	400	0	283.626	0	deletion
chr3 79434201 79443100	8900	1.27562	0.010588	0.0579196	duplication
chr3 79583701 79595300	11600	0.050061	1.37E-11	0.447368	deletion
chr3 79661701 79663800	2100	0.111186	0.000620236	0.333333	deletion
chr3 80100801 80102100	1300	0.241179	0.138081	0.827586	deletion
chr3 80706601 80727300	20700	1.30404	0	0.0421717	duplication
chr3 81684101 81684900	800	0.228806	2.44187	0.545455	deletion
chr3 81701101 81709400	8300	28.0132	0	0.211653	duplication
chr3 81731901 81740100	8200	1.3791	9.12E-06	0.04245	duplication
chr3 81821301 81822100	800	0.12901	0.41413	0.190476	deletion
chr3 82070801 82071400	600	0.0504325	11.8645	0.190476	deletion
chr3 82513701 82514600	900	0.239381	1.34082	0.342105	deletion
chr3 82681401 82681900	500	0.0130585	0.337572	0.25	deletion
chr3 82692801 82698300	5500	1.27261	0.0328329	0.00678295	duplication
chr3 82968201 82970000	1800	0.0275196	8.85E-11	0.137931	deletion
chr3 83325401 83335100	9700	1.30324	1.94E-06	0.044196	duplication
chr3 83458901 83468600	9700	1.53843	0	0.020165	duplication
chr3 83472201 83473300	1100	0.157882	0.0275298	0.814815	deletion
chr3 84540901 84549000	8100	1.34335	6.75E-08	0.048254	duplication
chr3 85198001 85209100	11100	0.693534	1.44E-11	0.0250865	deletion
chr3 85274101 85278900	4800	1.34528	0.0464739	0.0743381	duplication
chr3 85315401 85324600	9200	1.28031	2.46E-07	0.0383531	duplication
chr3 85616601 85620100	3500	1.46433	0.0239042	0.0408432	duplication
chr3 85696701 85697800	1100	0.0232671	6.69E-08	0.0952381	deletion
chr3 86736701 86747500	10800	1.31587	2.95E-11	0.0479963	duplication
chr3 86785301 86790400	5100	0.28141	3.12E-11	0.689076	deletion
chr3 86828601 86864200	35600	1.50687	0	0.0283406	duplication
chr3 88128701 88136700	8000	1.40844	3.23E-09	0.0398792	duplication
chr3 88275901 88278400	2500	2.47588	3.82E-09	0.00786517	duplication
chr3 88460801 88461700	900	0.171559	0.14601	0.62	deletion
chr3 88610901 88630600	19700	1.34613	1.26E-09	0.0589866	duplication
chr3 88650601 88660100	9500	1.52478	3.35E-06	0.0990521	duplication
chr3 88721301 88724100	2800	0.216904	5.69E-11	0.367925	deletion
chr3 89195901 89207400	11500	1.35849	9.10E-05	0.0572252	duplication
chr3 89390401 89390900	500	0.0120896	0.247058	0	deletion
chr3 90136501 90137100	600	0.111845	2.44007	0.761905	deletion
chr3 90918401 90944800	26400	0.403441	6.04E-12	0.423655	deletion
chr3 90950301 90951000	700	0.0093275	0.000060654	0	deletion
chr3 90959801 90972100	12300	0.228429	1.30E-11	0.694013	deletion
chr3 91724201 91731200	7000	0.408337	1.37E-05	0.293303	deletion
chr3 91979601 91984100	4500	1.55248	0.000654572	0.00505051	duplication
chr3 92216801 92227800	11000	1.4296	4.90E-06	0.0824295	duplication
chr3 93118001 93121600	3600	0.288389	4.43E-11	0.653846	deletion
chr3 93562701 93573500	10800	0.188192	1.48E-11	0.954693	deletion
chr3 93839801 93844100	4300	1.58362	0.0425375	0.101478	duplication
chr3 94580801 94581900	1100	0.144196	0.000951527	0.459459	deletion
chr3 95167701 95177700	10000	1.50474	4.41E-08	0.0759946	duplication
chr3 95449201 95451000	1800	0.0642945	2.04E-09	0.222222	deletion
chr3 95719701 95724900	5200	1.30407	0.0062334	0.0621866	duplication
chr3 95845301 95857000	11700	1.45965	0	0.0634858	duplication
chr3 96606101 96608400	2300	0.591332	0.00332857	0.015	deletion
chr3 96728301 96739200	10900	1.33343	2.05E-10	0.0635652	duplication
chr3 97187401 97188200	800	0.0431236	0.0220847	0.125	deletion
chr3 97722801 97729600	6800	4.71571	0	0.0142474	duplication
chr3 97730201 97743300	13100	2.83635	0	0.229637	duplication
chr3 97745701 97762100	16400	2.23275	0	0.141742	duplication
chr3 97764901 97767900	3000	1.7689	0.00215008	0.200772	duplication
chr3 97775801 97799400	23600	0.435906	8559.73	0.782726	deletion
chr3 97800501 97802500	2000	2.49519	0.000674209	0.546939	duplication
chr3 97813501 97815400	1900	0.367242	0.00428965	0.409836	deletion
chr3 97823101 97829200	6100	0.0890318	2.61E-11	0.626374	deletion
chr3 97831801 97834000	2200	0.359004	8.69E-07	0.293651	deletion
chr3 97840101 97844500	4400	0.411084	1.34E-08	0.429907	deletion
chr3 97848201 97851600	3400	2.64168	0.00037868	0.0824508	duplication
chr3 97852201 97861600	9400	1.89076	0	0.0347328	duplication
chr3 97865401 97872300	6900	0.0413031	2.31E-11	0.288136	deletion
chr3 97880601 97883900	3300	0.0777664	4.83E-11	0.7083	deletion
chr3 97888501 97910200	21700	2.43054	0	0.0399497	duplication
chr3 97915101 97918900	3800	2.73277	0.000150207	0.0510018	duplication
chr3 98154201 98160600	6400	1.41911	0.0318684	0.0858663	duplication
chr3 98259301 98261100	1800	0.142844	4.25E-09	0.387755	deletion
chr3 98293301 98305900	12600	1.36317	5.06E-11	0.0571316	duplication
chr3 98882401 98883500	1100	0.0538978	0.0017852	0.181818	deletion
chr3 99205001 99213400	8400	0.218123	1.90E-11	0.949664	deletion
chr3 99216101 99218300	2200	2.31972	0.00432485	0.0992462	duplication
chr3 99218901 99223100	4200	2.3479	1.91E-08	0.0559126	duplication
chr3 100141901 100143100	1200	0.00545374	1.33E-10	0.375	deletion
chr3 100371101 100372200	1100	0.318293	0.360858	0	deletion
chr3 101119601 101128900	9300	1.46739	5.83E-09	0.166583	duplication
chr3 101286701 101293300	6600	1.48393	7.62E-05	0.0642265	duplication
chr3 101353301 101356900	3600	2.51706	8.92E-05	0.413545	duplication
chr3 101361401 101371200	9800	0.590834	0.433951	0.738987	deletion
chr3 101371201 101402100	30900	1.86185	0	0.224956	duplication
chr3 101402101 101405100	3000	0.0394085	5.31E-11	0.333333	deletion
chr3 101405101 101418700	13600	2.16737	0	0.0100988	duplication
chr3 101422401 101426800	4400	0.299514	0.000040461	0.114407	deletion
chr3 101427301 101430300	3000	2.85424	0.000820816	0.0239938	duplication
chr3 101435801 101446800	11000	0.422839	1.45E-11	0.676884	deletion
chr3 101447501 101448600	1100	0.33108	0.838015	0.883333	deletion
chr3 101465801 101480800	15000	1.7973	0	0.13843	duplication
chr3 101571801 101585100	13300	0.357168	1.20E-11	0.656539	deletion
chr3 101592001 101598600	6600	2.04299	0	0.0356317	duplication
chr3 101599101 101649300	50200	2.17225	0	0.0205553	duplication
chr3 101694701 101700100	5400	1.94875	5.17E-06	0.100629	duplication
chr3 101702901 101704200	1300	1.94473	0.0227878	0.0308483	duplication
chr3 101709201 101717900	8700	2.34489	0	0.234327	duplication
chr3 101725801 101732300	6500	0.200408	2.45E-11	0.765766	deletion
chr3 101867701 101869500	1800	0.282507	0.0105175	0.85	deletion
chr3 101872401 101873700	1300	0.228748	0.000228473	0.451613	deletion
chr3 101899001 101903100	4100	1.6021	0.0320054	0.112603	duplication
chr3 102087901 102093200	5300	1.34072	0.020689	0.0586618	duplication
chr3 102314701 102323500	8800	1.5244	1.45E-10	0.0869565	duplication
chr3 102412201 102414000	1800	0.206076	0.000169498	0.428571	deletion
chr3 102601701 102607100	5400	1.5452	0.0498055	0.0985577	duplication
chr3 102687101 102693800	6700	0.117392	2.38E-11	0.0465116	deletion
chr3 102831501 102836200	4700	0.00138869	3.39E-11	0.0714286	deletion
chr3 102838201 102843100	4900	2.86443	2.67E-09	0.0960507	duplication
chr3 102849001 102862900	13900	1.45636	9.77E-09	0.116546	duplication
chr3 103945201 103950100	4900	1.31026	0.0114223	0.0628166	duplication
chr3 104562601 104563600	1000	0.0646128	0.000177854	0.222222	deletion
chr3 104799201 104802600	3400	0.0729517	4.69E-11	0.375	deletion
chr3 105810601 105818400	7800	1.33823	5.25E-07	0.0606254	duplication
chr3 106420001 106421300	1300	0.207466	0.000821253	0.409091	deletion
chr3 106436501 106441100	4600	1.46153	0.00116476	0.0889541	duplication
chr3 106524201 106545700	21500	1.39733	0	0.0619489	duplication
chr3 106623301 106632100	8800	1.40341	7.24E-11	0.0385451	duplication
chr3 106777501 106779000	1500	0.224563	0.00822579	0.413793	deletion
chr3 106796501 106808200	11700	1.25692	1.79E-07	0.0307904	duplication
chr3 107162901 107169300	6400	1.32439	0.0213928	0.052549	duplication
chr3 107344701 107350100	5400	1.57074	0.0350454	0.0754567	duplication
chr3 107468901 107469500	600	0.157968	10.9304	0.0833333	deletion
chr3 107478201 107483400	5200	1.701	5.78E-07	0.137195	duplication
chr3 107542701 107548100	5400	0.671749	1.25E-08	0.0253623	deletion
chr3 108029401 108038800	9400	1.34006	1.15E-09	0.0290323	duplication
chr3 108059901 108073000	13100	1.59309	0	0.0872939	duplication
chr3 108147701 108148100	400	0.0163612	23.6386	0	deletion
chr3 108167101 108173200	6100	1.35771	0.00746628	0.174157	duplication
chr3 108174801 108176100	1300	0.152647	0.00521542	0.333333	deletion
chr3 108482601 108490600	8000	0.082355	1.99E-11	0.656	deletion
chr3 108573201 108579500	6300	1.34941	0.00301554	0.0240385	duplication
chr3 108661901 108662400	500	0.0685095	53.5267	0.111111	deletion
chr3 108673001 108673800	800	0.098825	0.209859	0.666667	deletion
chr3 108688001 108689900	1900	0.306633	0.0217836	0.126316	deletion
chr3 108693101 108694400	1300	0.10059	0.000753518	0.184211	deletion
chr3 108696601 108697300	700	0.0460662	1.07142	0.115385	deletion
chr3 108932101 108935300	3200	2.17081	0.000346888	0.492929	duplication
chr3 109286601 109287900	1300	0.00972484	1.23E-10	0.0689655	deletion
chr3 110673401 110679600	6200	0.18837	2.57E-11	0.303665	deletion
chr3 111003001 111006200	3200	0.252838	3.83E-09	0.2	deletion
chr3 111010201 111027500	17300	2.57306	0	0.0262061	duplication
chr3 111042201 111044200	2000	0.0972794	5.58E-10	0.933333	deletion
chr3 111059801 111064000	4200	1.6717	0.000036154	0.0164888	duplication
chr3 111105701 111106700	1000	0.0614339	0.00231596	0.0833333	deletion
chr3 111125001 111130300	5300	2.07221	8.21E-06	0.0591074	duplication
chr3 111247201 111250900	3700	1.48945	0.0398653	0.0382244	duplication
chr3 111367001 111395600	28600	2.07168	0	0.038806	duplication
chr3 111395601 111399800	4200	0.0258871	3.79E-11	0.1875	deletion
chr3 111403501 111428300	24800	1.84703	0	0.0280064	duplication
chr3 111440401 111442600	2200	0.353304	0.00654532	0.012987	deletion
chr3 111452801 111463900	11100	1.25284	8.39E-05	0.0405405	duplication
chr3 111522801 111560000	37200	0.452137	4.28E-12	0.268598	deletion
chr3 111561601 111565300	3700	1.73741	2.59E-05	0.0229167	duplication
chr3 111568501 111575200	6700	0.663404	1.12E-09	0.0690141	deletion
chr3 111890101 111891200	1100	0.0384864	4.20E-06	0.103448	deletion
chr3 112021101 112023500	2400	0.140459	6.64E-10	0.333333	deletion
chr3 112026701 112034600	7900	6.04889	0	0.747964	duplication
chr3 112035201 112043300	8100	6.43124	0	0.672376	duplication
chr3 112184501 112185300	800	0.0854217	0.145345	0.92	deletion
chr3 112269701 112270100	400	0.0413295	130.02	0	deletion
chr3 112315601 112322100	6500	1.74831	2.02E-07	0.114815	duplication
chr3 112485201 112485700	500	0	13.0183	0	deletion
chr3 113527701 113534800	7100	1.33575	0.000115701	0.0663189	duplication
chr3 113565701 113568900	3200	0.163813	4.98E-11	0.352941	deletion
chr3 113672001 113677900	5900	0.0115071	2.70E-11	0.7	deletion
chr3 113758701 113760600	1900	0.260488	5.79E-09	0.746835	deletion
chr3 113867301 113867900	600	0.158251	3.14348	0.152174	deletion
chr3 114876801 114879000	2200	0.494065	0.0340985	0.484848	deletion
chr3 114908201 114918100	9900	1.34881	0.0444908	0.0801429	duplication
chr3 114938301 114939500	1200	0.0214765	2.79E-09	0.0967742	deletion
chr3 115219001 115247000	28000	0.182903	5.69E-12	0.966452	deletion
chr3 115248201 115249100	900	0.023751	8.17E-06	1	deletion
chr3 115626001 115631400	5400	1.36369	0.0141832	0.0544959	duplication
chr3 116135201 116137100	1900	0.070377	8.39E-11	0.514286	deletion
chr3 116141001 116142200	1200	0.093432	0.00178998	0.475	deletion
chr3 116276901 116277300	400	0	283.626	0	deletion
chr3 116689401 116690500	1100	0.111086	0.000913809	0.210526	deletion
chr3 116748401 116757200	8800	1.30615	1.35E-06	0.0227804	duplication
chr3 116849901 116851700	1800	0.290299	0.00578081	0.177215	deletion
chr3 117610301 117613000	2700	0.35759	7.48E-05	0.303571	deletion
chr3 117776101 117778400	2300	2.94791	0.00080437	0.057634	duplication
chr3 117991101 118009900	18800	1.42356	0	0.0582814	duplication
chr3 118070401 118092900	22500	1.26611	0	0.0336471	duplication
chr3 118339401 118348800	9400	1.35911	3.48E-06	0.0897916	duplication
chr3 118432501 118435600	3100	0.0951531	5.14E-11	0.52381	deletion
chr3 118435701 118436300	600	0.0690614	0.395588	0.914634	deletion
chr3 118686501 118693000	6500	1.32732	6.72E-06	0.012432	duplication
chr3 118818301 118819500	1200	2.13605	0.0269511	0.00522193	duplication
chr3 118923701 118925200	1500	0	1.06E-10	0	deletion
chr3 119124401 119125900	1500	0.025393	1.06E-10	0.269231	deletion
chr3 119181901 119184000	2100	0.00916598	7.59E-11	0.0606061	deletion
chr3 119241001 119249400	8400	1.29969	0.0166031	0.0753552	duplication
chr3 119670701 119677500	6800	1.34526	0.00704169	0.0937269	duplication
chr3 119677501 119680600	3100	0.282039	0.000154351	0.496552	deletion
chr3 119688701 119707300	18600	1.32323	0	0.0686111	duplication
chr3 119796001 119822600	26600	1.36102	0	0.0594726	duplication
chr3 119898001 119905600	7600	1.34284	0.000120413	0.0401035	duplication
chr3 120029801 120038300	8500	390.491	0.000279257	0.416153	duplication
chr4 4001 7200	3200	3.85841	4.66E-07	0.0392473	duplication
chr4 7601 25300	17700	10.5124	0	0.019487	duplication
chr4 297601 302500	4900	0.0385282	3.25E-11	0.105263	deletion
chr4 531901 533400	1500	0.181988	0.00158423	0.19697	deletion
chr4 724101 744000	19900	1.29168	0	0.0114028	duplication
chr4 806401 806800	400	0.0207144	9.40437	0	deletion
chr4 1017201 1026300	9100	1.36751	7.49E-08	0.0135685	duplication
chr4 1149001 1158000	9000	1.26955	0.000174436	0.00288462	duplication
chr4 1196801 1197400	600	0	0.641123	0	deletion
chr4 1518401 1520800	2400	0.181428	6.64E-11	0.363636	deletion
chr4 1564301 1572500	8200	1.28912	0.000132903	0.0113568	duplication
chr4 1654001 1655400	1400	0.0868624	2.60E-08	0.26087	deletion
chr4 2177201 2178700	1500	0	1.06E-10	0	deletion
chr4 2384301 2390400	6100	1.29328	0.00312639	0.000679348	duplication
chr4 2397801 2408500	10700	1.32453	0	0.0339264	duplication
chr4 2881901 2882600	700	0	0.0331062	0	deletion
chr4 3036901 3043800	6900	1.51534	2.68E-06	0.0166284	duplication
chr4 3082301 3083700	1400	0.15972	0.0112691	0.04	deletion
chr4 3625001 3626500	1500	0.193836	0.00153435	0.338983	deletion
chr4 3969801 3970500	700	0.0274979	0.0440705	0	deletion
chr4 4377101 4379600	2500	0.163484	6.37E-11	0.325	deletion
chr4 4434701 4435900	1200	0.0348747	2.56E-07	0.333333	deletion
chr4 4502301 4503300	1000	0.135105	0.0212586	0.296296	deletion
chr4 5019201 5020500	1300	0.201063	0.000435233	0.0322581	deletion
chr4 6061901 6064700	2800	1.39349	0.000716634	0.0274914	duplication
chr4 6159801 6160900	1100	0	3.08E-07	0.12	deletion
chr4 6178401 6179300	900	0.17596	0.577845	0	deletion
chr4 6222601 6229900	7300	1.39199	0.0492612	0.0679945	duplication
chr4 6370601 6371100	500	0.0535274	9.19762	0.384615	deletion
chr4 6535601 6543200	7600	1.54129	5.70E-05	0.102958	duplication
chr4 6544001 6552000	8000	0.287474	1.99E-11	0.850267	deletion
chr4 6565501 6568700	3200	0.326371	2.63E-08	0.913043	deletion
chr4 6597801 6646300	48500	2.03665	0	0.0159112	duplication
chr4 6694801 6701300	6500	2.19215	0	0.0483871	duplication
chr4 6736901 6741100	4200	0.201259	3.79E-11	0.151079	deletion
chr4 6756201 6758100	1900	0.194105	1.08E-07	0.057971	deletion
chr4 6797701 6805500	7800	12.362	0.000183077	0.852921	duplication
chr4 6822801 6824700	1900	0.406432	0.0163263	0.0310078	deletion
chr4 6928201 6975100	46900	1.41353	0	0.034656	duplication
chr4 6975101 6988600	13500	0.382072	1.18E-11	0.711111	deletion
chr4 6988601 7016300	27700	1.81184	0	0.0262599	duplication
chr4 7016301 7042900	26600	0.311722	5.99E-12	0.248826	deletion
chr4 7042901 7063300	20400	1.8901	0	0.0928658	duplication
chr4 7066201 7071700	5500	0.471389	0.00274105	0.970443	deletion
chr4 7110301 7117000	6700	0.423097	2.38E-11	0.823666	deletion
chr4 7214001 7214700	700	0.0198049	0.00589849	0.0384615	deletion
chr4 7215501 7219100	3600	0.614215	0.0104074	0.981928	deletion
chr4 7219901 7231500	11600	1.99111	0	0.0575209	duplication
chr4 7231901 7256200	24300	0.666843	6.56E-12	0.0767635	deletion
chr4 7264101 7297900	33800	0.713384	4.72E-12	0.0681941	deletion
chr4 7311301 7314600	3300	0.633165	1.95E-05	0.0249221	deletion
chr4 7338401 7362800	24400	0.629305	6.53E-12	0.0389171	deletion
chr4 7461801 7468300	6500	0.402538	2.45E-11	0.541353	deletion
chr4 7525401 7527700	2300	0.0856929	1.39E-10	0.135135	deletion
chr4 7587901 7602300	14400	1.32059	5.18E-09	0.0458484	duplication
chr4 7685201 7706700	21500	1.28903	3.68E-07	0.0260143	duplication
chr4 7753901 7769400	15500	1.3004	0	0.0456819	duplication
chr4 7769401 7782100	12700	0.180156	1.25E-11	0.514706	deletion
chr4 7797301 7823200	25900	1.285	3.69E-11	0.0574643	duplication
chr4 8013001 8016100	3100	2.53648	1.24E-05	0.00274537	duplication
chr4 8207701 8208600	900	0.0992467	0.0345478	0	deletion
chr4 8361201 8362500	1300	0.345326	0.0377291	0.0206186	deletion
chr4 8574401 8579600	5200	0.0898148	3.06E-11	0.47191	deletion
chr4 8725601 8731600	6000	1.36579	0.000210747	0.0259434	duplication
chr4 8877601 8884900	7300	1.29708	4.05E-06	0.0423611	duplication
chr4 9897901 9909400	11500	0.596831	1.39E-11	0.039961	deletion
chr4 10210001 10210900	900	0.404091	0.611386	0.226667	deletion
chr4 10260501 10275800	15300	1.25516	2.21E-07	0.0542609	duplication
chr4 10833501 10835300	1800	0.218623	0.00386367	0.558824	deletion
chr4 11216701 11233700	17000	0.813109	12292.7	0.531935	deletion
chr4 11564801 11567300	2500	0.16767	6.44E-09	0.416667	deletion
chr4 11584601 11585500	900	0.208514	0.350559	0.391304	deletion
chr4 12443601 12444900	1300	0.226663	0.00601766	0.627451	deletion
chr4 12557101 12560100	3000	0.515857	1.23E-06	0.0198413	deletion
chr4 12756101 12757800	1700	0.0165468	9.37E-11	0.2	deletion
chr4 13098001 13101600	3600	1.52811	0.00922993	0.0606061	duplication
chr4 13396301 13403800	7500	1.49639	0.00272278	0.182624	duplication
chr4 13441701 13445200	3500	0.101889	4.55E-11	0.567164	deletion
chr4 14081901 14082700	800	0.0662523	0.168878	0.266667	deletion
chr4 14199701 14236300	36600	0.125195	4.35E-12	0.281609	deletion
chr4 14279701 14287300	7600	1.72904	0.00428708	0.255497	duplication
chr4 14331801 14353100	21300	1.30109	2.39E-10	0.0554386	duplication
chr4 14901401 14903900	2500	2.01431	0.00218234	0.0775194	duplication
chr4 15461201 15464400	3200	0.176493	4.98E-11	0.282828	deletion
chr4 15618901 15619700	800	0.169819	1.79322	0.133333	deletion
chr4 16821401 16822700	1300	0.221527	0.00516209	0	deletion
chr4 17333701 17334500	800	0.00866465	1.16E-06	0.0322581	deletion
chr4 18036201 18051400	15200	1.41365	0	0.0941984	duplication
chr4 18081401 18102600	21200	1.29122	0	0.0555417	duplication
chr4 18265201 18279700	14500	1.29959	0	0.0643899	duplication
chr4 18562001 18567200	5200	1.81404	0.0116098	0.140454	duplication
chr4 21442401 21453300	10900	1.26976	0.000227916	0.0524781	duplication
chr4 21896801 21898700	1900	0.0699186	1.68E-10	0.243243	deletion
chr4 23409101 23414000	4900	1.40329	0.00410618	0.0609037	duplication
chr4 23805601 23813000	7400	0.716627	9.13E-09	0.00122249	deletion
chr4 24190301 24190800	500	0.0256251	0.74267	0	deletion
chr4 24807701 24808600	900	0.0435199	0.0194364	0.04	deletion
chr4 24823101 24823900	800	0.0386418	0.048822	0	deletion
chr4 25168301 25174000	5700	1.47791	0.00115691	0.0689655	duplication
chr4 25854301 25858200	3900	2.28184	9.28E-06	0.144096	duplication
chr4 25865101 25875700	10600	1.31212	7.51E-05	0.050399	duplication
chr4 26118201 26124500	6300	1.26096	0.00443328	0.0371594	duplication
chr4 27484201 27492900	8700	1.33144	0.000841368	0.0617914	duplication
chr4 28336601 28343200	6600	1.34898	0.00071098	0.0259451	duplication
chr4 28392801 28397700	4900	1.38285	2.47E-05	0.0251762	duplication
chr4 28769401 28770400	1000	0.0293485	0.000013048	0.214286	deletion
chr4 28822401 28823900	1500	0.169975	1.97E-07	0.3	deletion
chr4 28834701 28837100	2400	0.236602	0.000570687	0.891089	deletion
chr4 28971501 28976100	4600	1.3089	0.0223827	0.0211346	duplication
chr4 29599001 29608700	9700	1.33823	4.93E-09	0.0653061	duplication
chr4 30324101 30324900	800	0.179364	3.98649	0.275862	deletion
chr4 30336601 30339700	3100	0.207803	7.20E-10	0.240385	deletion
chr4 30342301 30343500	1200	0.227533	0.0189197	0.586207	deletion
chr4 31278501 31279600	1100	0.0945452	1.63E-05	0.913043	deletion
chr4 32137101 32147400	10300	1.29309	1.16E-08	0.0594814	duplication
chr4 33520201 33525400	5200	1.40329	0.0360092	0.0820276	duplication
chr4 35020401 35021100	700	0.0279566	0.0487894	0	deletion
chr4 35899401 35902800	3400	0.542657	0.0441773	0.505455	deletion
chr4 35910301 35911200	900	0.128236	0.040969	0.882353	deletion
chr4 35915301 35916500	1200	0.19016	0.00119427	0.859155	deletion
chr4 36034801 36038400	3600	0.0163055	4.43E-11	0.15	deletion
chr4 36422501 36425600	3100	0.241622	9.77E-10	0.460317	deletion
chr4 36475001 36477600	2600	0.406037	4.48E-05	0.269939	deletion
chr4 36482901 36483300	400	0	283.626	0	deletion
chr4 36514801 36516200	1400	0.0704915	9.58E-07	0.269231	deletion
chr4 36736901 36737600	700	0.0466193	0.287628	0.28	deletion
chr4 36776201 36784500	8300	1.32607	1.91E-06	0.0661408	duplication
chr4 36989401 36989800	400	0.0163612	23.6386	0.4	deletion
chr4 36997401 37001200	3800	0.571924	0.00278524	0.492212	deletion
chr4 37054601 37059500	4900	0.0661809	3.25E-11	0.62069	deletion
chr4 37068901 37077100	8200	0.722667	0.000286438	0.0675105	deletion
chr4 37475901 37483600	7700	1.30316	0.0182772	0.0815109	duplication
chr4 38283901 38293700	9800	1.46566	0.00314349	0.0566572	duplication
chr4 38827201 38829200	2000	0.211803	0.0136845	0.173913	deletion
chr4 39558301 39566400	8100	1.26609	1.01E-05	0.0163934	duplication
chr4 41000401 41000900	500	0.0537816	33.302	0	deletion
chr4 41016701 41022500	5800	0.202702	2.75E-11	0.946524	deletion
chr4 41444801 41453800	9000	1.37785	7.68E-08	0.0678514	duplication
chr4 41845601 41852800	7200	1.27831	0.00104275	0.0266955	duplication
chr4 42769401 42786300	16900	1.32831	0	0.0535127	duplication
chr4 42855601 42857400	1800	0.350367	0.0167253	0.308411	deletion
chr4 43691001 43696400	5400	1.44194	0.0341035	0.0756014	duplication
chr4 43986801 43987600	800	0.183879	1.1158	0	deletion
chr4 44117001 44123800	6800	1.41139	0.0499472	0.100277	duplication
chr4 44333001 44336100	3100	1.43343	0.00368556	0.060559	duplication
chr4 44353301 44369300	16000	1.6006	0.000607537	0.062961	duplication
chr4 44520101 44525900	5800	1.58796	0.00541946	0.118421	duplication
chr4 46038401 46056900	18500	1.28349	0	0.0471371	duplication
chr4 46353301 46357400	4100	0.0605159	3.89E-11	0.381818	deletion
chr4 46377301 46378500	1200	0.0500799	1.77E-07	0.909091	deletion
chr4 46419401 46420600	1200	2.14133	0.0155877	0	duplication
chr4 48592501 48597100	4600	1.51047	0.00561487	0.079922	duplication
chr4 48671401 48679200	7800	1.35435	0.0249964	0.0955653	duplication
chr4 48886401 48893200	6800	1.33943	0.000243216	0.0565897	duplication
chr4 49829801 49831500	1700	0.12596	7.89E-07	0.289474	deletion
chr4 49848501 49849700	1200	0.0287073	3.98E-10	0.0714286	deletion
chr4 51098501 51109100	10600	1.33836	0.000168188	0.0971954	duplication
chr4 51850401 51857400	7000	1.31398	0.00386672	0.0860686	duplication
chr4 51977201 51982100	4900	1.36608	0.0150723	0.033033	duplication
chr4 52293901 52295100	1200	0.0447814	2.05E-07	0.25	deletion
chr4 53730101 53735700	5600	1.646	1.47E-05	0.288447	duplication
chr4 53918801 53923600	4800	1.59826	0.0366388	0.13876	duplication
chr4 54511701 54539600	27900	0.269033	5.71E-12	0.786477	deletion
chr4 54922901 54929200	6300	1.70608	0.0458488	0.161452	duplication
chr4 55559601 55565500	5900	1.33223	0.00985097	0.0483333	duplication
chr4 56076001 56080300	4300	1.47647	0.00190256	0.104873	duplication
chr4 57985701 57986700	1000	0.117053	0.00135008	0.36	deletion
chr4 57999701 58000700	1000	0.0668382	0.00704363	0	deletion
chr4 58294801 58303800	9000	1.40714	0.000251371	0.0976282	duplication
chr4 58662901 58667700	4800	1.5159	1.61E-06	0.086629	duplication
chr4 59312101 59319100	7000	1.3527	1.71E-08	0.030913	duplication
chr4 59992501 59996900	4400	1.4581	0.00621365	0.243506	duplication
chr4 60514501 60515300	800	0.0326379	0.0144629	0.16	deletion
chr4 61253201 61253900	700	0.1203	7.51497	0.115385	deletion
chr4 61364901 61380600	15700	1.39174	1.46E-06	0.0848089	duplication
chr4 61782801 61783200	400	0	283.626	0	deletion
chr4 61976101 61977200	1100	0.0118991	1.30E-09	0.444444	deletion
chr4 62607001 62613700	6700	1.29577	7.75E-06	0.0291635	duplication
chr4 63077001 63080000	3000	0.664129	0.000183419	0.00340136	deletion
chr4 63121801 63122200	400	0.0795585	11.6777	0.5	deletion
chr4 63153301 63160100	6800	1.26975	0.000254417	0.0671406	duplication
chr4 63470901 63479000	8100	1.29212	8.97E-05	0.0419626	duplication
chr4 63650301 63650800	500	0.0700644	14.1193	0.45	deletion
chr4 63743601 63750300	6700	1.32898	0.00779499	0.0373692	duplication
chr4 63781501 63788300	6800	1.30703	0.000684694	0.0522727	duplication
chr4 63955901 63956700	800	0.106987	0.194573	0.409091	deletion
chr4 64225001 64225400	400	0.0130588	11.9023	0	deletion
chr4 64277801 64282800	5000	1.3974	0.043112	0.083739	duplication
chr4 64407901 64408500	600	0.0217158	0.154471	0	deletion
chr4 64416501 64419800	3300	1.54549	0.0223486	0.134565	duplication
chr4 64602301 64608500	6200	1.28609	0.0317677	0.0356839	duplication
chr4 64998101 65000600	2500	1.37729	0.00893172	0.0299401	duplication
chr4 65022401 65024000	1600	0.268265	0.0202106	0.231707	deletion
chr4 65102701 65110900	8200	1.2729	0.000865634	0.0474599	duplication
chr4 65152301 65153300	1000	0.0138634	9.69E-08	0	deletion
chr4 65177501 65182300	4800	0.360747	3.32E-11	0.515152	deletion
chr4 65184501 65185700	1200	0.167498	0.00836541	0.574468	deletion
chr4 65725201 65731200	6000	1.39082	1.41E-06	0.0335196	duplication
chr4 65747601 65748000	400	0.0163189	23.4528	0.166667	deletion
chr4 67662201 67663100	900	0.152977	0.0394359	1	deletion
chr4 67664201 67664600	400	0.0144675	16.2525	1	deletion
chr4 67880301 67886700	6400	1.52998	0.0111558	0.0843373	duplication
chr4 68042401 68052400	10000	1.30607	2.81E-07	0.0366786	duplication
chr4 68095501 68106100	10600	1.3908	5.97E-06	0.0758621	duplication
chr4 68490501 68501000	10500	1.42721	1.82E-10	0.0411275	duplication
chr4 69326501 69327600	1100	0.0526284	0.000434838	0.047619	deletion
chr4 69328401 69329000	600	0.0618297	1.11115	0.0740741	deletion
chr4 70128801 70132500	3700	1.46573	0.0377882	0.016109	duplication
chr4 70154201 70154800	600	0.16247	3.50568	0.0833333	deletion
chr4 70157201 70159100	1900	0.0945797	3.36E-10	0.342857	deletion
chr4 70181301 70187300	6000	1.64263	1.84E-05	0.0300279	duplication
chr4 70269101 70273900	4800	1.30936	4.64E-05	0.0391534	duplication
chr4 70403401 70408500	5100	1.53829	0.0107969	0.234842	duplication
chr4 70422601 70428000	5400	1.4093	0.00136232	0.070132	duplication
chr4 71093701 71101400	7700	1.25834	0.00206285	0.0587833	duplication
chr4 71120901 71123800	2900	0.434464	0.0263288	0.446701	deletion
chr4 71393201 71394900	1700	0.0273889	9.37E-11	0.419355	deletion
chr4 72238801 72244500	5700	1.39256	0.00153509	0.0488627	duplication
chr4 72390501 72399900	9400	1.46676	3.95E-06	0.0916626	duplication
chr4 72471401 72472200	800	0.0240715	0.000132381	0.15	deletion
chr4 72556501 72566500	10000	0.600972	1612.59	0.371767	deletion
chr4 72648701 72660600	11900	1.27026	1.73E-08	0.0426111	duplication
chr4 72704201 72716500	12300	1.3723	0	0.043513	duplication
chr4 73966901 73967400	500	0	13.0183	0	deletion
chr4 74255001 74260300	5300	1.5839	0.00530499	0.119163	duplication
chr4 74422901 74437400	14500	1.38043	0	0.0822281	duplication
chr4 74765501 74769200	3700	1.42495	0.00238172	0.03375	duplication
chr4 75016401 75019900	3500	2.00533	0.00582487	0.141917	duplication
chr4 75062401 75068000	5600	1.41688	1.03E-06	0.0443144	duplication
chr4 75241201 75242600	1400	0.0772899	2.41E-05	0.366667	deletion
chr4 75340301 75343300	3000	2.65393	0.0368376	0.952889	duplication
chr4 77027401 77038900	11500	1.34683	1.03E-08	0.0835821	duplication
chr4 77253201 77257100	3900	0.0193153	4.09E-11	0.315789	deletion
chr4 77513101 77513600	500	0.0373309	5.08032	0.52381	deletion
chr4 77936201 77942400	6200	0.741758	8.70E-08	0.00443787	deletion
chr4 78449501 78450800	1300	0.00507066	1.23E-10	0.0555556	deletion
chr4 78632501 78637200	4700	0.738871	0.000135745	0.006	deletion
chr4 78637201 78644000	6800	1.27975	0.000922801	0.0290965	duplication
chr4 78708101 78715000	6900	1.33728	2.10E-06	0.038942	duplication
chr4 78763801 78769200	5400	0.313926	2.95E-11	0.401575	deletion
chr4 79495701 79498300	2600	2.53206	0.0363105	0.911379	duplication
chr4 79912301 79940000	27700	1.55135	0	0.350762	duplication
chr4 80034901 80039200	4300	0.0455257	3.71E-11	0.604167	deletion
chr4 80050101 80050900	800	0.182218	0.343898	0.333333	deletion
chr4 80161001 80161700	700	0.231747	0.00884486	0.69697	deletion
chr4 81017501 81018100	600	0.0108098	0.00448153	0	deletion
chr4 81279601 81284900	5300	1.3353	0.00303784	0.0666023	duplication
chr4 82331401 82340000	8600	1.27852	0.000372376	0.0479951	duplication
chr4 82473401 82475300	1900	0.187531	7.10E-08	0.344828	deletion
chr4 82954501 82964100	9600	1.34169	1.99E-10	0.0501567	duplication
chr4 83074501 83075100	600	0	0.641123	0	deletion
chr4 83310401 83318600	8200	1.45262	0.0149984	0.141578	duplication
chr4 83524101 83527400	3300	0.115764	4.83E-11	0.759494	deletion
chr4 83682401 83693300	10900	0.485681	1.46E-11	0.0302648	deletion
chr4 84167101 84167700	600	0.19337	10.3165	0.2	deletion
chr4 84184801 84186100	1300	0.0953737	9.58E-07	0.272727	deletion
chr4 84475701 84476600	900	0.0217913	4.22E-06	0.5	deletion
chr4 84702301 84703200	900	0.0222162	3.09E-07	0.25	deletion
chr4 84810101 84810800	700	0.18983	0.966358	0.806452	deletion
chr4 85019801 85027900	8100	0.275292	1.97E-11	0.78453	deletion
chr4 85250301 85252800	2500	2.36993	0.0350394	0.775091	duplication
chr4 85378101 85378700	600	0.0973508	7.37664	0.1	deletion
chr4 85384001 85386500	2500	0.105818	6.37E-11	0.351852	deletion
chr4 85426901 85427800	900	0.0912665	0.0240343	0.96	deletion
chr4 85654301 85657700	3400	1.42785	0.00553871	0.0268362	duplication
chr4 85941101 85942700	1600	0.308673	0.0447457	0.404762	deletion
chr4 86019801 86027000	7200	1.2876	0.0001322	0.0605624	duplication
chr4 86122901 86130700	7800	0.731966	9.31E-05	0.0714286	deletion
chr4 86608801 86609800	1000	0.0943583	0.0376356	0.409091	deletion
chr4 86798801 86811900	13100	1.29941	3.66E-05	0.0876572	duplication
chr4 87172801 87179100	6300	1.41087	0.000857988	0.0981413	duplication
chr4 87181101 87181500	400	0.0314497	33.9827	0.0909091	deletion
chr4 87319201 87323400	4200	1.46491	0.027618	0.0785791	duplication
chr4 87500801 87501900	1100	0.183352	0.0223778	0.851852	deletion
chr4 87730501 87733900	3400	0.270734	4.27E-09	0.0460526	deletion
chr4 87743401 87749800	6400	0.500184	1.66E-07	0.180085	deletion
chr4 88081201 88088300	7100	1.30297	0.00646194	0.0769789	duplication
chr4 88402101 88408000	5900	1.33048	0.00562647	0.0733163	duplication
chr4 89306801 89326400	19600	1.41166	0	0.0151976	duplication
chr4 89394701 89408000	13300	1.48325	0	0.0460768	duplication
chr4 89417101 89422800	5700	1.46987	1.57E-05	0.0149961	duplication
chr4 89423601 89444700	21100	1.56094	2.13E-07	0.0538353	duplication
chr4 89510801 89511400	600	0.164089	7.19603	0.515152	deletion
chr4 90231601 90239300	7700	1.35904	8.91E-07	0.0756792	duplication
chr4 90414201 90420300	6100	1.41912	2.98E-05	0.0830671	duplication
chr4 90667401 90669000	1600	1.44918	0.0195216	0.0147059	duplication
chr4 90857901 90869800	11900	1.26047	1.07E-10	0.0454951	duplication
chr4 91202301 91217600	15300	1.25154	2.04E-06	0.13345	duplication
chr4 91389601 91390400	800	0	0.00176882	0	deletion
chr4 91940101 91945500	5400	1.47149	0.000155074	0.104712	duplication
chr4 92141901 92146200	4300	1.4274	1.84E-07	0.0151844	duplication
chr4 92174001 92178700	4700	1.29263	0.0131582	0.0309735	duplication
chr4 92215501 92216100	600	0	0.641123	0	deletion
chr4 92263301 92265200	1900	0.490298	0.0188664	0.0921986	deletion
chr4 92480001 92488700	8700	1.38099	1.14E-09	0.043673	duplication
chr4 92777601 92780100	2500	0.106591	0.00339318	0.0204082	deletion
chr4 93050901 93060300	9400	1.29739	4.00E-05	0.0414537	duplication
chr4 93149501 93149900	400	0	283.626	0	deletion
chr4 93297501 93303900	6400	1.36418	0.00737111	0.0635659	duplication
chr4 93632001 93637600	5600	1.43373	0.000528726	0.104603	duplication
chr4 93867701 93872500	4800	1.35456	0.00200711	0.0298047	duplication
chr4 93967601 93969900	2300	0.446209	0.000237193	0.918129	deletion
chr4 94637201 94638100	900	0	9.70E-05	0	deletion
chr4 94660801 94661200	400	0	283.626	0	deletion
chr4 95152101 95152600	500	0.0681989	31.5383	0.529412	deletion
chr4 95516501 95521000	4500	1.36121	0.00103551	0.011879	duplication
chr4 95846901 95852400	5500	1.31702	8.65E-06	0.0418251	duplication
chr4 96299601 96300500	900	0.0367598	6.17E-06	0.222222	deletion
chr4 97348001 97349300	1300	0.122664	7.17E-07	0.394737	deletion
chr4 97349501 97349900	400	0.0329056	38.9372	0.7	deletion
chr4 97640801 97641200	400	0.0587433	69.0322	0.238095	deletion
chr4 97798001 97805200	7200	1.36519	3.06E-07	0.0730375	duplication
chr4 97882001 97892600	10600	1.36498	2.71E-09	0.0742481	duplication
chr4 97918601 97928400	9800	1.27647	3.54E-05	0.0801733	duplication
chr4 98222701 98228900	6200	0.163973	2.57E-11	0.423313	deletion
chr4 98237801 98238900	1100	0.0834969	0.00561806	0.466667	deletion
chr4 98280701 98281400	700	0.0649979	0.954488	0.35	deletion
chr4 98546501 98546900	400	0.01632	23.4574	0.5	deletion
chr4 99504001 99511700	7700	1.37186	9.85E-09	0.0405229	duplication
chr4 99714901 99716200	1300	0.0707634	4.39E-06	0.424242	deletion
chr4 99730601 99733400	2800	1.40061	0.0224325	0.0872483	duplication
chr4 100409401 100427900	18500	1.28166	3.45E-11	0.0783357	duplication
chr4 100438201 100438700	500	0	13.0183	0.0434783	deletion
chr4 100450701 100451700	1000	0.0199062	2.64E-06	0	deletion
chr4 101322601 101329200	6600	0.0386341	2.41E-11	0.424242	deletion
chr4 102093801 102102500	8700	1.36808	0.000100012	0.0635471	duplication
chr4 102518701 102519200	500	0.0146176	0.533258	0	deletion
chr4 102872201 102873300	1100	0.117439	0.000515319	0.4	deletion
chr4 102940101 102940700	600	0.0435015	0.17408	0.333333	deletion
chr4 103039201 103040300	1100	0	3.08E-07	0	deletion
chr4 103101201 103102300	1100	0.0859278	1.20E-05	0.310345	deletion
chr4 104389901 104390800	900	0.0289229	8.63E-07	0.2	deletion
chr4 104470901 104479500	8600	1.3751	0.000292212	0.0741586	duplication
chr4 104839901 104848400	8500	1.37212	5.28E-08	0.037844	duplication
chr4 105602001 105602400	400	0.0628635	94.4456	0.230769	deletion
chr4 105886301 105893100	6800	1.35447	0.000001759	0.0615727	duplication
chr4 106872401 106877300	4900	1.40779	0.0269636	0.096099	duplication
chr4 106935101 106936400	1300	0.0331412	1.13E-06	0.0555556	deletion
chr4 107146101 107147000	900	0.0738071	0.0379163	0.16129	deletion
chr4 107180601 107183400	2800	1.43139	0.0360585	0.0547264	duplication
chr4 107651801 107652300	500	0.0783719	31.7939	0.0555556	deletion
chr4 107678101 107694700	16600	1.27468	0	0.0346932	duplication
chr4 108035601 108046500	10900	1.28956	6.90E-09	0.0346821	duplication
chr4 109142101 109143200	1100	0.0359197	1.33E-05	0.0769231	deletion
chr4 109194601 109195100	500	0.0785483	32.6198	0.0714286	deletion
chr4 109309701 109314300	4600	1.31559	0.0289856	0.0247748	duplication
chr4 109471201 109472100	900	0.0154306	1.52E-07	0.0769231	deletion
chr4 110095401 110100200	4800	1.27309	0.00148616	0.01427	duplication
chr4 110178101 110179500	1400	0.20567	0.0406352	0.392857	deletion
chr4 110247501 110257800	10300	1.48261	8.83E-06	0.0744921	duplication
chr4 111285601 111289000	3400	0.353238	6.68E-08	0.52988	deletion
chr4 111454801 111462000	7200	1.3771	6.29E-09	0.0480704	duplication
chr4 111555601 111559100	3500	1.40801	0.00487844	0.05	duplication
chr4 111594401 111595000	600	0.075877	11.3995	0.0833333	deletion
chr4 111648701 111661500	12800	1.51482	0.0898679	0.121815	duplication
chr4 111692801 111701700	8900	1.31274	0.000477417	0.0445487	duplication
chr4 111759101 111763300	4200	0.171976	3.79E-11	0.417266	deletion
chr4 112626601 112627300	700	0.119922	1.99846	0.0689655	deletion
chr4 113412401 113418900	6500	0.339536	2.45E-11	0.205128	deletion
chr4 113432301 113433300	1000	0.00663539	1.59E-10	0.0555556	deletion
chr4 114014501 114021800	7300	0.0752672	2.18E-11	0.256637	deletion
chr4 114741301 114751300	10000	1.2948	0.000196577	0.0761043	duplication
chr4 114964201 114966200	2000	0.246146	0.000332676	0.344444	deletion
chr4 115078101 115083900	5800	0.190283	2.75E-11	0.287805	deletion
chr4 115449601 115457400	7800	1.54594	0.00015021	0.119209	duplication
chr4 115488301 115489000	700	0.0676538	4.22818	0.0434783	deletion
chr4 115613801 115616000	2200	1.50748	0.00670764	0.0181087	duplication
chr4 116229401 116230000	600	0.131597	7.26653	1	deletion
chr4 116339501 116346200	6700	1.36799	1.26E-06	0.0190337	duplication
chr4 116488201 116494300	6100	1.31051	0.000247924	0.0178876	duplication
chr4 116729101 116730100	1000	0.215601	1.05103	0.173913	deletion
chr4 117960501 117961800	1300	0.270346	0.03187	0.025	deletion
chr4 118085501 118086800	1300	0.0411722	3.13E-08	0.210526	deletion
chr4 118330701 118331700	1000	0.00712107	1.59E-10	0	deletion
chr4 118359701 118360200	500	0	13.0183	0	deletion
chr4 118623501 118625500	2000	0.2537	1.24E-05	0.788889	deletion
chr4 118657101 118660900	3800	2.16887	1.17E-09	0.0115798	duplication
chr4 118797101 118799700	2600	0.419348	0.00358865	0.464706	deletion
chr4 119051101 119051800	700	0	0.0331062	0.318182	deletion
chr4 119057001 119062700	5700	0.0129084	2.80E-11	0.763158	deletion
chr4 119078201 119086700	8500	1.35724	1.35E-09	0.0258368	duplication
chr4 119457601 119460500	2900	0.362561	1.18E-05	0.554878	deletion
chr4 119482701 119484500	1800	0.239063	0.000868621	0.22973	deletion
chr4 119492101 119492600	500	0.0434225	9.29204	0.25	deletion
chr4 119569501 119570900	1400	0.0389012	1.14E-10	0.862745	deletion
chr4 119680601 119681200	600	0.132419	9.67211	0.826087	deletion
chr4 120246501 120253600	7100	0.215243	2.24E-11	0.42449	deletion
chr4 120312001 120312600	600	0.152783	23.8814	0.317073	deletion
chr4 120363301 120368300	5000	0.681706	0.0339415	0.172962	deletion
chr4 120428301 120434800	6500	0.725109	0.00494473	0.192469	deletion
chr4 120570801 120598600	27800	1.37297	0	0.0251999	duplication
chr5 1 13600	13600	206.687	0.000428653	0.416419	duplication
chr5 62201 66100	3900	0.145393	4.09E-11	0.441176	deletion
chr5 130201 134200	4000	0.0864063	3.98E-11	0.285714	deletion
chr5 135801 150200	14400	1.43735	0.00541932	0.0695053	duplication
chr5 293401 301600	8200	1.47575	0	0.0809578	duplication
chr5 363201 365400	2200	0.00593351	7.24E-11	0.111111	deletion
chr5 1344001 1346900	2900	0.292545	0.0587869	0.0653595	deletion
chr5 1369601 1370100	500	0.010447	0.136873	0	deletion
chr5 1457201 1466400	9200	1.53687	0.0341092	0.145714	duplication
chr5 1555001 1556800	1800	0.270715	0.00218812	0.358696	deletion
chr5 1566701 1567700	1000	0.219789	0.711338	0.210526	deletion
chr5 1993001 1995400	2400	0.179185	2.75E-06	0.415584	deletion
chr5 2096501 2107200	10700	1.34912	6.85E-10	0.0724089	duplication
chr5 2212501 2214000	1500	0	1.06E-10	0	deletion
chr5 2217301 2218000	700	0.0643033	0.0502753	0.0952381	deletion
chr5 2266201 2272700	6500	1.30599	0.00369481	0.0420561	duplication
chr5 2291201 2292500	1300	0.154471	0.00980063	0.27907	deletion
chr5 2473901 2478800	4900	1.31173	0.0256904	0.0735294	duplication
chr5 2630001 2631100	1100	0.0790106	0.000374212	0.5	deletion
chr5 2808201 2809100	900	0.0937633	0.00693832	0.347826	deletion
chr5 2910101 2920100	10000	0.489414	6.98E-09	0.519499	deletion
chr5 3085201 3085800	600	0	0.641123	0.111111	deletion
chr5 3154701 3156100	1400	0.0133086	1.14E-10	0.0740741	deletion
chr5 3291001 3295800	4800	0.205124	3.32E-11	0.125	deletion
chr5 3453901 3457400	3500	0.13051	4.55E-11	0.472527	deletion
chr5 3810201 3811200	1000	0.165506	0.00233234	0.709677	deletion
chr5 3924301 3925700	1400	1.53024	0.0164741	0.0192926	duplication
chr5 4183801 4184300	500	0.118951	6.22051	0.318182	deletion
chr5 4748401 4750600	2200	2.47883	0.0235142	0.926764	duplication
chr5 5750701 5751500	800	0.238424	1.74121	0.545455	deletion
chr5 5939501 5940400	900	0.00625103	2.66E-09	0.2	deletion
chr5 6199101 6200500	1400	0.352991	0.0254443	0.406593	deletion
chr5 6293401 6304100	10700	1.32814	6.02E-08	0.0627973	duplication
chr5 6309501 6310300	800	0.257116	11.4661	0.345455	deletion
chr5 6348301 6359800	11500	1.32615	1.54E-05	0.0510753	duplication
chr5 6383701 6386300	2600	0.017462	6.13E-11	0	deletion
chr5 6437501 6444800	7300	1.36737	0.000130016	0.0880721	duplication
chr5 6685301 6685800	500	0.124655	124.572	0.75	deletion
chr5 7744501 7745500	1000	0.250989	0.00881002	0.584906	deletion
chr5 7845701 7846300	600	0.0642111	4.35915	0.0454545	deletion
chr5 7927001 7928200	1200	0.0739693	0.000135253	0.25	deletion
chr5 8015501 8016600	1100	0.289802	0.658415	0.870968	deletion
chr5 8261401 8266600	5200	1.2823	0.03037	0.0142132	duplication
chr5 8612501 8616300	3800	1.3074	0.0159165	0.0737135	duplication
chr5 8877901 8879200	1300	0.501976	0.000445943	0.0550459	deletion
chr5 9281001 9289000	8000	1.27936	2.13E-07	0.0183607	duplication
chr5 9300401 9301800	1400	0.0519362	2.07E-07	0.571429	deletion
chr5 9563901 9565000	1100	0.307495	0.00330101	0.0344828	deletion
chr5 9637301 9643200	5900	2.93517	0.00254022	0.54986	duplication
chr5 9774201 9785200	11000	1.31552	0.0396487	0.0686916	duplication
chr5 10139801 10142400	2600	0.0285592	6.13E-11	0.16	deletion
chr5 10529801 10530300	500	0.026117	5.68023	0	deletion
chr5 10702101 10702900	800	0.133715	1.72763	0.190476	deletion
chr5 11047701 11049000	1300	0.251361	0.00497013	0.160714	deletion
chr5 11140501 11141400	900	0.0195657	2.78E-05	0.111111	deletion
chr5 11502401 11504100	1700	0.0665949	9.37E-11	0.461538	deletion
chr5 11597501 11598100	600	0.0535464	0.457149	0.105263	deletion
chr5 11601501 11607300	5800	1.41864	1.25E-06	0.0383973	duplication
chr5 11721701 11730300	8600	1.35744	0.00181109	0.0886443	duplication
chr5 12566601 12573200	6600	1.38396	9.95E-09	0.0415452	duplication
chr5 12647901 12648800	900	0.0958988	0.00685256	1	deletion
chr5 12651401 12654100	2700	0.132385	5.90E-11	0.985507	deletion
chr5 13066301 13066900	600	0.230358	0.477348	0.0740741	deletion
chr5 13125401 13129700	4300	0.144105	3.71E-11	0.547009	deletion
chr5 13702101 13703000	900	0.0285164	0.000601298	0	deletion
chr5 13953401 13953900	500	0	13.0183	0.263158	deletion
chr5 14004101 14013300	9200	1.29146	1.32E-06	0.0599209	duplication
chr5 14569401 14573700	4300	1.45556	0.000692274	0.124575	duplication
chr5 14632001 14633800	1800	0.262005	7.73E-06	0.915663	deletion
chr5 14917401 14924900	7500	1.39754	1.33E-06	0.0870406	duplication
chr5 14984001 14985600	1600	0.387499	0.0459909	0.179245	deletion
chr5 15207201 15207600	400	0	283.626	0	deletion
chr5 15435101 15456200	21100	0.494632	7.55E-12	0.097867	deletion
chr5 15564701 15567400	2700	1.83529	0.00305738	0.0550071	duplication
chr5 15861901 15862400	500	0.135332	48.1351	0.230769	deletion
chr5 16100601 16104700	4100	1.35196	0.000298284	0.0386473	duplication
chr5 16461601 16462300	700	0.174887	3.95333	0.425	deletion
chr5 16706001 16712100	6100	1.31442	0.00333126	0.0398268	duplication
chr5 16782101 16784000	1900	0.0355077	8.39E-11	0.137931	deletion
chr5 16865701 16874500	8800	0.413955	1.81E-11	0.0753676	deletion
chr5 16879101 16886500	7400	0.405992	2.15E-11	0.382353	deletion
chr5 17001501 17002400	900	0.0725477	0.000672604	0.727273	deletion
chr5 17013101 17013900	800	0	0.00176882	0.0434783	deletion
chr5 17110301 17112000	1700	0.262603	7.40E-05	0.435294	deletion
chr5 18168901 18176100	7200	1.34943	0.0453398	0.0618982	duplication
chr5 18271701 18272100	400	0	283.626	0	deletion
chr5 18536901 18539400	2500	0.211678	1.91E-10	0.471264	deletion
chr5 18541801 18543300	1500	0.219157	0.00157752	0.630769	deletion
chr5 18834401 18838700	4300	1.48291	7.05E-05	0.0810526	duplication
chr5 19856401 19857100	700	0.0753057	0.102103	0.545455	deletion
chr5 20082301 20086800	4500	1.47119	1.75E-06	0.0355277	duplication
chr5 20456701 20459100	2400	0.385918	4.49E-05	0.813665	deletion
chr5 20530801 20536900	6100	1.43758	0.00059108	0.101415	duplication
chr5 21377001 21377500	500	0	13.0183	0	deletion
chr5 21665301 21668100	2800	1.50265	0.000238964	0.0637959	duplication
chr5 21707801 21708400	600	0.0465896	1.84966	0.142857	deletion
chr5 21915301 21915900	600	0	0.641123	0	deletion
chr5 22771701 22785100	13400	1.63014	0.0452527	0.180138	duplication
chr5 24456501 24459900	3400	0.369006	4.69E-11	0.427136	deletion
chr5 24606401 24627000	20600	1.18722	0.000153599	0.040637	duplication
chr5 25129301 25130600	1300	0.0410166	5.74E-07	0	deletion
chr5 26409301 26411100	1800	0.125877	1.73E-07	0.48	deletion
chr5 26709501 26716200	6700	1.38268	0.00473319	0.0466431	duplication
chr5 27306201 27306900	700	0.0370621	0.277784	0	deletion
chr5 28637801 28638800	1000	0.013576	8.02E-08	0	deletion
chr5 28639901 28641300	1400	0	1.14E-10	0	deletion
chr5 28737501 28754600	17100	1.3385	0	0.0506329	duplication
chr5 29174401 29176700	2300	0.0963241	1.39E-10	0.218182	deletion
chr5 29264301 29287900	23600	1.34975	0	0.0510421	duplication
chr5 29685001 29691500	6500	1.34169	0.000582191	0.0470316	duplication
chr5 30080101 30082900	2800	0.134234	5.69E-11	0.619048	deletion
chr5 30928101 30936800	8700	1.37677	0.000162336	0.0613048	duplication
chr5 31119301 31126600	7300	1.42197	4.37E-11	0.0356671	duplication
chr5 31136801 31138000	1200	0.0293485	1.72E-06	0	deletion
chr5 31273201 31283100	9900	1.41825	3.54E-10	0.0380488	duplication
chr5 31339401 31397300	57900	0.27329	2.75E-12	0.517647	deletion
chr5 31400801 31401900	1100	0.331066	0.00828634	0.535714	deletion
chr5 31498401 31508700	10300	0.182515	1.55E-11	0.8	deletion
chr5 31509901 31518100	8200	1.35853	0.000456991	0.0667476	duplication
chr5 32243001 32243800	800	0.0986742	0.0864925	0.448276	deletion
chr5 32249701 32254200	4500	1.49137	0.00015271	0.106968	duplication
chr5 32970901 32971500	600	0.0224603	0.0186761	0.0769231	deletion
chr5 33650201 33651600	1400	0.0818231	6.56E-07	0.628571	deletion
chr5 34184301 34184800	500	0.0122279	0.258696	0	deletion
chr5 35810501 35811100	600	0.0951079	12.9657	0.958333	deletion
chr5 36445301 36447600	2300	0.398231	0.0315659	0.864286	deletion
chr5 36644201 36645100	900	0.102904	0.00546046	0.416667	deletion
chr5 36673901 36674700	800	0.0815188	0.125731	0.666667	deletion
chr5 36757401 36772200	14800	1.34385	0	0.055353	duplication
chr5 36884901 36894000	9100	1.35238	1.54E-09	0.030888	duplication
chr5 36976301 36978000	1700	0.404873	0.0116035	0.13913	deletion
chr5 37328801 37337200	8400	1.34326	3.84E-06	0.0708709	duplication
chr5 37746901 37752500	5600	0.126846	2.85E-11	0.37963	deletion
chr5 37884301 37886200	1900	0.0514396	8.39E-11	0.439024	deletion
chr5 38182301 38196900	14600	1.39261	4.07E-07	0.0553926	duplication
chr5 38257101 38258200	1100	0.206565	0.00331261	0.454545	deletion
chr5 38308501 38313400	4900	1.31761	0.024233	0.0198537	duplication
chr5 38361401 38362200	800	0.130925	0.141267	0.291667	deletion
chr5 39165601 39168100	2500	0.0554507	6.37E-11	0.606061	deletion
chr5 39454201 39454700	500	0.0526334	4.8992	0.214286	deletion
chr5 39753901 39755100	1200	0.0658653	0.00013298	0.0909091	deletion
chr5 39845301 39854800	9500	1.40669	0.000405607	0.0424457	duplication
chr5 39898801 39903100	4300	2.48996	0	1	duplication
chr5 40019601 40025900	6300	1.37706	1.20E-07	0.0346908	duplication
chr5 40096001 40110100	14100	1.3035	1.54E-09	0.0597125	duplication
chr5 40127101 40128200	1100	0.047504	5.46E-06	0.133333	deletion
chr5 40169901 40170600	700	0.047476	0.29695	0.611111	deletion
chr5 40181701 40182500	800	0.243666	0.0811457	0.26087	deletion
chr5 40468001 40468400	400	0.0161232	22.6058	0.571429	deletion
chr5 41476001 41476600	600	0.0463435	1.65498	0	deletion
chr5 41640701 41641800	1100	0.202812	0.0811606	0.477273	deletion
chr5 41948201 41965400	17200	1.39553	1.03E-07	0.0614777	duplication
chr5 42524101 42524600	500	0	13.0183	0.368421	deletion
chr5 42578301 42579000	700	0.0193857	0.00037807	0.125	deletion
chr5 43628301 43628900	600	0.0224603	0.0186761	0.0714286	deletion
chr5 43991901 43998000	6100	1.40822	0.000217552	0.104524	duplication
chr5 44224901 44238600	13700	1.35252	1.95E-07	0.0799283	duplication
chr5 44410801 44419300	8500	1.26077	0.0160138	0.0440447	duplication
chr5 44861201 44861800	600	0	0.641123	0.214286	deletion
chr5 45082101 45092300	10200	1.37568	2.82E-08	0.0646259	duplication
chr5 45216701 45218400	1700	0.0191967	9.37E-11	0	deletion
[truncated: 7,063 more rows]
