# Supplementary material for: Genome Scan for Variable Genes Involved in Environmental Adaptations of Nubian Ibex
Source: J Mol Evol. 2021 Jun 17;89(7):448–57. doi: 10.1007/s00239-021-10015-3 (PMC8318948; doi:10.1007/s00239-021-10015-3)
Supplement: Supplementary file 12 — Supplementary file12 (CSV 835 kb) Raw and filtered CNVs detected across the three analyzed Nubian ibex genomes [file 239_2021_10015_MOESM12_ESM.csv]

Raw-CNVs detected in Nubian ibex sampled from South Africa
Chrom CNV_start CNV_end CNV_size Normalized_read_depth	P value	q0	CNV type
chr1 1 5600	5600	0.118396	2.84594E 11	0.391061	deletion
chr1 103701 104100	400	0.0741289	187.325	0	deletion
chr1 148201 148700	500	0.411391	21.9057	0	deletion
chr1 187301 187700	400	0.0176325	29.6996	0	deletion
chr1 246101 247100	1000	0.507588	19.9362	0.0609756	deletion
chr1 302801 304700	1900	0.591912	0.020629	0.0324484	deletion
chr1 476301 476500	200	0	113672	0	deletion
chr1 565501 566800	1300	0.419585	0.418438	0.00699301	deletion
chr1 653701 654100	400	0.133387	3523.09	0.153846	deletion
chr1 1457401 1457700	300	0.119116	16196.2	0.0816327	deletion
chr1 1508201 1508900	700	0.409673	5.32684	0.0337079	deletion
chr1 1576301 1579000	2700	0.0955475	5.90269E 11	0.0481928	deletion
chr1 1619501 1620300	800	0.180044	1.1852	0.0204082	deletion
chr1 1668601 1670400	1800	0.588279	0.0498595	0.0368098	deletion
chr1 1687401 1687900	500	0.181553	197.184	0.65	deletion
chr1 1971701 1972700	1000	0.13803	0.0487574	0.142857	deletion
chr1 2064901 2065600	700	0.0772374	0.559507	0	deletion
chr1 2327301 2328600	1300	0.357055	0.000306793	0.0724638	deletion
chr1 2447501 2448100	600	0.177257	661.656	0	deletion
chr1 2618201 2620700	2500	0.246258	4.75657E 06	0.472081	deletion
chr1 3027301 3030100	2800	0.375803	0.0022945	0.31085	deletion
chr1 3090701 3091700	1000	0.332196	2.67093	0.264957	deletion
chr1 3173301 3174400	1100	0.0264954	3.33523E 07	0.153846	deletion
chr1 3187701 3189200	1500	0.405561	0.233358	0.142857	deletion
chr1 3246801 3247000	200	0.0177271	58306.9	0	deletion
chr1 3252401 3253900	1500	0.0389288	1.06248E 10	0.418182	deletion
chr1 3496301 3497100	800	0.0168796	0.000129889	0	deletion
chr1 3565401 3566300	900	0.35224	1.81897	0.264151	deletion
chr1 3569001 3570400	1400	0.277675	0.0389686	0.580882	deletion
chr1 3572001 3573200	1200	0.125997	0.00248882	0.407407	deletion
chr1 3597501 3597800	300	0	1973.78	0	deletion
chr1 3727101 3727800	700	0.172762	6.39325	0.186047	deletion
chr1 3730901 3733600	2700	0.444128	0.00184505	0.133144	deletion
chr1 3881901 3882300	400	0.118759	1119.18	0.666667	deletion
chr1 3893601 3894500	900	0.0511623	0.00800424	0.0487805	deletion
chr1 4238601 4238900	300	0.0797318	23767.3	0	deletion
chr1 4347201 4350100	2900	0.411686	7.24939E 05	0.108571	deletion
chr1 4508801 4510700	1900	0.178055	0.0018439	0.145299	deletion
chr1 4725401 4726200	800	0.266664	20.7796	0.24359	deletion
chr1 4829401 4830100	700	0.0918703	8.5115	0.0212766	deletion
chr1 5357101 5357400	300	0.0350815	4211.06	0	deletion
chr1 5664201 5678400	14200	0.46189	1.12234E 11	0.772047	deletion
chr1 5680101 5680700	600	0.180167	204.538	0.230769	deletion
chr1 5844501 5846800	2300	0.289135	4.07391E 06	0.163551	deletion
chr1 5848401 5849300	900	0.342116	7.97081	0.591398	deletion
chr1 5908401 5911100	2700	0.0209088	5.90269E 11	0.208333	deletion
chr1 6017701 6018100	400	0.261976	715.618	0	deletion
chr1 6384901 6385300	400	0.0420303	93.8823	0	deletion
chr1 6390201 6390700	500	0.102249	395.991	0.348837	deletion
chr1 6459601 6460000	400	0.0792188	1174.94	0.186047	deletion
chr1 6861801 6862100	300	0.0242333	493.605	0.961538	deletion
chr1 6889301 6890600	1300	0.0553023	2.9251E 07	0.0784314	deletion
chr1 7153701 7154400	700	0.392691	7.38484	0	deletion
chr1 7232601 7234100	1500	0.17027	8.16454E 05	0.209524	deletion
chr1 7542101 7542300	200	0	113672	0.95	deletion
chr1 7559801 7561900	2100	0	7.58917E 11	0	deletion
chr1 7598301 7599100	800	0.00838955	4.74133E 08	0	deletion
chr1 7633101 7633800	700	0.378823	19.5136	0	deletion
chr1 7655701 7656200	500	0.320806	559.542	0	deletion
chr1 7887601 7888400	800	0.241942	6.95699	0.60274	deletion
chr1 8466701 8469600	2900	0.708208	0.0454556	0.0434783	deletion
chr1 8529901 8534600	4700	1.48034	0.000747851	0.139659	duplication
chr1 9164201 9164700	500	0.0355702	7.70769	0.0263158	deletion
chr1 9273201 9273900	700	0.26328	3.4507	0	deletion
chr1 9415801 9416900	1100	0.00670566	1.44884E 10	0.133333	deletion
chr1 9719201 9721200	2000	0.330817	0.000230954	0.656109	deletion
chr1 9944901 9948200	3300	0.574446	0.000228285	0.0773196	deletion
chr1 9977601 9980200	2600	0.41448	6.12971E 11	0.0359281	deletion
chr1 10053601 10055900	2300	0.167295	6.92924E 11	0.618421	deletion
chr1 10067701 10070400	2700	0.415054	2.16676E 05	0.536458	deletion
chr1 10230701 10231300	600	0.274053	31.7196	0	deletion
chr1 10455501 10456600	1100	0.274998	0.0528389	0.672566	deletion
chr1 10568501 10569600	1100	0.344504	0.113144	0.43609	deletion
chr1 10692501 10692900	400	0.0191199	38.0339	0	deletion
chr1 10861701 10862100	400	0.150784	2286.99	0.148148	deletion
chr1 10862701 10866800	4100	0.412201	3.63447E 08	0.601562	deletion
chr1 10904201 10905600	1400	0.0431822	1.13838E 10	0.333333	deletion
chr1 10921101 10921800	700	0.0345094	0.000521199	0.184211	deletion
chr1 11026401 11028100	1700	0.326121	7.78113E 08	0.346591	deletion
chr1 11572001 11572500	500	0.237643	580.535	0	deletion
chr1 11615601 11619800	4200	0.571021	0.00100505	0.153305	deletion
chr1 11624201 11625000	800	0.0505843	0.0163835	0.289474	deletion
chr1 11759801 11760000	200	0.0351257	3054.45	0.0322581	deletion
chr1 11968501 11975100	6600	0.27012	2.41474E 11	0.566787	deletion
chr1 11978101 11983900	5800	0.35404	2.7478E 11	0.936791	deletion
chr1 12122601 12123000	400	0.268802	388.451	0	deletion
chr1 12180801 12181500	700	0.253331	4.88801	0.123077	deletion
chr1 12274301 12274800	500	0.31534	195.646	0	deletion
chr1 12378301 12378900	600	0.0923695	19.881	0.272727	deletion
chr1 12437401 12438900	1500	0.184599	0.000213723	0.377551	deletion
chr1 12611301 12613100	1800	0.550106	0.000614512	0.585284	deletion
chr1 12624201 12625700	1500	0.483247	0.102184	0.00411523	deletion
chr1 12628501 12628800	300	0.0669668	16348.8	0.255319	deletion
chr1 12679001 12686000	7000	0.140173	2.27675E 11	0.129032	deletion
chr1 12771301 12774300	3000	0.41803	0.00174584	0.330864	deletion
chr1 13095301 13096100	800	0	2.17888E 05	0.4	deletion
chr1 13110301 13110600	300	0.0676009	4186.62	0.0731707	deletion
chr1 13335201 13335800	600	0.0828207	45.1582	0.215686	deletion
chr1 13510101 13510800	700	0	0.000764057	0	deletion
chr1 13515101 13516500	1400	0.409331	0.0130619	0.740741	deletion
chr1 13586701 13592900	6200	0.274182	2.57052E 11	0.88381	deletion
chr1 13729701 13730100	400	0	43.0577	0	deletion
chr1 13978201 13978800	600	0.31001	86.9658	0.892857	deletion
chr1 14621901 14622500	600	0.425041	486.22	0.0107527	deletion
chr1 14639401 14640200	800	0.307489	9.58032	0.0666667	deletion
chr1 14795601 14798800	3200	0.036273	4.98039E 11	0.492063	deletion
chr1 14901301 14901900	600	0.343402	72.5546	0	deletion
chr1 15121301 15121900	600	0.268626	87.5067	0.430769	deletion
chr1 15123001 15126100	3100	0.28134	1.02821E 10	0.363636	deletion
chr1 15337101 15337900	800	0.0301132	0.00810977	0.155556	deletion
chr1 15393301 15395000	1700	0.450331	0.00574959	0.00833333	deletion
chr1 15426401 15427800	1400	0.0477863	5.76473E 07	0.0571429	deletion
chr1 15562701 15563200	500	0.335057	486.127	0.0169492	deletion
chr1 15688801 15691000	2200	0.404527	0.000542387	0.678233	deletion
chr1 15692901 15693400	500	0.302242	699.401	0.363636	deletion
chr1 15710501 15714800	4300	0.0683106	3.70634E 11	0.456311	deletion
chr1 15767201 15770300	3100	0.628658	0.000116745	0	deletion
chr1 15802401 15802800	400	0.241206	1495.75	0	deletion
chr1 16312301 16312700	400	0.310095	146.562	0.05	deletion
chr1 16354201 16356200	2000	0.010081	7.96863E 11	0.134615	deletion
chr1 16590001 16591100	1100	0.00355546	1.44884E 10	0.129032	deletion
chr1 16978301 16979200	900	0.208209	0.613636	0.730337	deletion
chr1 17993701 17994100	400	0.167702	2793.72	0.297872	deletion
chr1 18470601 18471000	400	0.20049	1281.69	0.209302	deletion
chr1 18763301 18764600	1300	0.00515945	1.22594E 10	0.0434783	deletion
chr1 18851301 18851900	600	0.382981	208.201	0.0119048	deletion
chr1 19654501 19655200	700	0.145429	3.73911	0.243902	deletion
chr1 19933701 19934000	300	0.0324208	914.939	0	deletion
chr1 20151401 20152000	600	0.057109	1.56729	0.170732	deletion
chr1 20506701 20507600	900	0.0632431	0.0195493	0.136364	deletion
chr1 20918501 20918900	400	0.0751097	2704.85	0.0212766	deletion
chr1 21719801 21723200	3400	0.296284	3.2812E 10	0.162162	deletion
chr1 22170501 22171400	900	0.284722	0.400459	0.483607	deletion
chr1 22326201 22327500	1300	2.15343	0.00594986	0.011236	duplication
chr1 22339801 22340500	700	0.255885	211.62	0.459459	deletion
chr1 22349001 22350600	1600	0.644354	0.0311753	0.00621118	deletion
chr1 22422101 22423600	1500	0.165854	8.57832E 05	0.56962	deletion
chr1 23092801 23093000	200	0	113672	0	deletion
chr1 23140801 23141500	700	0.310986	125.383	0	deletion
chr1 23313101 23313600	500	0.0401226	4.71632	0.111111	deletion
chr1 23599301 23599600	300	0.128029	1865.77	0.24	deletion
chr1 23865701 23879400	13700	143.824	3.72257E 10	0.244171	duplication
chr1 24241401 24241800	400	0	43.0577	0.030303	deletion
chr1 24251501 24253800	2300	1.28092	0.0264878	0.0208817	duplication
chr1 24431501 24432100	600	0.206235	16.6208	0.365385	deletion
chr1 24462201 24463500	1300	0.0187547	1.22594E 10	0.127273	deletion
chr1 24473101 24473500	400	0.246986	4142.15	0.34	deletion
chr1 24741301 24742300	1000	0.352018	0.076341	0.00877193	deletion
chr1 25297301 25297900	600	0.0615474	33.6243	0	deletion
chr1 25438401 25439300	900	0.246237	0.483185	0.135802	deletion
chr1 25798301 25802800	4500	0.0114059	3.54161E 11	0.5	deletion
chr1 26160301 26161400	1100	0.369813	1.71141	0.358209	deletion
chr1 26352801 26353500	700	0.16389	24.3544	0.294118	deletion
chr1 26609601 26610900	1300	0.336199	0.152609	0.529762	deletion
chr1 26734701 26735400	700	0.0384653	0.0256137	0	deletion
chr1 26838701 26839600	900	0.464493	0.770296	0.0149254	deletion
chr1 26911701 26912300	600	0.363078	218.866	0.0253165	deletion
chr1 27022001 27022200	200	0	113672	0.25641	deletion
chr1 27034701 27036500	1800	0.0764273	8.85403E 11	0.225806	deletion
chr1 27141501 27142100	600	0.214098	78.8368	0	deletion
chr1 27164401 27166800	2400	0.313129	7.09162E 05	0.253061	deletion
chr1 27183301 27184400	1100	0.165053	0.293327	0.254902	deletion
chr1 27188201 27190200	2000	0.202758	1.28669E 06	0.137681	deletion
chr1 27208801 27209500	700	0.179183	4.55438	0.107143	deletion
chr1 27367501 27375000	7500	0.371755	2.12497E 11	0.147837	deletion
chr1 27659601 27660900	1300	0.100735	0.00135965	0.318681	deletion
chr1 27983201 27984300	1100	0	5.79536E 10	0	deletion
chr1 27997401 28005400	8000	0.510088	1.99216E 11	0.900415	deletion
chr1 28249701 28250100	400	0.236927	776.226	0.195652	deletion
chr1 28988801 28990000	1200	0.0322879	1.15279E 07	0	deletion
chr1 29289501 29290000	500	0.101991	39.6106	0.592593	deletion
chr1 29463001 29466000	3000	0.293321	5.31242E 11	0.255892	deletion
chr1 29789201 29791100	1900	0.333551	0.000797725	0.222749	deletion
chr1 30120201 30120900	700	0.0287098	0.0574567	0	deletion
chr1 30146501 30152100	5600	0.0401283	2.84594E 11	0.630435	deletion
chr1 30470901 30472600	1700	0.0239296	9.37485E 11	0.62963	deletion
chr1 30569701 30570100	400	0.0338914	75.6468	0.222222	deletion
chr1 30591301 30592200	900	0.368908	8.1965	0.905797	deletion
chr1 30730601 30731100	500	0.100839	165.668	0.181818	deletion
chr1 30908801 30909200	400	0.265007	2812.89	0.38	deletion
chr1 30991601 30992300	700	0.454501	1.85074	0.0377358	deletion
chr1 31081501 31082000	500	0.0815472	1.22952	0.388889	deletion
chr1 31095101 31095500	400	0.25089	519.083	0	deletion
chr1 31435001 31435700	700	0.365084	157.311	0	deletion
chr1 31510101 31510500	400	0.0259061	96.512	0	deletion
chr1 31513301 31517300	4000	0.676208	3.01338E 06	0.00997506	deletion
chr1 31537301 31538000	700	0.29016	127.18	0.0263158	deletion
chr1 31901101 31901500	400	0	43.0577	0.0384615	deletion
chr1 31951401 31951700	300	0.0792327	23447.6	0.0434783	deletion
chr1 32314201 32315000	800	0.295944	109.086	0.0425532	deletion
chr1 32763901 32764700	800	0.508755	5.05238	0.0592593	deletion
chr1 32843101 32843700	600	0.0281749	0.0152034	0.0857143	deletion
chr1 32974601 32977800	3200	0.226064	4.98039E 11	0.351111	deletion
chr1 33237701 33239200	1500	0.2435	1.19423E 05	0.751515	deletion
chr1 33241801 33244400	2600	0.490396	0.0321878	0.337531	deletion
chr1 33361501 33370800	9300	0.0602515	1.71368E 11	0.555556	deletion
chr1 34015101 34017000	1900	0.298622	0.000180481	0.101523	deletion
chr1 34036501 34038600	2100	0.354202	0.0381987	0.00458716	deletion
chr1 34041701 34042300	600	0.162379	71.4488	0.183673	deletion
chr1 34059601 34060000	400	0.243622	847.014	0	deletion
chr1 34350001 34353000	3000	0.232726	3.26496E 06	0.110048	deletion
chr1 34447101 34448000	900	0.107558	0.0117685	0.12	deletion
chr1 34480801 34481800	1000	0.02009	2.87126E 06	0	deletion
chr1 35033001 35033900	900	0.458069	18.8663	0.0294118	deletion
chr1 35628601 35629200	600	0.386855	364.412	0.025641	deletion
chr1 35848401 35848600	200	0	113672	0.0204082	deletion
chr1 36008101 36008700	600	0.0060875	0.000248034	0.117647	deletion
chr1 36156501 36157800	1300	0.437176	0.00586	0.0162162	deletion
chr1 36249101 36251000	1900	2.08243	0.00467825	0.837312	duplication
chr1 36504801 36506200	1400	0.173252	6.52323E 06	0.54717	deletion
chr1 36918301 36918800	500	0.3632	58.5848	0	deletion
chr1 36922201 36922400	200	0	113672	0	deletion
chr1 37126001 37126700	700	0.189118	14.7957	0.846154	deletion
chr1 37379601 37380400	800	0.136771	1.96076	0.0701754	deletion
chr1 37656701 37658300	1600	0.443188	0.0284317	0.294643	deletion
chr1 38041401 38041800	400	0.0502251	754.461	0	deletion
chr1 38268601 38270600	2000	0.551415	7.54788E 07	0.0431034	deletion
chr1 38376801 38377500	700	0.305982	122.853	0.657534	deletion
chr1 38489801 38507900	18100	0.283541	8.80511E 12	0.892557	deletion
chr1 38672901 38673400	500	0.296418	3136.12	0.884058	deletion
chr1 38776601 38777700	1100	0.0766055	0.00766285	0.135593	deletion
chr1 38806701 38807100	400	0.0930645	5400.29	0.22449	deletion
chr1 38855201 38855700	500	0.0547904	33.0701	0.0416667	deletion
chr1 38879301 38882900	3600	0.729643	0.00106944	0.0522959	deletion
chr1 39072501 39073600	1100	0.287825	0.0375032	0.663636	deletion
chr1 39415901 39417800	1900	0.325768	0.000792817	0.712871	deletion
chr1 39418901 39420200	1300	0.376214	0.459889	0.78022	deletion
chr1 39450601 39450900	300	0.171865	1260.59	0.461538	deletion
chr1 39621301 39622900	1600	0.236533	0.00110558	0.705882	deletion
chr1 39773801 39774400	600	0.207597	0.159561	0.866667	deletion
chr1 39777501 39778200	700	0.182604	45.2326	0.967213	deletion
chr1 40311701 40312200	500	0	1.05473	0	deletion
chr1 40527101 40527400	300	0.0455764	7257.72	0	deletion
chr1 40658301 40659100	800	0.466048	13.9217	0.00806452	deletion
chr1 40685401 40686500	1100	0.386702	0.052456	0.246269	deletion
chr1 40816601 40822000	5400	0.358069	2.95134E 11	0.964602	deletion
chr1 40832701 40848300	15600	205.203	0.000331783	0.107754	duplication
chr1 40865201 40866700	1500	0.276278	0.0162958	0.330645	deletion
chr1 40867101 40876500	9400	0.196828	1.69545E 11	0.606272	deletion
chr1 40900001 41018200	118200	1.92109	0	0.0208077	duplication
chr1 41024501 41025200	700	0.0346732	0.0215082	0.368421	deletion
chr1 41025501 41043500	18000	2.00792	0	0.0227187	duplication
chr1 41158901 41159800	900	0.281733	3.77582	0.0326087	deletion
chr1 41214001 41214400	400	0.276076	1478.67	0.0227273	deletion
chr1 41256201 41256600	400	0.25312	641.104	0.317073	deletion
chr1 41357601 41358200	600	0.467546	1.79504	0	deletion
chr1 41401501 41401700	200	0	113672	1	deletion
chr1 41403001 41404100	1100	0.134594	0.313341	1	deletion
chr1 41673401 41675400	2000	0.328095	0.00171866	0.24878	deletion
chr1 41676201 41676800	600	0.199561	44.4545	0.26	deletion
chr1 41771201 41773100	1900	0.288799	0.000107164	0.278107	deletion
chr1 41884801 41895500	10700	0.341267	1.48946E 11	0.726168	deletion
chr1 42181001 42184700	3700	1.47656	0.0108237	0.00374532	duplication
chr1 42243101 42243500	400	0.166564	650.461	0.125	deletion
chr1 42366901 42367400	500	0.14828	68.0578	0.306122	deletion
chr1 42397701 42398600	900	0.0334101	0.00220407	0	deletion
chr1 42505701 42506300	600	0.014719	0.00237605	0	deletion
chr1 42994301 42994800	500	0.186306	191.986	0.0980392	deletion
chr1 43002501 43004300	1800	0.442708	0.000963921	0.271605	deletion
chr1 43018601 43019600	1000	0.0474825	0.00797079	0.225	deletion
chr1 44246901 44247300	400	0.0254455	23.6458	0.194444	deletion
chr1 44847301 44849300	2000	0.265484	3.29791E 05	0.176471	deletion
chr1 45614301 45618500	4200	3.2882	1.70944E 05	0.961184	duplication
chr1 46054201 46059600	5400	0.530303	2.95134E 11	0.0994286	deletion
chr1 46568901 46574000	5100	0.0358233	3.12495E 11	0.547945	deletion
chr1 46878101 46880900	2800	0.469066	0.00140309	0.180662	deletion
chr1 46885701 46886300	600	0.134577	130.856	0.836735	deletion
chr1 46896001 46896400	400	0.0170854	26.976	0	deletion
chr1 46964001 46965100	1100	0.488027	0.411287	0	deletion
chr1 47082501 47083300	800	0.119021	0.559016	0.207547	deletion
chr1 47091001 47092800	1800	0.308563	0.0151675	0.384058	deletion
chr1 47241701 47245000	3300	0.0642819	4.82947E 11	0.533333	deletion
chr1 47326501 47327300	800	0.339239	5.6791	0.168224	deletion
chr1 47577501 47577800	300	0.0335117	3830.61	0	deletion
chr1 47579201 47580300	1100	0.0795357	4.63194E 07	0.458333	deletion
chr1 47686101 47687600	1500	0.187409	0.0105223	0.274336	deletion
chr1 47835701 47844700	9000	0.218814	1.77081E 11	0.802932	deletion
chr1 47996701 48002000	5300	0.582394	3.00703E 11	0.203724	deletion
chr1 48220801 48221100	300	0.212926	2679.45	0.833333	deletion
chr1 48260901 48265000	4100	0.0943464	3.88713E 11	0.52518	deletion
chr1 48354201 48354700	500	0.208089	722.416	0.0333333	deletion
chr1 48446901 48447400	500	0.294599	906.078	0	deletion
chr1 48471301 48472100	800	0.037657	0.0166957	0.0588235	deletion
chr1 49287801 49288500	700	0.141891	21.5857	0.1	deletion
chr1 50600101 50601900	1800	0.366886	0.00610889	0.292237	deletion
chr1 50660501 50662100	1600	0.554083	0.000102791	0.0597015	deletion
chr1 51013201 51013800	600	0.366902	420.687	0.24	deletion
chr1 51236901 51237200	300	0	1973.78	0	deletion
chr1 51365301 51368500	3200	0.61827	5.60658E 06	0.090604	deletion
chr1 51719801 51720600	800	0.360896	11.066	0	deletion
chr1 52547701 52548200	500	0.313316	52.0295	0.0357143	deletion
chr1 52760201 52761000	800	0.313513	52.7037	0.776596	deletion
chr1 53077901 53079500	1600	0.498445	3.71567E 06	0.0240964	deletion
chr1 53341501 53341700	200	0.0342029	348.302	0	deletion
chr1 53758701 53759300	600	0.229904	158.645	0.30303	deletion
chr1 53901201 53901700	500	0.0743058	173.125	0.0425532	deletion
chr1 53902201 53902800	600	0.341374	29.4745	0.338028	deletion
chr1 54089001 54089900	900	0.0299552	0.000900002	0.529412	deletion
chr1 54186101 54188200	2100	421.333	0.00122284	0.0769023	duplication
chr1 54226001 54226400	400	0.0714935	2309.62	0	deletion
chr1 55056801 55057100	300	0	1973.78	0	deletion
chr1 55387801 55390600	2800	0.459488	0.000162966	0.7225	deletion
chr1 55465901 55469100	3200	2.04032	0.00476731	0.911717	duplication
chr1 55874401 55874900	500	0.278335	1091.81	0	deletion
chr1 56576301 56579500	3200	0.130495	4.98039E 11	0.474026	deletion
chr1 56629301 56629700	400	0.187212	2523.68	0.170732	deletion
chr1 57018601 57019100	500	0.27945	116.374	0	deletion
chr1 57040301 57040900	600	0.0672668	2.06555	0.112903	deletion
chr1 57101501 57104600	3100	0.728566	0.000292331	0	deletion
chr1 57316501 57322600	6100	80.2034	2.86557E 07	0.253833	duplication
chr1 57426501 57434400	7900	0.0152616	2.01737E 11	0.347222	deletion
chr1 57452701 57456400	3700	2.55688	1.8103E 06	0.672911	duplication
chr1 57618701 57619300	600	0.107791	5.31754	0.179487	deletion
chr1 58169701 58177100	7400	1.65415	1.05371E 05	0.00277393	duplication
chr1 58273201 58273600	400	0.0807846	756.842	0	deletion
chr1 58776001 58776200	200	0.0169784	55802.2	0.322581	deletion
chr1 58870101 58870900	800	0.338945	1.01355	0.0631579	deletion
chr1 59043201 59043900	700	0.386091	57.5332	0	deletion
chr1 59696001 59696400	400	0.128392	731.76	0.310345	deletion
chr1 59967201 59970300	3100	2.6782	7.04591E 06	0.913493	duplication
chr1 60441301 60443300	2000	0.139403	7.96863E 11	0.41	deletion
chr1 61345901 61346400	500	0.201572	107.583	0.166667	deletion
chr1 61972601 61974300	1700	0.090018	9.37485E 11	0.149254	deletion
chr1 62251001 62251500	500	0.362541	751.759	0	deletion
chr1 62568701 62569800	1100	0.52082	17.8401	0	deletion
chr1 62633901 62634800	900	0.203472	0.382277	0.340659	deletion
chr1 62686401 62687100	700	0.189207	5.25595	0.238095	deletion
chr1 62886101 62886700	600	0.385536	46.0865	0.0144928	deletion
chr1 63021901 63023600	1700	0.515475	8.28043E 06	0.0155642	deletion
chr1 63226001 63226400	400	0.238636	6878.16	0.18	deletion
chr1 63694501 63695000	500	0.337946	427.607	0	deletion
chr1 64469701 64470000	300	0	1973.78	0	deletion
chr1 64663201 64664300	1100	0.399365	0.316972	0.434483	deletion
chr1 65396501 65398000	1500	0.171311	2.37169E 05	0.252632	deletion
chr1 65862601 65865100	2500	0.206432	5.73741E 09	0.0892857	deletion
chr1 66117601 66118500	900	0.274632	6.62138	0.0232558	deletion
chr1 66152901 66153400	500	0.401198	34.3099	0	deletion
chr1 66320601 66320900	300	0.0671426	16440.4	0	deletion
chr1 66420901 66421300	400	0.0500985	374.325	0.0263158	deletion
chr1 66954201 67025600	71400	0.615134	2.23211E 12	0.328235	deletion
chr1 67258601 67261200	2600	0.478081	5.7086E 07	0.619946	deletion
chr1 67261801 67296400	34600	0.365457	4.60614E 12	0.612409	deletion
chr1 67678801 67680700	1900	0.173138	8.38803E 11	0.507692	deletion
chr1 67890501 67913800	23300	0.211003	6.84002E 12	0.879433	deletion
chr1 68049401 68051100	1700	0.0256444	9.37485E 11	0.153846	deletion
chr1 68754101 68754500	400	0.0409861	146.075	0.142857	deletion
chr1 69127901 69128400	500	0.283438	271.208	0.673077	deletion
chr1 69140901 69141400	500	0.355021	2451.67	0.0307692	deletion
chr1 69267701 69268100	400	0.152214	5985.94	0	deletion
chr1 69494701 69495400	700	0.361093	1.25904	0	deletion
chr1 69626501 69626900	400	0.0250366	86.8946	0.1875	deletion
chr1 70108001 70111600	3600	1.38408	0.0256572	0.00474898	duplication
chr1 70883701 70884400	700	0.145399	11.35	0.26	deletion
chr1 71406401 71406700	300	0	1973.78	0	deletion
chr1 71436101 71436500	400	0.130628	3616.34	0.0555556	deletion
chr1 71461401 71461600	200	0	113672	0	deletion
chr1 71618801 71619100	300	0.125465	19288	0.025	deletion
chr1 71642701 71643400	700	0.330472	88.7513	0.242105	deletion
chr1 71647701 71648400	700	0.392136	1.91085	0	deletion
chr1 72435301 72435800	500	0.289574	353.103	0	deletion
chr1 72929001 72929600	600	0.0172707	0.0481273	0.115385	deletion
chr1 73095101 73095900	800	0.446305	16.894	0	deletion
chr1 73102201 73102700	500	0.253196	1496.26	0	deletion
chr1 74022201 74024600	2400	0.21519	3.07341E 05	0.706587	deletion
chr1 74027701 74034500	6800	0.112534	2.34371E 11	1	deletion
chr1 74335101 74337400	2300	0.00291621	6.92924E 11	0.0208333	deletion
chr1 74413001 74414600	1600	0.250553	0.000518509	0.183824	deletion
chr1 74518001 74519000	1000	0.413389	0.906786	0.00763359	deletion
chr1 74805001 74806100	1100	0.443571	0.00167475	0.0818713	deletion
chr1 74882301 74885400	3100	2.49552	7.91742E 06	0.897503	duplication
chr1 75288201 75288900	700	0.391227	8.72414	0.138298	deletion
chr1 75315701 75318400	2700	0.515489	0.00247063	0.104408	deletion
chr1 76522401 76523600	1200	0.496468	3.42284	0.192513	deletion
chr1 76698501 76700800	2300	0.0123321	6.92924E 11	0.333333	deletion
chr1 76724701 76727200	2500	0.238607	6.05616E 09	0.703911	deletion
chr1 76731901 76732600	700	0.20438	30.373	1	deletion
chr1 76953201 76953700	500	0.316606	261.059	0.122807	deletion
chr1 77561801 77562400	600	0.221082	88.4959	0.561404	deletion
chr1 78027801 78028500	700	0.171697	2.14324	0.545455	deletion
chr1 78126101 78126900	800	0.399031	4.63429	0	deletion
chr1 79438601 79438800	200	0.0173955	57197	0.03125	deletion
chr1 79519301 79519900	600	0.0536201	16.336	0.384615	deletion
chr1 80600901 80604700	3800	0.192245	4.19401E 11	0.981221	deletion
chr1 80940301 80941600	1300	0.132677	0.00010085	0.0652174	deletion
chr1 80982301 80983300	1000	153.428	6.23465E 07	0	duplication
chr1 81014801 81015700	900	0.23017	18.5707	0.469388	deletion
chr1 81081401 81081900	500	0.360136	136.934	0	deletion
chr1 81517201 81517500	300	0.115816	8791.44	0.319328	deletion
chr1 81568301 81575400	7100	1.2747	2.14439E 05	0.0740038	duplication
chr1 82314901 82318300	3400	0.66515	1.05323E 05	0	deletion
chr1 83194701 83199500	4800	0.0345717	3.32026E 11	0.605634	deletion
chr1 83620701 83622900	2200	0.176408	1.21703E 08	0.205882	deletion
chr1 83947501 83948300	800	0	2.17888E 05	0.0294118	deletion
chr1 84905901 84906300	400	0.261278	3486.05	0	deletion
chr1 84940001 84940500	500	0.270901	348.558	0.430769	deletion
chr1 85218301 85221800	3500	0.616116	4.5535E 11	0.588872	deletion
chr1 85497401 85501800	4400	1.33044	0.000244088	0.110277	duplication
chr1 85629401 85632100	2700	0.513811	0.000663671	0.164384	deletion
chr1 85692401 85693500	1100	0.238329	0.0407464	0.345133	deletion
chr1 86056201 86056800	600	0.219144	20.2008	0.447761	deletion
chr1 86242501 86242900	400	0.131229	2171.17	0.205128	deletion
chr1 86583001 86583300	300	0.145182	23232.6	0.62069	deletion
chr1 86776001 86776700	700	0	0.000764057	0	deletion
chr1 88303801 88304700	900	0.0673292	0.0250168	0.121951	deletion
chr1 88376101 88376400	300	0.0557681	11089	0	deletion
chr1 88570001 88571700	1700	0.212401	0.000010306	0.0955414	deletion
chr1 88674901 88676000	1100	0.303037	0.285087	0.556291	deletion
chr1 88676001 88680500	4500	2.14456	0.000058956	0.859056	duplication
chr1 89484401 89485200	800	0.222669	5.85421	0	deletion
chr1 89670601 89672100	1500	0.313466	0.0405806	0.024	deletion
chr1 90316901 90319100	2200	0.588294	0.000139736	0.0684211	deletion
chr1 90587501 90588000	500	0.0335113	15.833	0	deletion
chr1 90645501 90647800	2300	0.319302	0.0320087	0.193966	deletion
chr1 90740301 90742800	2500	0.410549	1.84423E 05	0.853968	deletion
chr1 91444001 91444800	800	0.275821	0.195784	0.235294	deletion
chr1 91492701 91497600	4900	0.411026	0.000682394	0.681518	deletion
chr1 91542901 91543600	700	0.351851	22.2548	0.0375	deletion
chr1 91744101 91744600	500	0.217052	1342.91	0.927273	deletion
chr1 92162801 92163100	300	0.0529239	9930.5	0.138889	deletion
chr1 93875901 93876300	400	0.109806	835.702	0	deletion
chr1 94016201 94018600	2400	0.113978	6.64052E 11	0.6	deletion
chr1 94361101 94361300	200	0	113672	0.03125	deletion
chr1 94577001 94577200	200	0.0179365	59008.2	0	deletion
chr1 94900201 94901500	1300	0.495097	0.0634881	0.0150754	deletion
chr1 95582601 95583900	1300	0.567493	0.0225657	0	deletion
chr1 96049501 96052400	2900	0.563087	1.47502E 07	0.0178926	deletion
chr1 96553201 96555600	2400	0.185583	1.26834E 08	0.358209	deletion
chr1 96573201 96575000	1800	1.86627	0.0477591	0.0132789	duplication
chr1 96595401 96597400	2000	1.45815	0.00561933	0	duplication
chr1 96599101 96600300	1200	0.347072	0.210461	0	deletion
chr1 98089601 98090500	900	0.0356427	0.00375075	0.16	deletion
chr1 98337901 98338600	700	0	0.000764057	0	deletion
chr1 98529301 98530100	800	0.412877	26.143	0.029703	deletion
chr1 98715501 98715900	400	0.226369	547.183	0.128205	deletion
chr1 98841001 98841400	400	0.0925987	3599.42	0.697674	deletion
chr1 99391001 99391400	400	0.0680731	609.755	0.0212766	deletion
chr1 99558801 99560700	1900	0.444983	0.0100978	0.0842491	deletion
chr1 100314901 100315800	900	0.253955	4.44794	0.182796	deletion
chr1 100341401 100341800	400	0.204967	1211.87	0.309524	deletion
chr1 100563901 100564800	900	0.350629	19.6749	0.431579	deletion
chr1 100568101 100568700	600	0.134907	2.50523	0.392157	deletion
chr1 100656201 100656500	300	0.079198	7686.72	0.1875	deletion
chr1 100825301 100825600	300	0.170667	4726.53	0.612245	deletion
chr1 100963001 100964400	1400	1.51679	0.015769	0.12013	duplication
chr1 101163401 101164100	700	0.386642	28.5096	0.0229885	deletion
chr1 101250701 101251800	1100	0.337971	2.40339	0.396694	deletion
chr1 101356201 101356800	600	0.358497	77.5306	0	deletion
chr1 101419001 101419600	600	0.321442	471.74	0.0131579	deletion
chr1 101460601 101461100	500	0.242807	706.705	0.323529	deletion
chr1 101642701 101643300	600	0.318877	67.6523	0	deletion
chr1 101673401 101673700	300	0.0113941	423.689	0	deletion
chr1 101823301 101823600	300	0.0945607	8683.89	0.0277778	deletion
chr1 101933901 101934300	400	0.0168617	4.98981	0.0540541	deletion
chr1 101956401 101957100	700	0.00954574	0.000069771	0	deletion
chr1 102117801 102118100	300	0.0472722	7834.25	0.0512821	deletion
chr1 102302401 102305500	3100	0.150068	5.14105E 11	0.487805	deletion
chr1 102314901 102316700	1800	0.584609	0.0013585	0.0253968	deletion
chr1 102447301 102448600	1300	0.538717	0.235329	0.0136986	deletion
chr1 102539601 102543300	3700	0.286464	4.30737E 11	0.123123	deletion
chr1 102689001 102689500	500	0.308244	1087.3	0.783333	deletion
chr1 102784101 102787100	3000	0.0727762	5.31242E 11	0.175258	deletion
chr1 102821601 102821800	200	0	113672	0	deletion
chr1 102872301 102889700	17400	0.482948	9.15934E 12	0.259364	deletion
chr1 103334401 103335900	1500	0.227866	0.00362691	0.730769	deletion
chr1 103391001 103395100	4100	1.64355	5.66394E 05	0.0239085	duplication
chr1 103470201 103470800	600	0.367979	76.3238	0.025974	deletion
chr1 103539501 103540500	1000	0	1.89653E 08	0	deletion
chr1 103614001 103614500	500	0.187071	249.579	0.46875	deletion
chr1 103684601 103687300	2700	0.681388	0.0451293	0.0035461	deletion
chr1 103728401 103728900	500	0.365003	286.131	0.0447761	deletion
chr1 103749001 103750600	1600	0.388235	0.00633089	0.215686	deletion
chr1 103833501 103836400	2900	1.96438	1.09912E 09	0.00181598	duplication
chr1 103878301 103879000	700	0.142746	0.883191	0.0357143	deletion
chr1 103889901 103893700	3800	0.317099	4.19401E 11	0.130312	deletion
chr1 103914601 103915200	600	0.307936	111.324	0.2	deletion
chr1 104108801 104109200	400	0.109107	3533.08	0.0789474	deletion
chr1 104160101 104160800	700	0.351974	13.047	0.060241	deletion
chr1 104185001 104186000	1000	0	1.89653E 08	0	deletion
chr1 104253501 104254600	1100	0.498869	0.0228438	0.0163043	deletion
chr1 104381201 104385700	4500	0.0494621	3.54161E 11	0.369748	deletion
chr1 104483701 104485200	1500	0.0473282	3.18745E 10	0.408163	deletion
chr1 104491601 104491900	300	0.120966	8315.59	0.0967742	deletion
chr1 104509101 104509500	400	0.0191199	7.32463	0.0263158	deletion
chr1 104540501 104550000	9500	0.533125	1.67761E 11	0.0179521	deletion
chr1 105547201 105547600	400	0.208969	43.4601	0	deletion
chr1 105553301 105555600	2300	0.328254	0.00076233	0.204255	deletion
chr1 105858801 105859400	600	0.245411	276.953	0.295455	deletion
chr1 105988901 105994600	5700	1.42599	0.000419028	0.132914	duplication
chr1 106056301 106058200	1900	0.10299	2.07184E 08	0.032967	deletion
chr1 106292801 106300300	7500	0.0251678	2.12497E 11	0.5	deletion
chr1 106318801 106319500	700	0.21326	86.1845	0.117647	deletion
chr1 106966301 106966500	200	0	113672	0	deletion
chr1 107879901 107881600	1700	0.355925	0.011459	0.890995	deletion
chr1 107916001 107917300	1300	0.330043	0.0385461	0.308219	deletion
chr1 108075901 108078000	2100	0.505612	0.00897877	0.152174	deletion
chr1 108376701 108377500	800	0.254982	6.51626	0.166667	deletion
chr1 108547701 108549100	1400	0.452483	0.000392362	0.00510204	deletion
chr1 108687901 108688400	500	0.0267057	6.22387	0	deletion
chr1 109927401 109927900	500	0.120472	525.158	0.574074	deletion
chr1 110053801 110055000	1200	0.101409	0.00413483	0.556962	deletion
chr1 110439101 110439700	600	0.335762	280.975	0	deletion
chr1 110588701 110589700	1000	0.0200851	2.86488E 06	0.722222	deletion
chr1 110839101 110839400	300	0	1973.78	0.148148	deletion
chr1 111097101 111097600	500	0.324974	65.3981	0.0147059	deletion
chr1 111410601 111439500	28900	0.146121	5.51462E 12	0.526232	deletion
chr1 111531701 111532100	400	0.196475	1629.88	0.722892	deletion
chr1 111535901 111544300	8400	0.10865	1.89729E 11	0.046595	deletion
chr1 111580401 111581900	1500	0.563576	0.0215406	0	deletion
chr1 111798601 111802900	4300	0.517067	3.70634E 11	0.0950292	deletion
chr1 111819401 111820500	1100	0.197552	0.0826381	0.506849	deletion
chr1 112162501 112163100	600	0.343049	101.092	0.030303	deletion
chr1 112291701 112297000	5300	0.0524178	3.00703E 11	0.543689	deletion
chr1 112396201 112397000	800	0.297562	20.039	0.521277	deletion
chr1 112702401 112703000	600	0.264909	149.928	0.0294118	deletion
chr1 112703601 112704200	600	0.224066	329.4	0.125	deletion
chr1 112750201 112750500	300	0.0562438	1755.44	0.137931	deletion
chr1 112791201 112793000	1800	0.263171	9.97318E 07	0.76	deletion
chr1 113435901 113437200	1300	0.0630083	2.35405E 06	0.296296	deletion
chr1 113722101 113722700	600	0.106841	1.02623	0.333333	deletion
chr1 113803001 113813200	10200	0.116603	1.56248E 11	0.97543	deletion
chr1 113884001 113884200	200	0	113672	0	deletion
chr1 114020801 114021600	800	0.414556	5.35282	0	deletion
chr1 114039501 114044500	5000	2.00709	0	0.000670916	duplication
chr1 114640501 114641000	500	0.23033	500.532	0.212121	deletion
chr1 115176401 115177500	1100	0.147496	0.0479946	0.52381	deletion
chr1 115648701 115649200	500	0.308721	102.635	0.426829	deletion
chr1 115713301 115723300	10000	0.278055	1.59373E 11	0.372093	deletion
chr1 115727501 115731500	4000	0.47326	0.000900352	0.161889	deletion
chr1 115749101 115749900	800	0.15644	0.0496499	0.145161	deletion
chr1 115752801 115753200	400	0.101999	3565.13	0.0930233	deletion
chr1 115772401 115776100	3700	1.49425	0.0180543	0.109918	duplication
chr1 116036901 116037400	500	0.0871294	872.118	0	deletion
chr1 116343901 116344200	300	0.0340988	1324.65	0.08	deletion
chr1 116560001 116560500	500	0.0943399	862.054	0.28	deletion
chr1 117288801 117289100	300	0	1973.78	0	deletion
chr1 117340401 117340700	300	0	1973.78	0	deletion
chr1 117672801 117675400	2600	0.34619	0.000134729	0.166052	deletion
chr1 118311801 118312700	900	0.397108	11.7601	0.424242	deletion
chr1 118524201 118530200	6000	2.47291	0	0.735958	duplication
chr1 118969501 118970000	500	0.141479	51.3489	0.4	deletion
chr1 119259701 119263700	4000	0.341445	0.000000193	0.0721393	deletion
chr1 119424501 119426300	1800	0.213944	6.82788E 05	0.412587	deletion
chr1 119932601 119936600	4000	0.447368	5.91272E 08	0.154982	deletion
chr1 120156001 120156700	700	0.400922	10.3495	0	deletion
chr1 120625501 120633300	7800	0.11844	2.04324E 11	0.900369	deletion
chr1 120728401 120735200	6800	1.27359	0.0170626	0.0743703	duplication
chr1 120842201 120842900	700	0.073009	0.284824	0.137255	deletion
chr1 121088301 121089000	700	0.289211	36.6504	0.232558	deletion
chr1 121131301 121131800	500	0.331593	369.456	0.19697	deletion
chr1 121142701 121143200	500	0.0534633	110.327	0	deletion
chr1 121581201 121582000	800	0.0372649	0.0147711	0.266667	deletion
chr1 121604301 121605800	1500	0.246586	0.0125651	0.263158	deletion
chr1 121890301 121895200	4900	0.00826758	3.2525E 11	0	deletion
chr1 121935101 121935700	600	0.0115138	0.00616485	0	deletion
chr1 122229401 122230300	900	0.199897	0.122238	0.337662	deletion
chr1 122265801 122266200	400	0.2181	658.053	0.226415	deletion
chr1 122350401 122352800	2400	0.10559	6.64052E 11	0.40404	deletion
chr1 122432601 122433000	400	0.144767	468.278	0.230769	deletion
chr1 122463301 122470100	6800	0.268001	2.34371E 11	0.463196	deletion
chr1 122638601 122642000	3400	0.718272	0.0270206	0.036061	deletion
chr1 122707901 122710700	2800	0.135652	5.69188E 11	0.292683	deletion
chr1 122925601 122927900	2300	0.710441	0.0435021	0.0321285	deletion
chr1 122994801 122995400	600	0.397019	204.698	0.0232558	deletion
chr1 123319901 123322100	2200	0.0383123	7.24421E 11	0.325	deletion
chr1 123343601 123344600	1000	0.0134045	7.13989E 08	0.0243902	deletion
chr1 123513901 123516300	2400	0.384953	0.0405662	0.134752	deletion
chr1 124366401 124367000	600	0.131512	3.14536	0.33871	deletion
chr1 124580301 124580800	500	0.344654	2138.43	0.0185185	deletion
chr1 125264201 125264500	300	0.0360378	4452.27	0.0769231	deletion
chr1 126283001 126284000	1000	0.208881	0.672061	0.358696	deletion
chr1 126359501 126361000	1500	0.123594	5.78023E 06	0.48	deletion
chr1 127491001 127491400	400	0.258615	292.542	0	deletion
chr1 127751001 127753200	2200	0.634494	0.00389471	0.0119904	deletion
chr1 128556701 128557500	800	0.308964	83.5115	0.441441	deletion
chr1 128557801 128559200	1400	0.160086	0.000010292	0.754902	deletion
chr1 128563801 128564500	700	0.297035	13.1703	1	deletion
chr1 128720101 128722700	2600	0.492798	5.39415E 09	0.0493506	deletion
chr1 128801901 128802100	200	0	113672	0.461538	deletion
chr1 129528901 129529300	400	0.248524	574.532	0.0227273	deletion
chr1 129663401 129665000	1600	0.589971	0.00884938	0.0606061	deletion
chr1 129721101 129722000	900	0.417147	40.2343	0.160305	deletion
chr1 129772801 129773300	500	0.215415	834.273	0	deletion
chr1 129881701 129882200	500	0.163788	279.764	0	deletion
chr1 130807501 130811000	3500	0.32542	7.2856E 10	0.339888	deletion
chr1 130863901 130864500	600	0.368058	222.801	0.152174	deletion
chr1 130873801 130875700	1900	0.149043	1.19949E 08	0.416667	deletion
chr1 130960301 130977200	16900	0.300422	9.43033E 12	0.604054	deletion
chr1 130991501 130992000	500	0.15758	1344.87	0.0357143	deletion
chr1 131425101 131425300	200	0	113672	0	deletion
chr1 132856901 132857200	300	0.0335117	3830.61	0.0454545	deletion
chr1 133029401 133031500	2100	0.214657	1.0807E 07	0.125	deletion
chr1 133456801 133458200	1400	0.348894	0.0366792	0.24375	deletion
chr1 133491401 133495100	3700	0.74778	0.00114009	0.0109356	deletion
chr1 134653901 134654400	500	0.173674	1328.9	0	deletion
chr1 134718601 134719600	1000	0.472998	6.64767	0.203822	deletion
chr1 134842501 134843000	500	0.152085	76.9418	0.206897	deletion
chr1 134914101 134914600	500	0.322752	436.57	0	deletion
chr1 135058901 135059600	700	0.140469	0.31622	0	deletion
chr1 135260801 135263400	2600	1.57849	0.0347342	0.124161	duplication
chr1 135382301 135383700	1400	0.0398994	2.03314E 07	0.0638298	deletion
chr1 135732901 135733200	300	0.103203	6268.78	0.0909091	deletion
chr1 135735301 135735900	600	0.114129	8.65854	0.12	deletion
chr1 136099301 136101600	2300	0.516572	0.000389415	0.623978	deletion
chr1 136293101 136295000	1900	0.328153	0.0413372	0.80102	deletion
chr1 136361401 136361600	200	0.0167558	55058.2	0.954545	deletion
chr1 136441801 136442000	200	0.0166945	54853.3	0.24	deletion
chr1 136542001 136542700	700	0.391976	2.8855	0.214286	deletion
chr1 136956301 136960200	3900	1.81627	1.09507E 05	0.175851	duplication
chr1 136997301 137001300	4000	0.398775	8.65791E 08	0.313253	deletion
chr1 137051901 137052700	800	0.0929634	0.834515	0.552632	deletion
chr1 137115701 137116600	900	0.163256	0.719214	0.446809	deletion
chr1 137119001 137119600	600	0.195914	78.0655	0.173077	deletion
chr1 137216001 137216300	300	0.0452067	7135.19	0.0810811	deletion
chr1 137776101 137776700	600	0.0957235	84.7334	0.325581	deletion
chr1 138107801 138108100	300	0.175237	7896.07	0.121212	deletion
chr1 138195101 138196300	1200	0.498263	0.162511	0	deletion
chr1 138269901 138270500	600	0.188105	377.823	0.0350877	deletion
chr1 138276401 138279200	2800	0.268892	1.83512E 06	0.439834	deletion
chr1 138556401 138558100	1700	0.524752	0.076826	0.00729927	deletion
chr1 139060401 139060800	400	0.126008	1025.06	0.03125	deletion
chr1 139211801 139212800	1000	0.166313	0.0451824	0.442308	deletion
chr1 139317201 139317800	600	0.0673364	1.61911	0	deletion
chr1 139418801 139421000	2200	0.082413	7.24421E 11	0.364583	deletion
chr1 139832601 139833200	600	0.0845939	1.86811	0.290323	deletion
chr1 140617901 140618300	400	0.247248	7111.69	0	deletion
chr1 140773301 140776800	3500	0.288985	4.5535E 11	0.956522	deletion
chr1 141357801 141358100	300	0.138734	5553.07	0	deletion
chr1 141707101 141707700	600	0.157191	115.16	0	deletion
chr1 141734401 141735800	1400	0.0798581	2.04908E 08	0.205128	deletion
chr1 141846501 141849700	3200	0.0660624	4.98039E 11	0.578125	deletion
chr1 142320101 142321500	1400	0.416339	0.0423507	0.117241	deletion
chr1 142321701 142322200	500	0.210091	346.994	0.0769231	deletion
chr1 142744001 142745400	1400	0.263248	0.040383	0	deletion
chr1 143358701 143360900	2200	0.220913	0.00672472	0.0584795	deletion
chr1 143727001 143729300	2300	0.0151674	6.92924E 11	0	deletion
chr1 143740901 143742000	1100	0.0704805	0.00415248	0.0645161	deletion
chr1 143792401 143793500	1100	0.0613436	0.0237977	0	deletion
chr1 143798901 143802200	3300	1.44034	0.0405006	0.156891	duplication
chr1 143859401 143860200	800	0.407419	13.9804	0	deletion
chr1 143922901 143923300	400	0.0807888	907.091	0.4	deletion
chr1 143923301 143937800	14500	3.47176	0	0.00863089	duplication
chr1 143938001 143943000	5000	3.79449	0	0.00869565	duplication
chr1 143950301 143969100	18800	8.20237	0	0.0806828	duplication
chr1 143970301 143985100	14800	0.0060913	1.07684E 11	0.0769231	deletion
chr1 143993701 144021900	28200	9.73599	0	0.0803473	duplication
chr1 144022101 144030900	8800	6.27818	0	0.199029	duplication
chr1 144030901 144031600	700	0.188547	6.06188	0.387387	deletion
chr1 144032801 144033900	1100	0.156821	0.00363536	0.931034	deletion
chr1 144034601 144035400	800	0.239997	4.12054	0.985714	deletion
chr1 144036001 144052400	16400	0.00935256	9.71784E 12	0.842857	deletion
chr1 144055601 144069100	13500	5.12413	0	0.165327	duplication
chr1 144069301 144080800	11500	7.75751	0	0.137683	duplication
chr1 144080801 144089600	8800	0.0546712	1.81105E 11	0.163823	deletion
chr1 144089601 144092000	2400	6.26633	0.00703096	0.134278	duplication
chr1 144092001 144092300	300	0.101797	6230.08	0.229508	deletion
chr1 144099401 144105600	6200	7.77837	0	0.129587	duplication
chr1 144105801 144111200	5400	9.49242	0	0.0302018	duplication
chr1 144111701 144115100	3400	5.3123	0.000385271	0.372767	duplication
chr1 144115401 144116800	1400	0.09934	8.84199E 06	0.7	deletion
chr1 144118001 144135200	17200	5.61575	0	0.113134	duplication
chr1 144135801 144136800	1000	6.02135	0.00810118	0.0149813	duplication
chr1 144137901 144138500	600	0.10453	2.46544	0.5	deletion
chr1 144138801 144140400	1600	0.0225121	9.96078E 11	0.0833333	deletion
chr1 144140701 144168900	28200	8.36776	0	0.113965	duplication
chr1 144169101 144177900	8800	0.00119562	1.81105E 11	0.166667	deletion
chr1 144178601 144196800	18200	6.75141	0	0.064993	duplication
chr1 144197101 144210200	13100	3.77285	0	0.0616638	duplication
chr1 144215801 144216200	400	0.0792942	2011.48	0.421053	deletion
chr1 144218001 144234000	16000	3.24067	0	0.0510048	duplication
chr1 144236001 144241500	5500	0.000609753	2.89768E 11	0.030303	deletion
chr1 144345701 144346400	700	0.0118335	0.000256581	0.0666667	deletion
chr1 144393601 144414100	20500	0.165597	7.77427E 12	0.21473	deletion
chr1 144417401 144429100	11700	1.40755	0	0.0295641	duplication
chr1 144429501 144434800	5300	1.47395	1.20281E 10	0.0249094	duplication
chr1 144479301 144480200	900	0.206929	3.95911	0.106667	deletion
chr1 144502201 144502800	600	0.0677396	3.16311	0.230769	deletion
chr1 144616401 144617000	600	0.190636	28.1014	0.0408163	deletion
chr1 144621601 144622700	1100	0.445912	5.19459	0	deletion
chr1 144723301 144724000	700	0.0350043	0.00740899	0.0666667	deletion
chr1 144814301 144815400	1100	0.0977073	7.46676E 05	0	deletion
chr1 144879801 144880300	500	0.321422	374.776	0.0357143	deletion
chr1 144924001 144924500	500	0.0819806	427.445	0.0344828	deletion
chr1 144957501 144958500	1000	0.16086	0.0712811	0.185185	deletion
chr1 144995701 144997500	1800	1.99346	0.000186492	0.00199203	duplication
chr1 145024901 145025300	400	0.0542676	475.985	0	deletion
chr1 145084701 145087000	2300	0.408722	0.0131637	0.0446097	deletion
chr1 145138601 145139300	700	0.066583	0.110104	0.228571	deletion
chr1 145140401 145140600	200	0	113672	0	deletion
chr1 145336901 145337200	300	0.0240558	484.459	0	deletion
chr1 145506301 145512300	6000	1.72285	4.56209E 05	0.155288	duplication
chr1 145517801 145519300	1500	0.135771	1.18998E 08	0.237288	deletion
chr1 145593301 145595100	1800	0.343592	0.00291526	0.0426829	deletion
chr1 145623301 145631800	8500	0.073968	1.87497E 11	0.423077	deletion
chr1 145711901 145713000	1100	0.377127	0.016694	0.00884956	deletion
chr1 145822901 145823700	800	0.311294	16.5146	0.0140845	deletion
chr1 145883501 145885100	1600	0.566898	0.0457894	0	deletion
chr1 145976501 145977200	700	0.303696	63.4563	0	deletion
chr1 146204401 146207200	2800	2.23176	6.13983E 05	0.119191	duplication
chr1 146335801 146336200	400	0.158997	950.321	0.826087	deletion
chr1 146475001 146475800	800	0.0449761	0.00430038	0.0512821	deletion
chr1 146585801 146586700	900	0	6.3749E 07	0	deletion
chr1 146628101 146632100	4000	0.327369	3.98431E 11	0.131944	deletion
chr1 146874201 146874700	500	0.259965	115.961	0.02	deletion
chr1 147630401 147630800	400	0.196524	4524.78	0.104167	deletion
chr1 148279601 148285700	6100	2.02966	0	0.0958789	duplication
chr1 148396101 148398500	2400	0.106178	6.64052E 11	0.575221	deletion
chr1 148461001 148461800	800	0.425627	9.6532	0	deletion
chr1 148614601 148615300	700	0.346282	35.3135	0	deletion
chr1 148638301 148638800	500	0.193309	395.226	0.0714286	deletion
chr1 148733801 148734900	1100	0.257867	2.77407	0.415842	deletion
chr1 149192801 149194400	1600	0.518512	0.000584483	0	deletion
chr1 149295501 149296300	800	0.284138	35.6538	0.957447	deletion
chr1 149441001 149441600	600	0.376686	58.7534	0	deletion
chr1 149442101 149442800	700	0.19522	8.89953	0	deletion
chr1 149722801 149723300	500	0.136249	230.212	0.5	deletion
chr1 150046401 150047100	700	0.377543	19.7117	0.0240964	deletion
chr1 150050401 150052300	1900	0.569554	5.29805E 06	0.0398773	deletion
chr1 150349001 150350300	1300	0.437509	0.0486594	0.0172414	deletion
chr1 150374401 150375300	900	0.234237	1.31766	0.157895	deletion
chr1 150382801 150409600	26800	6.01238	0	0.0799149	duplication
chr1 150413101 150428800	15700	0.430403	9.9887E 09	0.191739	deletion
chr1 150430301 150431500	1200	0.0653483	6.52099E 08	0.44898	deletion
chr1 150446001 150446900	900	0.0637624	0.000360349	0.191489	deletion
chr1 150459701 150460200	500	0.175299	288.538	0.297297	deletion
chr1 150460801 150462000	1200	0.134917	0.00022002	0.47619	deletion
chr1 150542801 150545300	2500	0.190892	2.80496E 09	0.533333	deletion
chr1 150663401 150664000	600	0.00575691	0.000187309	0.518519	deletion
chr1 150898301 150898700	400	0.00913125	4.02206	0	deletion
chr1 151119301 151120500	1200	0.18125	0.0376658	0.0470588	deletion
chr1 151143101 151157800	14700	0.319037	1.08417E 11	0.950256	deletion
chr1 151199401 151200200	800	0.182658	2.7965	0.169231	deletion
chr1 151266701 151267400	700	0	0.000764057	0	deletion
chr1 151272401 151275000	2600	0.652683	0.00106145	0.002079	deletion
chr1 151384201 151385000	800	3.86165	0.00603908	0.0164127	duplication
chr1 151387201 151389500	2300	5.01702	0	0.00091631	duplication
chr1 151406401 151415500	9100	0.0521813	1.75135E 11	0.00884956	deletion
chr1 151415501 151419900	4400	3.90725	0	0.0116818	duplication
chr1 151524501 151524900	400	0.202802	1743.11	0.416667	deletion
chr1 152031301 152032000	700	0.253491	69.2719	0.307692	deletion
chr1 152051201 152057600	6400	0.0289187	2.4902E 11	0.455696	deletion
chr1 152094101 152094900	800	0.155387	2.4462	0.564516	deletion
chr1 152248701 152256800	8100	1.38212	0.00180968	0.146695	duplication
chr1 152509801 152510700	900	0.312866	0.823454	0.133333	deletion
chr1 152767001 152768100	1100	0.0670025	6.64864E 05	0.162791	deletion
chr1 153086001 153086300	300	0	1973.78	0	deletion
chr1 153222901 153223200	300	0.133086	8763.69	0.0681818	deletion
chr1 153243901 153244200	300	0.0948429	531.275	0.142857	deletion
chr1 153245501 153246100	600	0.0888066	35.4888	0.0888889	deletion
chr1 153311001 153312000	1000	0.270141	1.30357	0.445783	deletion
chr1 153402201 153402800	600	0.340706	230.719	0	deletion
chr1 153434301 153435300	1000	0.437684	3.71261	0	deletion
chr1 153459001 153459300	300	0.11194	15512.9	0.0833333	deletion
chr1 153461401 153461900	500	0.108531	200.616	0.125	deletion
chr1 153498201 153499500	1300	0.34709	0.129366	0	deletion
chr1 153692101 153692500	400	0.108722	1908.72	0.0322581	deletion
chr1 153795901 153796600	700	0	0.000764057	0	deletion
chr1 153805201 153805400	200	0	113672	0	deletion
chr1 153858501 153858900	400	0.166738	3919.68	0	deletion
chr1 153878701 153879800	1100	0.00628027	1.44884E 10	0	deletion
chr1 153922301 153923800	1500	0.214463	0.0160802	0.05	deletion
chr1 153967401 153969700	2300	0.0364336	6.92924E 11	0.205128	deletion
chr1 154333901 154334500	600	0.0921297	3.91383	0.04	deletion
chr1 154907001 154907600	600	0.420447	62.9278	0.0617284	deletion
chr1 155004101 155010900	6800	0.228988	2.34371E 11	0.621505	deletion
chr1 155344501 155345100	600	0.164973	2.67856	0.0208333	deletion
chr1 155345601 155346400	800	0.0223758	0.000967451	0	deletion
chr1 155365001 155365800	800	0.123017	1.27682	0.0571429	deletion
chr1 155472701 155475900	3200	0.260224	4.98039E 11	0.479339	deletion
chr1 155788101 155789100	1000	0.0887695	0.0482137	0.522727	deletion
chr1 155854901 155855400	500	0.107298	227.063	0.0789474	deletion
chr1 156064401 156066000	1600	0.132492	1.2949E 09	0.5	deletion
chr1 156138101 156139100	1000	0.143586	0.00173677	0.316667	deletion
chr1 156183401 156185200	1800	0.325632	0.000822266	0.00787402	deletion
chr1 156381301 156382400	1100	0.342206	1.81406	0.666667	deletion
chr1 156478201 156478400	200	0	113672	0	deletion
chr1 156515301 156515700	400	0.0863537	4237.77	0.62069	deletion
chr1 156568901 156571300	2400	0.207829	3.55268E 08	0.455696	deletion
chr1 156727901 156728700	800	0.299474	11.0271	0.351351	deletion
chr1 156793101 156794900	1800	0.22352	0.000112376	0.553333	deletion
chr1 156796901 156798400	1500	2.36099	0.0222653	0.863054	duplication
chr1 156967801 156968100	300	0.0711362	18600.7	0.05	deletion
chr1 156981701 156983000	1300	0.110651	0.000164942	0.0508475	deletion
chr1 157157901 157159400	1500	0.175762	0.000018477	0.24	deletion
chr1 157160601 157163300	2700	0.0462792	5.90269E 11	0.333333	deletion
chr1 157205501 157208100	2600	0.171442	9.19457E 09	0.488189	deletion
chr1 157277001 157277400	400	0.109249	1822.23	0	deletion
chr1 157290801 157292800	2000	0.467641	0.00479275	0.588629	deletion
chr1 157315501 157315700	200	0	113672	0	deletion
chr1 157369601 157403600	34000	2.10002	0	0.0243783	duplication
chr2 1 8200	8200	1.90874	0	0.0122061	duplication
chr2 84001 84900	900	0.0843261	0.0411222	0.0833333	deletion
chr2 118201 125400	7200	0.108742	2.21351E 11	0.123656	deletion
chr2 169001 169600	600	0.0741203	4.40349	0	deletion
chr2 189701 190200	500	0.259995	2131.89	0	deletion
chr2 198101 200700	2600	0.593525	5.71884E 05	0.01373	deletion
chr2 203301 214600	11300	0.240998	1.41038E 11	0.446936	deletion
chr2 297401 298900	1500	0.231929	0.0198168	0.0423729	deletion
chr2 350601 351600	1000	0.265298	6.22875	0.112676	deletion
chr2 473401 474700	1300	0.323288	0.321427	0.0865385	deletion
chr2 558001 558600	600	0.209719	229.276	0	deletion
chr2 950401 952900	2500	0.416489	0.000166686	0	deletion
chr2 991701 991900	200	0	113672	0.12766	deletion
chr2 999401 1000800	1400	0.0613627	3.90007E 07	0.255319	deletion
chr2 1023401 1025700	2300	0.432721	9.69935E 05	0.104651	deletion
chr2 1060301 1060700	400	0	43.0577	0	deletion
chr2 1083701 1085500	1800	0.345155	0.0136551	0.122699	deletion
chr2 1094901 1095300	400	0.0857831	641.956	0	deletion
chr2 1107401 1108400	1000	0.109844	0.0309896	0.0263158	deletion
chr2 1125601 1126000	400	0.230927	1861.66	0	deletion
chr2 1128201 1129300	1100	0.0758602	0.0100145	0	deletion
chr2 1132101 1133700	1600	0.3303	0.0472161	0.080292	deletion
chr2 1138901 1139200	300	0.144979	12346	0	deletion
chr2 1148001 1148600	600	0.248133	428.135	0.0212766	deletion
chr2 1162901 1166100	3200	0.414592	1.26258E 05	0.173442	deletion
chr2 1203901 1204600	700	0.110913	0.920689	0.196429	deletion
chr2 1232701 1233400	700	0.0635049	7.97123	0	deletion
chr2 1292001 1292200	200	0	113672	0	deletion
chr2 1298601 1300000	1400	0.15167	0.00001118	0.0689655	deletion
chr2 1307901 1309400	1500	0.210139	0.000105918	0.012987	deletion
chr2 1346301 1346800	500	0.118619	685.087	0	deletion
chr2 1511101 1511800	700	0.11674	0.116479	0	deletion
chr2 1515701 1517200	1500	0.475808	0.000010424	0	deletion
chr2 1552001 1552800	800	0.290574	77.6152	0.24359	deletion
chr2 1858501 1859200	700	0.322763	28.8445	0.0142857	deletion
chr2 1894301 1897600	3300	0.101187	4.82947E 11	0.515873	deletion
chr2 2020301 2021200	900	0.254508	0.0848685	0.323077	deletion
chr2 2027501 2028400	900	0.308349	4.22121	0.04	deletion
chr2 2049501 2050100	600	0.348268	81.3068	0	deletion
chr2 2053501 2054900	1400	0.136105	0.00512977	0.0625	deletion
chr2 2102801 2103500	700	0.183536	30.7125	0	deletion
chr2 2166301 2168200	1900	0.303141	0.0170582	0.0701754	deletion
chr2 2248801 2249100	300	0.0582028	3536.64	0.25	deletion
chr2 2259501 2260600	1100	0.235009	4.14259	0	deletion
chr2 2260801 2261600	800	0.194476	23.5575	0.642105	deletion
chr2 2299601 2300200	600	0.20579	1.61614	0	deletion
chr2 2302001 2302500	500	0.271006	1463.58	0	deletion
chr2 2306901 2307700	800	0.246223	1.67238	0.333333	deletion
chr2 2483701 2484400	700	0.104177	0.130432	0.722222	deletion
chr2 2674701 2681600	6900	0.292982	2.30975E 11	0.485605	deletion
chr2 2939401 2940100	700	0.172516	25.7494	0	deletion
chr2 3166301 3168600	2300	0.379498	0.014516	0.0301724	deletion
chr2 3233401 3235100	1700	0.220063	0.000180223	0.485507	deletion
chr2 3237301 3238500	1200	0.369878	1.65881	0.141892	deletion
chr2 3294901 3295400	500	0.184114	414.167	0.0652174	deletion
chr2 3305801 3306700	900	0.149234	0.881781	0.181818	deletion
chr2 3339201 3340200	1000	0.459105	0.424969	0.020979	deletion
chr2 3433301 3434100	800	0.034307	0.0207071	0	deletion
chr2 3441401 3442100	700	0.217602	41.1308	0.43662	deletion
chr2 3809401 3813800	4400	0.747988	1.80268E 05	0.010158	deletion
chr2 4045901 4046600	700	0.309929	133.798	0	deletion
chr2 4479801 4480200	400	0.104948	1472.76	0.121212	deletion
chr2 4713801 4714200	400	0.240929	6338.63	0	deletion
chr2 4797901 4798700	800	0.326472	2.89892	0.0588235	deletion
chr2 6185901 6188500	2600	2.0501	9.80754E 10	0	duplication
chr2 6214401 6214600	200	0	113672	0	deletion
chr2 6258301 6259300	1000	0.447656	0.0913219	0.0150376	deletion
chr2 6289401 6290900	1500	0.0950712	2.04953E 07	0.19403	deletion
chr2 6791901 6792400	500	0.157562	409.425	0	deletion
chr2 6834301 6834800	500	0.319887	181.175	0	deletion
chr2 6993701 6996000	2300	1.62055	3.70785E 05	0.00640439	duplication
chr2 6997301 7000500	3200	1.51503	0.000221278	0.00139567	duplication
chr2 7071201 7071600	400	0.3079	242.141	0	deletion
chr2 7550901 7551700	800	0.396833	15.248	0.00990099	deletion
chr2 7600701 7601800	1100	0.00305501	1.44884E 10	0	deletion
chr2 7624201 7629000	4800	0.0963457	3.32026E 11	0.531746	deletion
chr2 7904101 7907100	3000	0.422558	3.83982E 07	0.0657143	deletion
chr2 7915001 7915400	400	0.0708178	2240.58	0	deletion
chr2 7973501 7975000	1500	0	1.06248E 10	0	deletion
chr2 8082601 8083700	1100	0.424528	0.0638736	0.028169	deletion
chr2 8375101 8376000	900	0	6.3749E 07	0	deletion
chr2 8508501 8510100	1600	0.435151	0.00696378	0	deletion
chr2 8675901 8676500	600	0.239482	304.406	0	deletion
chr2 9135001 9135400	400	0.0621258	1476.61	0	deletion
chr2 9267501 9269200	1700	0.32528	3.81557E 07	0.814815	deletion
chr2 9599301 9600200	900	0.284481	7.0508	0	deletion
chr2 9743101 9743400	300	0.0571697	3133.1	0	deletion
chr2 9827601 9828900	1300	0.311232	0.474148	0.0434783	deletion
chr2 9998201 9998900	700	0.351233	44.6198	0	deletion
chr2 10206601 10208200	1600	0.495988	0.0334107	0	deletion
chr2 10365301 10367300	2000	2.38143	0.0202562	0.803451	duplication
chr2 11169301 11169900	600	0.252303	378.603	0	deletion
chr2 11432601 11434200	1600	0.239127	8.95375E 07	0.578231	deletion
chr2 11445601 11447900	2300	1.97027	0.0475259	0.494656	duplication
chr2 11736601 11737800	1200	0.431529	0.0168314	0.123377	deletion
chr2 12160401 12160800	400	0.22352	9.96915	0.512195	deletion
chr2 12385301 12385800	500	0.233578	1432.49	0.03125	deletion
chr2 12473301 12474000	700	0.292533	32.264	0	deletion
chr2 12526601 12527100	500	0.189319	135.278	0	deletion
chr2 12628001 12628300	300	0.060875	13347.6	0	deletion
chr2 12773901 12775400	1500	0.0365718	1.06248E 10	0.318182	deletion
chr2 13267401 13268200	800	0.511235	4.88637	0	deletion
chr2 14004201 14004500	300	0.0412875	1612.34	0	deletion
chr2 14163301 14164500	1200	0.257475	0.0202245	0.025641	deletion
chr2 14474601 14477400	2800	0.596532	0.00168607	0.0969267	deletion
chr2 14769501 14778100	8600	0.451501	1.85317E 11	0.120794	deletion
chr2 14778101 14781200	3100	1.51885	2.06855E 06	0.0426966	duplication
chr2 15120201 15122000	1800	0.198987	6.15426E 06	0.695946	deletion
chr2 15292201 15294200	2000	0.307457	0.000755788	0.00704225	deletion
chr2 15401101 15401600	500	0.21631	99.4318	0.131579	deletion
chr2 16148201 16148700	500	0.231974	76.5726	0	deletion
chr2 16154601 16155200	600	0.121477	201.526	0.24	deletion
chr2 16303601 16305200	1600	0.472298	0.000695286	0.0576923	deletion
chr2 16345901 16346700	800	0.386536	5.31817	0.0102041	deletion
chr2 16434201 16436000	1800	0.260552	2.49994E 05	0.103896	deletion
chr2 16724101 16726100	2000	0.212796	8.29893E 06	0.0283019	deletion
chr2 16830001 16830500	500	0.237358	896.227	0	deletion
chr2 16909601 16911100	1500	0.0191471	1.06248E 10	0.821429	deletion
chr2 16911201 16911500	300	0	1973.78	0	deletion
chr2 17045801 17047900	2100	0.718132	0.028623	0	deletion
chr2 17081001 17124100	43100	0.514885	3.69774E 12	0.012502	deletion
chr2 17762901 17765400	2500	0.491171	0.000151953	0.00634921	deletion
chr2 17820001 17820400	400	0	43.0577	0	deletion
chr2 18757501 18758000	500	0.201147	430.686	0.21875	deletion
chr2 18908301 18909200	900	0.228979	7.3165	0.235294	deletion
chr2 18951301 18952700	1400	0.184718	0.00202658	0.15	deletion
chr2 19311301 19312100	800	0.00886354	1.35626E 06	0.047619	deletion
chr2 19723301 19723600	300	0.0348562	1285.19	0.863636	deletion
chr2 19822101 19828500	6400	1.63256	1.09569E 09	0.0382187	duplication
chr2 19829101 19834400	5300	0.14586	3.00703E 11	0.0600858	deletion
chr2 19835201 19835700	500	0.227243	68.8068	0.148148	deletion
chr2 19836601 19840100	3500	1.70076	0.000865835	0.039953	duplication
chr2 19863701 19875600	11900	0.390981	0.051397	0.745926	deletion
chr2 19876701 19880800	4100	1.81691	6.52208E 05	0.126582	duplication
chr2 20007401 20007600	200	0	113672	0	deletion
chr2 20088501 20090100	1600	0.0598859	1.8029E 08	0.40625	deletion
chr2 20162201 20162600	400	0.152989	3040.99	0.206897	deletion
chr2 20273701 20275100	1400	0.0242264	6.83025E 10	0.0322581	deletion
chr2 20730501 20731500	1000	0.365769	0.458378	0	deletion
chr2 21187801 21188800	1000	0.027423	3.45838E 08	0.162162	deletion
chr2 21311501 21312500	1000	0.381387	2.22443	0.153226	deletion
chr2 21361601 21368500	6900	0.139202	2.30975E 11	0.385113	deletion
chr2 21550501 21551000	500	0.0936382	292.335	0	deletion
chr2 21595801 21596100	300	0.0941661	1122.78	0	deletion
chr2 22047401 22048800	1400	0	1.13838E 10	0	deletion
chr2 22472201 22478200	6000	1.28799	0.000609952	0.0970704	duplication
chr2 22583901 22584700	800	0.382519	9.01263	0	deletion
chr2 22911001 22911700	700	0	0.000764057	0.04	deletion
chr2 22915201 22916200	1000	0.462135	0.245707	0.0273973	deletion
chr2 23428901 23429700	800	0.391315	87.2728	0.0380952	deletion
chr2 23610501 23610900	400	0.0869856	904.657	0	deletion
chr2 23724701 23725100	400	0.0501218	375.542	0	deletion
chr2 23773801 23774300	500	0.0725598	143.46	0	deletion
chr2 23840501 23841000	500	0.406192	205.05	0	deletion
chr2 23970801 23971400	600	0.0900231	8.64486	0.204545	deletion
chr2 24075201 24079000	3800	6.38075	0.0112639	0.0755562	duplication
chr2 24293301 24294700	1400	1.9518	0.000248157	0.00773196	duplication
chr2 24402601 24406700	4100	2.11358	5.08011E 05	0.892368	duplication
chr2 24408201 24409000	800	0.228616	17.0183	0.746835	deletion
chr2 25111801 25113500	1700	0.127676	0.00146618	0.0412371	deletion
chr2 25270801 25272300	1500	0.20894	0.00695911	0.44086	deletion
chr2 25395901 25396900	1000	0.380701	0.911691	0	deletion
chr2 25593501 25596800	3300	3.83344	0.0191792	0.993177	duplication
chr2 25663601 25665300	1700	0.204999	0.00017111	0.554688	deletion
chr2 25995901 25999900	4000	0.669419	17002.6	0.45977	deletion
chr2 26005501 26006000	500	0.0920394	180.648	0.121212	deletion
chr2 26118201 26130200	12000	1.25025	2.07144E 06	0.0791581	duplication
chr2 26568001 26568800	800	0.420401	3.24593	0.05	deletion
chr2 26815301 26816900	1600	0.104358	0.000027908	0.297297	deletion
chr2 27132101 27133000	900	0.0111706	2.94839E 07	0	deletion
chr2 27271501 27272600	1100	0	5.79536E 10	0	deletion
chr2 27367901 27370300	2400	0.359939	0.000325729	0.109489	deletion
chr2 27453201 27454500	1300	0.443694	0.0016473	0.0212766	deletion
chr2 27903601 27904000	400	0	43.0577	0	deletion
chr2 28275101 28276700	1600	0.200599	0.000954719	0.105263	deletion
chr2 28366001 28366600	600	0.348591	2.34679	0	deletion
chr2 28376601 28378000	1400	0.446689	0.0112135	0	deletion
chr2 28445801 28446100	300	0.139346	22977.1	0	deletion
chr2 28482701 28483200	500	0.223148	394.323	0	deletion
chr2 30181801 30182400	600	0.186037	10.9742	0.354167	deletion
chr2 30427601 30427800	200	0.0182625	60100.5	0.0909091	deletion
chr2 30691101 30691500	400	0.10948	1240.48	0.323529	deletion
chr2 31000301 31001000	700	0.262374	152.577	0	deletion
chr2 31116501 31120200	3700	0.538935	1.07684E 09	0	deletion
chr2 31402301 31402800	500	0.397499	169.779	0	deletion
chr2 31778801 31779400	600	0.301368	5.9032	0.0972222	deletion
chr2 31873501 31874300	800	0.00420064	6.97255E 09	0.129032	deletion
chr2 32662701 32663000	300	0	1973.78	0	deletion
chr2 32867201 32867900	700	0.182127	38.6548	0.219512	deletion
chr2 33590301 33598400	8100	0.245279	1.96756E 11	0.91129	deletion
chr2 33684001 33698200	14200	0.545136	1.12234E 11	0.0362129	deletion
chr2 33813001 33814700	1700	0.32574	0.0113782	0.180791	deletion
chr2 33889901 33890900	1000	0.261828	0.00907406	0.392523	deletion
chr2 34055901 34056100	200	0	113672	0.0454545	deletion
chr2 34221401 34222200	800	0.27847	12.569	0.682353	deletion
chr2 34223701 34224100	400	0.175679	1937.91	0.837209	deletion
chr2 35083701 35084600	900	0.273436	3.86684	0.340909	deletion
chr2 35273301 35274200	900	0	6.3749E 07	0.111111	deletion
chr2 35389401 35389700	300	0.148764	10417.8	0.166667	deletion
chr2 35401501 35403700	2200	0.434225	4.34652E 09	0	deletion
chr2 35882101 35882400	300	0.0906706	21186.5	0	deletion
chr2 36306601 36307500	900	0.0224888	1.79944E 05	0.0652174	deletion
chr2 36673501 36675100	1600	0.166231	2.68941E 09	0.427083	deletion
chr2 36740501 36744200	3700	0.382217	7.53789E 09	0.139535	deletion
chr2 36843101 36843600	500	0.369902	111.634	0.137931	deletion
chr2 37172701 37176200	3500	0.721613	0.00177515	0.0243902	deletion
chr2 37186501 37189100	2600	0.00528139	6.12971E 11	0.0408163	deletion
chr2 37243801 37246300	2500	0.372637	8.28916E 06	0.0746269	deletion
chr2 37248001 37251600	3600	0.498249	4.42701E 11	0.0586011	deletion
chr2 37659401 37660600	1200	0.302289	0.0212379	0.375	deletion
chr2 37783501 37783700	200	0	113672	0	deletion
chr2 38105101 38105600	500	0.095702	68.0262	0.25	deletion
chr2 38355401 38355700	300	0.045199	1786.17	0.0217391	deletion
chr2 38732701 38734200	1500	0.139225	6.34979E 05	0.408602	deletion
chr2 38786201 38790200	4000	0.165161	3.98431E 11	0.416667	deletion
chr2 38792501 38793100	600	0.295295	125.807	0.246914	deletion
chr2 39001701 39002200	500	0.00714935	0.0296329	0.0222222	deletion
chr2 39266301 39270200	3900	1.57017	0.00201534	0.0435031	duplication
chr2 39277201 39279500	2300	0.262185	4.51856E 07	0.842795	deletion
chr2 39553401 39553700	300	0.100462	13198.3	0.166667	deletion
chr2 39584701 39585800	1100	0.433531	0.009967	0.00657895	deletion
chr2 39837201 39838100	900	0.372278	1.22773	0	deletion
chr2 40544801 40547100	2300	0.595367	0.00203055	0	deletion
chr2 40804501 40805200	700	0.201906	137.827	0.0833333	deletion
chr2 41122801 41123400	600	0.259391	172.106	0.565217	deletion
chr2 41638701 41640200	1500	0.232023	0.0436791	0.0472441	deletion
chr2 41802801 41804400	1600	0.623749	0.0160689	0.00675676	deletion
chr2 42038601 42039500	900	0.537199	2.30217	0.214724	deletion
chr2 42050501 42051300	800	0.449223	4.97839	0.387387	deletion
chr2 42252201 42253100	900	0.441412	0.34293	0	deletion
chr2 42625101 42626300	1200	0.0172865	6.64052E 10	0.102041	deletion
chr2 42716901 42717500	600	0.213577	78.204	0.319149	deletion
chr2 44262101 44263700	1600	0.350312	0.00582574	0.0208333	deletion
chr2 44435901 44437300	1400	0.0218028	1.13838E 10	0.413793	deletion
chr2 44664101 44665000	900	0.474028	1.90841	0	deletion
chr2 45609301 45610500	1200	0.422716	7.75298	0.120805	deletion
chr2 45770601 45773900	3300	2.21928	0.0194149	0.722638	duplication
chr2 45797301 45798200	900	0.018731	3.79484E 07	0.404255	deletion
chr2 46029801 46031500	1700	0.150071	0.000030841	0.351351	deletion
chr2 46113801 46114600	800	0.364829	0.338902	0.350515	deletion
chr2 46753701 46755000	1300	0.00535245	1.22594E 10	0	deletion
chr2 47981201 47984900	3700	0.393722	4.30737E 11	0.587699	deletion
chr2 48090401 48090900	500	0.0606216	106.955	0.244898	deletion
chr2 48434701 48435200	500	0.328674	503.655	0	deletion
chr2 48615301 48617200	1900	0.0329593	8.38803E 11	0.171429	deletion
chr2 48626701 48626900	200	0	113672	0	deletion
chr2 48671001 48682000	11000	0.518343	1.44884E 11	0.680024	deletion
chr2 48688801 48692100	3300	0.287393	7.24421E 10	0.163763	deletion
chr2 48728701 48730600	1900	0.0587679	8.38803E 11	0.268293	deletion
chr2 48733501 48734200	700	0.131454	17.091	0.106383	deletion
chr2 49076601 49077000	400	0.184806	3285.02	0.307692	deletion
chr2 49450101 49450500	400	0.0673992	1913.34	0.21875	deletion
chr2 51143601 51144600	1000	0.479008	0.0054713	0	deletion
chr2 51411101 51413500	2400	0.340739	1.14038E 05	0.877778	deletion
chr2 51416501 51418500	2000	0.28145	4.75342E 05	0.915344	deletion
chr2 51425501 51425900	400	0.0353355	48.6366	0.538462	deletion
chr2 51553801 51554100	300	0.225265	657.901	0	deletion
chr2 51585901 51586700	800	0.130821	23.4759	0.438596	deletion
chr2 52026901 52028100	1200	0.0168796	3.45307E 09	0	deletion
chr2 52202801 52203400	600	0.0352651	1.8566	0.0555556	deletion
chr2 52232501 52233300	800	0.204597	16.893	0.4	deletion
chr2 52614401 52629400	15000	0.605592	1.06248E 11	0.263781	deletion
chr2 52813801 52815300	1500	0.180501	1.24204E 07	0.583333	deletion
chr2 52866501 52867400	900	0.117911	0.00153262	0.82	deletion
chr2 53093601 53097600	4000	0.331813	3.98431E 11	0.558313	deletion
chr2 53366301 53366600	300	0	1973.78	0	deletion
chr2 53545201 53547900	2700	0.4793	6.23361E 05	0.209302	deletion
chr2 53560201 53560500	300	0.127484	15733.9	0.238095	deletion
chr2 53698401 53698700	300	0.0637829	14737.9	1	deletion
chr2 53769201 53770500	1300	0.587398	0.129801	0.0680851	deletion
chr2 53828901 53829700	800	0.311714	4.01377	0.2	deletion
chr2 53831201 53832100	900	0.23497	1.39316	0.287879	deletion
chr2 53872801 53873400	600	0.0111704	0.00528995	0.0666667	deletion
chr2 53961201 53961500	300	0.19566	297.361	0.178571	deletion
chr2 53961601 53964800	3200	0.108507	4.98039E 11	0.160584	deletion
chr2 54058801 54059700	900	0.124293	0.0864055	0.87931	deletion
chr2 54095501 54095800	300	0	1973.78	0	deletion
chr2 54181201 54182000	800	0.0211724	0.000133651	0.0416667	deletion
chr2 54204801 54205600	800	0.307116	14.964	0.0119048	deletion
chr2 54388901 54389800	900	0.00405833	1.77081E 10	0.0526316	deletion
chr2 54407501 54409400	1900	0.145947	0.0168325	0.0425532	deletion
chr2 54493101 54493700	600	0.236488	20.4341	0.529412	deletion
chr2 54544801 54545500	700	0.278065	13.5054	1	deletion
chr2 54831001 54831200	200	0	113672	0	deletion
chr2 54947001 54952600	5600	0.937866	199183	0.626276	deletion
chr2 55605601 55607000	1400	0.516818	0.792246	0	deletion
chr2 55633101 55633600	500	0.36253	873.357	0	deletion
chr2 55653601 55654200	600	0.37499	103.722	0.0263158	deletion
chr2 55733301 55734100	800	0.38074	21.0764	0.0120482	deletion
chr2 55793501 55794300	800	0.275251	7.95038	0.361111	deletion
chr2 55816001 55816400	400	0.06728	306.152	1	deletion
chr2 56794501 56794800	300	0.0447617	6989.22	0.235294	deletion
chr2 57154501 57156400	1900	0.0591367	8.38803E 11	0.454545	deletion
chr2 57157001 57157500	500	0.140865	1123.23	0.371429	deletion
chr2 57219001 57220600	1600	0.34811	0.000465675	0.652174	deletion
chr2 57439801 57440800	1000	0.318722	0.025615	0.264151	deletion
chr2 57442401 57443100	700	0.249459	69.3921	0.671233	deletion
chr2 57576701 57577300	600	0.00571784	0.000181003	0.0666667	deletion
chr2 57687201 57687700	500	0.315128	1361.38	0.542857	deletion
chr2 57744601 57745600	1000	0.322866	3.25985	0.0887097	deletion
chr2 58109401 58109800	400	0.262361	651.619	0.0487805	deletion
chr2 58113901 58116200	2300	0.423697	1.49392E 05	0.311111	deletion
chr2 58120401 58123200	2800	0.232213	5.69188E 11	0.6	deletion
chr2 58153701 58154000	300	0.127341	21400.5	0.888889	deletion
chr2 58208301 58209600	1300	0.534943	0.0825227	0	deletion
chr2 58424901 58425200	300	0.0781209	3236.55	0.204545	deletion
chr2 58487201 58487500	300	0	1973.78	0	deletion
chr2 58627101 58627900	800	0.00434887	8.9647E 09	0.0909091	deletion
chr2 58705101 58707400	2300	0.567569	0.0104329	0.0171149	deletion
chr2 58807701 58808300	600	0.135004	2.65362	0.5	deletion
chr2 58929301 58929800	500	0.329125	371.735	0.873239	deletion
chr2 59782601 59788200	5600	0.0751046	2.84594E 11	0.239726	deletion
chr2 60141001 60141900	900	0.416253	21.4238	0	deletion
chr2 60620401 60621100	700	0.280563	0.245696	0.56	deletion
chr2 60681101 60681700	600	0	0.0277227	0	deletion
chr2 60936501 60937200	700	0.215209	6.06917	0.580645	deletion
chr2 61108001 61108800	800	0.389804	6.53335	0	deletion
chr2 61167401 61167900	500	0.31218	235.346	0.0188679	deletion
chr2 61262801 61263800	1000	0.423536	1.06541	0.165414	deletion
chr2 61761001 61762200	1200	0.0213063	4.72805E 08	0	deletion
chr2 61879201 61881400	2200	0.0715401	7.24421E 11	0.260274	deletion
chr2 62032001 62032200	200	0	113672	0	deletion
chr2 62035801 62036400	600	0.0975543	3.62524	0.4	deletion
chr2 62389801 62394500	4700	0.465598	0.000651319	0.0961538	deletion
chr2 62526501 62530400	3900	0.160404	4.08647E 11	0.412371	deletion
chr2 62795401 62797100	1700	0.600715	0.0165216	0.00662252	deletion
chr2 62803301 62805300	2000	0.530369	8.84127E 06	0	deletion
chr2 62848301 62850600	2300	0.328379	1.84549E 05	0.581749	deletion
chr2 62855901 62856500	600	0.0408362	0.450756	0.0444444	deletion
chr2 63181301 63182100	800	0.00940458	2.06089E 06	0.0588235	deletion
chr2 63215901 63217700	1800	0.576134	0.00220247	0.0283912	deletion
chr2 63511401 63512000	600	0.0942339	55.2711	0.259259	deletion
chr2 63818501 63819000	500	0.0936984	1190.81	0	deletion
chr2 63896801 63897000	200	0	113672	0	deletion
chr2 63966201 63972100	5900	0.584923	2.70123E 11	0.0424901	deletion
chr2 64444101 64445200	1100	0.0153049	4.34652E 10	0	deletion
chr2 64786201 64786400	200	0	113672	0.0769231	deletion
chr2 65187201 65205800	18600	0.33256	8.56841E 12	0.925947	deletion
chr2 65300101 65303000	2900	0.680452	0.000522967	0.0109689	deletion
chr2 65506501 65506700	200	0	113672	0.322581	deletion
chr2 65532001 65533700	1700	0.386946	0.0467069	0	deletion
chr2 66317501 66317900	400	0.178445	2832.11	0.0416667	deletion
chr2 66441801 66442100	300	0.0670226	16377.9	0	deletion
chr2 66763701 66764500	800	0.425662	0.701861	0	deletion
chr2 67093201 67093600	400	0.259976	290.477	0.148936	deletion
chr2 67107401 67108000	600	0.1959	28.3506	0.155172	deletion
chr2 67293901 67294800	900	0.286875	22.2275	0.4	deletion
chr2 67678301 67679800	1500	0.426844	0.000145837	0.0418605	deletion
chr2 67734801 67742000	7200	0.438056	2.21351E 11	0.878947	deletion
chr2 67742601 67748400	5800	0.362274	2.7478E 11	0.491577	deletion
chr2 67811101 67811400	300	0.100416	13185.8	0.0625	deletion
chr2 68035501 68036400	900	0.299825	1.80041	0.621951	deletion
chr2 68144701 68153500	8800	0.319916	1.81105E 11	0.953216	deletion
chr2 68230501 68232900	2400	0.542254	0.00501605	0.0884521	deletion
chr2 68567701 68568000	300	0.0111297	404.037	0	deletion
chr2 68577401 68577900	500	0.102786	30.3818	0.195122	deletion
chr2 68978901 68979800	900	0.197867	0.78298	0.468085	deletion
chr2 69730201 69750900	20700	0.138937	7.69916E 12	0.730636	deletion
chr2 69770201 69782100	11900	0.11734	1.33926E 11	0.56974	deletion
chr2 70582201 70601200	19000	0.323062	8.38803E 12	0.734615	deletion
chr2 70610301 70611300	1000	0.298715	0.993314	0.572816	deletion
chr2 70613701 70615500	1800	0.0567237	1.50518E 09	0.272727	deletion
chr2 70646801 70647100	300	0.113031	12904.2	0.333333	deletion
chr2 70971501 70973300	1800	0.102173	5.49835E 08	0.342466	deletion
chr2 71225301 71226000	700	0.336272	17.121	0.0217391	deletion
chr2 72722601 72723700	1100	0.363723	0.000236447	0.047619	deletion
chr2 73257901 73259300	1400	0.0287098	2.94839E 08	0	deletion
chr2 73436401 73437200	800	0.349314	2.80353	0.0833333	deletion
chr2 73629101 73629900	800	0.021151	0.000647392	0	deletion
chr2 73719401 73722700	3300	0.682295	0.0015486	0	deletion
chr2 73761001 73762200	1200	0.479216	1.87883	0	deletion
chr2 73778801 73779200	400	0.0175407	29.2302	0	deletion
chr2 73887601 73888300	700	0.00512472	1.62788E 06	0.030303	deletion
chr2 74037401 74038600	1200	0.0226571	1.3281E 10	0.384615	deletion
chr2 74288001 74288600	600	0.105309	134.43	0.142857	deletion
chr2 74571301 74571600	300	0	1973.78	0	deletion
chr2 74907501 74908800	1300	0.358681	0.477974	0.138554	deletion
chr2 75022201 75023000	800	0.0632097	0.0061187	0.268293	deletion
chr2 75877301 75878000	700	0.229935	25.2157	0.385714	deletion
chr2 76253901 76254700	800	0.222678	29.1298	0.360465	deletion
chr2 76257901 76258400	500	0.276984	671.276	0.02	deletion
chr2 76748501 76750500	2000	0.00179365	7.96863E 11	0.0487805	deletion
chr2 76912501 76912800	300	0.0451736	432.426	0.736842	deletion
chr2 77523701 77524400	700	0	0.000764057	0	deletion
chr2 77902101 77902300	200	0.0344823	2619.36	0.181818	deletion
chr2 78148101 78151400	3300	0.0168462	4.82947E 11	0.276596	deletion
chr2 78287501 78289200	1700	0.307562	0.00775762	0.170455	deletion
chr2 78452201 78452900	700	0.0892651	0.191826	0.107143	deletion
chr2 78595401 78597900	2500	0.0339636	6.3749E 11	0.333333	deletion
chr2 79074201 79075800	1600	0.357987	0.0228653	0.338983	deletion
chr2 79278801 79280200	1400	0.0193576	1.13838E 10	0.0425532	deletion
chr2 79318101 79318700	600	0.358501	73.4716	0.126437	deletion
chr2 79628601 79630500	1900	0.327393	0.00455243	0.241379	deletion
chr2 80158001 80158500	500	0.257037	470.612	0.533333	deletion
chr2 80235301 80237500	2200	0.348782	0.000280354	0.55794	deletion
chr2 80512101 80512400	300	0.0610447	7276.28	0.925926	deletion
chr2 80722001 80723100	1100	0.073283	0.0113605	0	deletion
chr2 81127901 81128400	500	0.280224	1267.79	0.419355	deletion
chr2 81237901 81239300	1400	0.262543	0.00260609	0.421488	deletion
chr2 81355101 81355500	400	0	43.0577	0	deletion
chr2 81536301 81536600	300	0.101837	19254.5	0.958333	deletion
chr2 81665701 81666600	900	0.449033	202.635	0.593103	deletion
chr2 81725701 81726400	700	0.328816	19.5941	0.560976	deletion
chr2 81739801 81740600	800	0.252282	3.09598	0	deletion
chr2 81911801 81918400	6600	0.452501	2.41474E 11	0.518637	deletion
chr2 81933001 81934100	1100	0.0366232	0.000118405	0	deletion
chr2 82016201 82017000	800	0.209907	10.2397	0.171875	deletion
chr2 82048601 82049200	600	0.37385	48.7456	0.512821	deletion
chr2 82050401 82055700	5300	0.270207	3.00703E 11	0.408207	deletion
chr2 82061401 82062800	1400	0.0994504	0.00661308	0.309524	deletion
chr2 82070601 82071000	400	0.160502	46.3259	0.270833	deletion
chr2 82093301 82093700	400	0.302019	1620.54	0	deletion
chr2 82292701 82293900	1200	0.120366	6.51077E 06	0.659091	deletion
chr2 82297401 82301500	4100	0.000831678	3.88713E 11	0.04	deletion
chr2 82305801 82307500	1700	0.278441	0.00675525	0.00625	deletion
chr2 82342501 82343500	1000	0.402584	1.93765	0.615385	deletion
chr2 82386601 82387300	700	0.175661	15.1415	0.338462	deletion
chr2 82420701 82421600	900	0.469071	3.16804	0	deletion
chr2 82600001 82600200	200	0	113672	0.047619	deletion
chr2 82959601 82960300	700	0	0.000764057	0	deletion
chr2 83499101 83499800	700	0.272117	16.5634	0.185714	deletion
chr2 84145501 84146300	800	0.277025	4.32694	0.075	deletion
chr2 84168401 84169900	1500	0.504254	0.00377996	0	deletion
chr2 84358901 84360100	1200	2.12474	0.0355955	0.00283286	duplication
chr2 84411601 84412600	1000	0.386783	1.23904	0	deletion
chr2 84577401 84579700	2300	0.359662	0.00143363	0.20339	deletion
chr2 84658901 84659100	200	0	113672	0	deletion
chr2 85046301 85046700	400	0.217891	3551.38	0.898551	deletion
chr2 85159501 85159900	400	0.0090324	3.8917	0	deletion
chr2 85224901 85225500	600	0.401068	58.0831	0.37931	deletion
chr2 85947601 85948200	600	0.347001	441.858	0	deletion
chr2 86176901 86177500	600	0.232787	45.6303	0.608108	deletion
chr2 86598501 86598800	300	0.0982003	4242.82	0.128205	deletion
chr2 87073201 87073700	500	0.0645473	143.908	0	deletion
chr2 87159201 87159800	600	0.153078	7.02374	0.694915	deletion
chr2 87420201 87421600	1400	0.481662	0.0397956	0.404651	deletion
chr2 87973301 87973700	400	0.0754569	2745.14	0.939394	deletion
chr2 88304501 88307600	3100	0.00561522	5.14105E 11	0.176471	deletion
chr2 88345501 88351700	6200	0.330599	3.10095E 06	0.588509	deletion
chr2 88365801 88367800	2000	0.338046	0.00481964	0.789831	deletion
chr2 88827601 88827900	300	0	1973.78	0	deletion
chr2 89060501 89061100	600	0.249779	152.054	0	deletion
chr2 89797601 89799100	1500	0.142193	4.60055E 07	0.536232	deletion
chr2 89952401 89953300	900	0.306169	1.3718	0.275862	deletion
chr2 91635101 91644900	9800	2.07134	0	0.00134953	duplication
chr2 91728501 91728900	400	0	43.0577	0	deletion
chr2 91939201 91939600	400	0.0526222	873.651	0	deletion
chr2 91986201 91989500	3300	1.83026	0.000195575	0.69098	duplication
chr2 92000801 92003200	2400	2.19595	0.0194992	0.837361	duplication
chr2 92263601 92264200	600	0.112831	5.82014	0.296296	deletion
chr2 93068101 93068600	500	0.241761	327.935	0.978261	deletion
chr2 93088501 93089000	500	0	1.05473	0.15625	deletion
chr2 93186001 93186500	500	0.149562	1679.84	0.347826	deletion
chr2 93215601 93215800	200	0	113672	0	deletion
chr2 93660901 93661700	800	0.293682	41.6006	0.472727	deletion
chr2 94187001 94191300	4300	0.313557	3.70634E 11	0.282974	deletion
chr2 94270501 94270700	200	0.0334609	169.767	0.6	deletion
chr2 94350301 94356500	6200	2.69047	1.02821E 09	0.876379	duplication
chr2 94553801 94566400	12600	0.276419	1.26486E 11	0.831094	deletion
chr2 95032901 95033100	200	0.0167376	54997.2	0.254237	deletion
chr2 95127401 95127600	200	0	113672	0	deletion
chr2 95208301 95209100	800	0.327792	106.347	0.438202	deletion
chr2 96103201 96103700	500	0.0438393	21.4605	0.037037	deletion
chr2 96354701 96356500	1800	0.6906	0.000365681	0	deletion
chr2 96599501 96599900	400	0.235263	2602.29	0	deletion
chr2 96647101 96647400	300	0	1973.78	0	deletion
chr2 97234501 97235100	600	0.438748	301.096	0.0348837	deletion
chr2 97719701 97720800	1100	0.347264	0.15239	0	deletion
chr2 97924701 97925100	400	0.0266825	26.2604	0.111111	deletion
chr2 98274601 98275400	800	0.100852	0.108965	0.27451	deletion
chr2 98519701 98520200	500	0.279219	45.1041	0	deletion
chr2 98969801 98971000	1200	0.272439	2.40075	0	deletion
chr2 99214701 99216500	1800	0.015807	8.85403E 11	0.0357143	deletion
chr2 99313401 99314200	800	0.211476	0.466638	0.141176	deletion
chr2 100207101 100209200	2100	0.515001	0.0208192	0.0239726	deletion
chr2 100722801 100723100	300	0.0487	8338.3	0.09375	deletion
chr2 100724301 100725000	700	0.206793	12.264	0.244898	deletion
chr2 101312801 101317900	5100	2.24109	1.63341E 06	0.232536	duplication
chr2 102739801 102743600	3800	0.59931	0.00218049	0.0767004	deletion
chr2 102802901 102804400	1500	0.491386	3.51279E 05	0.00446429	deletion
chr2 103007501 103009600	2100	0.0193253	7.58917E 11	0.351351	deletion
chr2 103010201 103010400	200	0.0169208	55609.6	0.315789	deletion
chr2 103218101 103223700	5600	1.40106	0.00235822	0.201175	duplication
chr2 103224701 103225600	900	0.30077	15.217	0.164706	deletion
chr2 103633401 103640900	7500	0.568515	2.12497E 11	0.0503937	deletion
chr2 103673401 103675100	1700	0.403112	0.0419374	1	deletion
chr2 103996701 103998400	1700	0.220206	0.00254127	0.320896	deletion
chr2 104001601 104003200	1600	0.175081	5.00021E 06	0.266667	deletion
chr2 104005901 104006200	300	0.0682252	5505.22	0.285714	deletion
chr2 104303901 104304100	200	0	113672	0	deletion
chr2 104761801 104762900	1100	0.522617	5.42066	0	deletion
chr2 105018901 105019100	200	0	113672	0.0294118	deletion
chr2 105747601 105772900	25300	0.505272	6.29931E 12	0.906316	deletion
chr2 105869001 105869700	700	0.34106	41.8019	0	deletion
chr2 106007301 106007700	400	0.119321	2879.05	0.177778	deletion
chr2 106469401 106469600	200	0	113672	0	deletion
chr2 106873801 106874200	400	0.0168796	25.9974	0.0465116	deletion
chr2 106928601 106932800	4200	0.460459	3.63901E 08	0.174603	deletion
chr2 106952401 106953500	1100	0	5.79536E 10	0	deletion
chr2 107110601 107125800	15200	0.533832	1.0485E 11	0.0228785	deletion
chr2 107409401 107409700	300	0.123612	14629.5	0.886364	deletion
chr2 107531601 107533400	1800	0	8.85403E 11	0.06	deletion
chr2 108806601 108807000	400	0.134657	961.61	0.424242	deletion
chr2 108807401 108807800	400	0.183258	4261.21	0.509434	deletion
chr2 108901701 108903600	1900	0.156548	8.38803E 11	0.525253	deletion
chr2 109158601 109161500	2900	1.44984	0.00838333	0.0470685	duplication
chr2 110347101 110347900	800	0.181811	0.589057	0.222222	deletion
chr2 110388101 110388500	400	0.0264488	102.868	0.387097	deletion
chr2 110663201 110664500	1300	0	1.22594E 10	0	deletion
chr2 111023101 111024300	1200	0.461641	0.0125409	0	deletion
chr2 111606601 111607400	800	0.15019	19.4247	0.142857	deletion
chr2 111797201 111797700	500	0.355473	112.132	0	deletion
chr2 111910801 111916000	5200	0.432659	1.97438E 06	0.0407524	deletion
chr2 112709901 112714400	4500	0.703439	0.000857678	0.05902	deletion
chr2 112803001 112807700	4700	0.562274	3.3909E 11	0.0279898	deletion
chr2 113337201 113346900	9700	0.0162352	1.64302E 11	0.4	deletion
chr2 113516101 113517400	1300	0.414771	0.00315503	0	deletion
chr2 113898701 113901200	2500	0.437696	6.3749E 11	0.0174419	deletion
chr2 114943401 114945000	1600	0.218759	0.00017281	0.478261	deletion
chr2 116013601 116015700	2100	1.50188	0.011229	0.00436205	duplication
chr2 116162301 116163400	1100	0	5.79536E 10	0	deletion
chr2 116445501 116448000	2500	0.599709	2.21635E 05	0.0652681	deletion
chr2 116567101 116567300	200	0	113672	0	deletion
chr2 117207701 117225500	17800	0.229459	8.95351E 12	0.902848	deletion
chr2 117253401 117268900	15500	0.366446	1.02821E 11	0.959123	deletion
chr2 118513501 118514600	1100	0.205338	0.018785	0.447059	deletion
chr2 118595401 118595800	400	0.0431769	469.766	0	deletion
chr2 118700001 118700200	200	0	113672	0	deletion
chr2 119039601 119040300	700	0.394761	32.6984	0	deletion
chr2 119169301 119169900	600	0.0198465	0.0976246	0	deletion
chr2 119308401 119309200	800	0.466555	3.47214	0.0075188	deletion
chr2 119355201 119355700	500	0.191846	1730.57	0	deletion
chr2 119794501 119794700	200	0	113672	0.0625	deletion
chr2 120609501 120610600	1100	0.186251	0.00126626	0	deletion
chr2 120632701 120633100	400	0.237876	6288.23	0.0677966	deletion
chr2 122363401 122364300	900	0.170939	2.26312	0.166667	deletion
chr2 122386501 122387600	1100	0.0157598	1.44884E 10	0.275862	deletion
chr2 122391101 122391700	600	0.144419	1.21313	0.256757	deletion
chr2 122484501 122485300	800	0.213076	5.0335	0.35	deletion
chr2 122852001 122852600	600	0.159187	10.2228	0.563636	deletion
chr2 122925601 122927600	2000	0.0212395	7.96863E 11	0.242424	deletion
chr2 123036501 123037000	500	0	1.05473	0	deletion
chr2 123287001 123287200	200	0.0175407	57683.1	1	deletion
chr2 123574001 123576800	2800	0.294901	1.43435E 08	0.748322	deletion
chr2 123753901 123754500	600	0.0167376	0.0410391	0.047619	deletion
chr2 123823401 123824600	1200	0.0502251	0.000731161	0	deletion
chr2 123906001 123910500	4500	0.635563	1.88839E 07	0.0931604	deletion
chr2 124165801 124167700	1900	0.140448	4.2482E 06	0.392857	deletion
chr2 124187101 124187700	600	0.348622	36.4361	0.168831	deletion
chr2 124194501 124195400	900	0.460689	9.97878	0.1	deletion
chr2 124227301 124227800	500	0.0547623	4.08557	0.105263	deletion
chr2 124246101 124248000	1900	0.236193	2.74993E 06	0.668639	deletion
chr2 124310001 124311600	1600	0.550128	0.000151711	0.0462633	deletion
chr2 124524901 124527500	2600	0.588332	1.02572E 05	0.0709534	deletion
chr2 124628001 124630500	2500	0.31516	0.00204991	0.104803	deletion
chr2 124833201 124834300	1100	0.368314	0.000106463	0.0070922	deletion
chr2 125040001 125041700	1700	0.219726	0.015561	0.0298507	deletion
chr2 125287801 125288300	500	0.115407	49.6628	0.183333	deletion
chr2 125423001 125424200	1200	0.492307	0.00767688	0.256684	deletion
chr2 125566801 125567800	1000	0.163509	0.0049205	0.0549451	deletion
chr2 125577301 125578200	900	0.24339	3.20934	0.321429	deletion
chr2 125647001 125647500	500	0.330977	1.55345	0.0175439	deletion
chr2 125850001 125850700	700	0.289709	99.8046	0.614286	deletion
chr2 126138501 126138900	400	0	43.0577	0	deletion
chr2 126215801 126216500	700	0.339765	73.4079	0.0967742	deletion
chr2 126617101 126617300	200	0	113672	0	deletion
chr2 126624301 126624500	200	0.0167073	54895.9	0	deletion
chr2 126981701 126982200	500	0.347783	116.788	0	deletion
chr2 127178201 127179700	1500	0.12967	7.78822E 06	0.346939	deletion
chr2 127341101 127341500	400	0.0252745	23.5044	0.342857	deletion
chr2 127343001 127343300	300	0	1973.78	0.0769231	deletion
chr2 127468001 127468800	800	0.42805	2.32766	0.504274	deletion
chr2 127510001 127510800	800	0.420274	11.885	0	deletion
chr2 127545601 127546400	800	0.00428838	8.16784E 09	0	deletion
chr2 127790401 127798700	8300	0.448636	1.92015E 11	0.0324846	deletion
chr2 127873401 127874200	800	0.377604	18.7573	0.245614	deletion
chr2 128042601 128043300	700	0.315641	91.9333	0.623377	deletion
chr2 128138601 128139200	600	0.270788	161.503	0.294872	deletion
chr2 128762801 128764500	1700	0.201269	0.000024649	0.168224	deletion
chr2 128889601 128890000	400	0.0339153	221.668	0	deletion
chr2 129723201 129724400	1200	0.138493	0.000023466	0.0208333	deletion
chr2 129795501 129796200	700	0	0.000764057	0	deletion
chr2 129835201 129842600	7400	0.533379	2.15368E 11	0.976089	deletion
chr2 129992501 129993700	1200	0.0140465	1.3281E 10	0.173913	deletion
chr2 130014301 130014500	200	0	113672	0	deletion
chr2 130168001 130170600	2600	0.371158	3.28676E 05	0.441472	deletion
chr2 130369001 130369800	800	0.193871	19.003	0.128571	deletion
chr2 130692901 130693300	400	0.00842607	3.15371	1	deletion
chr2 130729901 130730800	900	0.25541	2.20347	0.1375	deletion
chr2 131535701 131537100	1400	0.0101298	1.13838E 10	0	deletion
chr2 131639701 131640400	700	0.167825	29.1223	0.030303	deletion
chr2 131655901 131656300	400	0.0494644	301.235	0	deletion
chr2 131713601 131714100	500	0.216459	627.698	0.19403	deletion
chr2 131716501 131718900	2400	0.297294	1.77468E 05	0.416268	deletion
chr2 131950101 131952500	2400	0.427555	0.00534592	0.422018	deletion
chr2 132256601 132261000	4400	0.466614	3.26351E 08	0.177419	deletion
chr2 132281601 132284100	2500	2.38616	0.029388	0.730814	duplication
chr2 132347401 132348300	900	0.327836	9.5164	0	deletion
chr2 132386201 132387900	1700	0.176548	1.10133E 05	0.0238095	deletion
chr2 132429001 132431800	2800	0.288153	0.00020669	0.556818	deletion
chr2 132523401 132526800	3400	0.1836	4.68743E 11	0.38191	deletion
chr2 132662101 132662500	400	0.237782	2436.28	0.0222222	deletion
chr2 132669901 132671500	1600	0.0193204	9.96078E 11	0.210526	deletion
chr2 133071401 133072500	1100	0.121828	0.000736947	0.229508	deletion
chr2 133243001 133244200	1200	0.398291	3.26212	0.576419	deletion
chr2 133305401 133307500	2100	0.243153	2.16948E 05	0.231214	deletion
chr2 133428801 133446700	17900	0.521171	8.90349E 12	0.388307	deletion
chr2 133516201 133517000	800	0.351199	12.765	0.0210526	deletion
chr2 133620901 133622300	1400	0.462282	0.0131274	0.00904977	deletion
chr2 133710501 133712900	2400	0.301278	0.00465633	0.100418	deletion
chr2 134105301 134105900	600	0.279717	905.364	0.753623	deletion
chr2 134222601 134226300	3700	0.194746	2.88593E 09	0.114286	deletion
chr2 134277201 134279900	2700	0.100213	5.90269E 11	0.475248	deletion
chr2 134438501 134442200	3700	0.0725733	4.30737E 11	0.627451	deletion
chr2 134691201 134692200	1000	0.275047	3.64655	0.447917	deletion
chr2 134696701 134697700	1000	0.206009	1.5048	0.206349	deletion
chr2 135052301 135058900	6600	0.373121	2.41474E 11	0.0564175	deletion
chr2 135140501 135141200	700	0	0.000764057	0	deletion
chr2 135319701 135320700	1000	0.16078	0.140803	0.190476	deletion
chr2 135392701 135394800	2100	0.00986789	7.58917E 11	0.0212766	deletion
chr2 136072901 136073900	1000	0.227842	1.35696	0.933333	deletion
chr2 136166301 136168600	2300	0.240126	2.68037E 06	0.819512	deletion
chr2 136267401 136268600	1200	0.314389	0.346278	0.845714	deletion
chr2 136416401 136419000	2600	0.591911	0.0211633	0.276008	deletion
chr2 136445601 136446100	500	0.341406	981.17	0.608108	deletion
chr2 136446901 136448300	1400	0.234764	0.0217372	0.632479	deletion
chr2 136482001 136482300	300	0	1973.78	0	deletion
chr2 136482501 136483700	1200	0.289132	0.097761	0.362963	deletion
chr2 136484001 136489300	5300	0.473425	3.00703E 11	0.469816	deletion
chr2 136492701 136494400	1700	0.387987	0.00501572	0.165877	deletion
chr2 136501401 136511000	9600	0.124633	1.66013E 11	0.620596	deletion
chr3 1 11200	11200	3.48555	0	0.0418459	duplication
chr3 14301 15700	1400	0.0660286	1.17366E 07	1	deletion
chr3 16101 16400	300	0.161412	7675.44	1	deletion
chr3 18901 20300	1400	0.0984735	3.09921E 05	0.484375	deletion
chr3 20801 47300	26500	4.42965	0	0.024461	duplication
chr3 58001 61500	3500	1.91657	0.0280171	0.304302	duplication
chr3 89601 97100	7500	1.45495	2.46496E 09	0.021603	duplication
chr3 98301 100700	2400	1.9905	0.00830193	0.0789668	duplication
chr3 243101 279100	36000	1.99966	0	0.0349448	duplication
chr3 292301 300100	7800	0.132888	2.04324E 11	0.5625	deletion
chr3 308301 315400	7100	2.35502	2.78341E 09	0.056159	duplication
chr3 325701 336600	10900	2.97466	0	0.016933	duplication
chr3 340901 342900	2000	0.474451	0.0321143	0.0247934	deletion
chr3 358701 359600	900	0.151778	3.86731	0	deletion
chr3 362201 362800	600	0.378857	11.5115	0.135417	deletion
chr3 399001 400800	1800	0.109278	1.3104E 08	0	deletion
chr3 406701 407100	400	0.234756	201.49	0	deletion
chr3 583601 584800	1200	0.00654407	1.3281E 10	0.0322581	deletion
chr3 646501 647300	800	0.0905522	0.0136389	0	deletion
chr3 743101 744600	1500	0.0478688	1.06248E 10	0.290323	deletion
chr3 754701 755600	900	0.354765	23.4443	0.0441176	deletion
chr3 867201 867500	300	0.0443831	6866.29	0	deletion
chr3 874101 874900	800	0.199852	28.9109	0.0294118	deletion
chr3 879901 880400	500	0.27477	2022.91	0	deletion
chr3 903301 904700	1400	0.129407	0.00331535	0.179104	deletion
chr3 950401 952600	2200	0.303566	0.00158188	0.109453	deletion
chr3 957001 957600	600	0.192403	303.382	0.152174	deletion
chr3 963501 964200	700	0.177958	141.523	0.0606061	deletion
chr3 993801 994800	1000	0.505883	1.13757	0	deletion
chr3 1028201 1030300	2100	0.216585	7.57527E 05	0.284615	deletion
chr3 1058901 1060100	1200	0.392357	0.000189625	0	deletion
chr3 1071801 1072200	400	0.223958	664.081	0.027027	deletion
chr3 1077401 1078800	1400	0.326307	0.00859064	0.0634921	deletion
chr3 1081101 1083100	2000	0.510006	0.00257759	0.057377	deletion
chr3 1101801 1102300	500	0.140482	425.234	0	deletion
chr3 1124201 1125000	800	0.167569	1.70038	0	deletion
chr3 1148401 1149300	900	0.433364	20.3596	0.00925926	deletion
chr3 1213901 1214800	900	0.31672	22.9419	0	deletion
chr3 1278701 1281400	2700	0.316729	6.55198E 09	0.360902	deletion
chr3 1300201 1300800	600	0.0419124	0.859771	0.135135	deletion
chr3 1386601 1386900	300	0.0844203	7056.93	0.0588235	deletion
chr3 1390901 1391200	300	0.0357467	4378.09	0	deletion
chr3 1610801 1616300	5500	1.50301	0.000758049	0.244053	duplication
chr3 1619601 1621500	1900	1.6483	0.0130453	0.0549327	duplication
chr3 1712501 1713000	500	0	1.05473	0	deletion
chr3 1757001 1758300	1300	0.0631928	3.33456E 08	0.0545455	deletion
chr3 1773101 1774000	900	0.20289	1.93241	0.426667	deletion
chr3 1815301 1815800	500	0.100155	11.3161	0.03	deletion
chr3 1863001 1865000	2000	0.102173	7.96863E 10	0.205882	deletion
chr3 1932901 1936400	3500	0.119748	4.5535E 11	0.130769	deletion
chr3 1981201 1981800	600	0.44085	19.5201	0	deletion
chr3 2010101 2011000	900	0	6.3749E 07	0	deletion
chr3 2202401 2203200	800	0.160929	0.142731	0	deletion
chr3 2227401 2228600	1200	0.215071	1.09783	0.0515464	deletion
chr3 2250201 2250700	500	0.400202	99.3673	0	deletion
chr3 2261501 2262200	700	0.173833	18.9225	0	deletion
chr3 2381001 2382600	1600	0.0884769	1.27837E 06	0.571429	deletion
chr3 2386201 2387600	1400	0.157389	0.0440916	0	deletion
chr3 2391101 2392000	900	0.314266	0.42961	0.0361446	deletion
chr3 2415401 2415800	400	0.113526	79.4773	0.0612245	deletion
chr3 2450901 2451900	1000	0.249554	18.6679	0.168831	deletion
chr3 2470301 2471100	800	0.157282	4.81607	0.380952	deletion
chr3 2564001 2564300	300	0.0238312	1900.08	0	deletion
chr3 2576001 2577500	1500	0.249295	3.42209E 05	0.625954	deletion
chr3 2589801 2590700	900	0.408221	6.5739	0.00877193	deletion
chr3 2654101 2654700	600	0.22713	419.247	0.411765	deletion
chr3 2697301 2697500	200	0	113672	0	deletion
chr3 2803401 2804600	1200	0.00284157	1.3281E 10	0.576923	deletion
chr3 2873601 2875200	1600	0.441981	0.0429664	0.00505051	deletion
chr3 2909201 2909700	500	0.12261	34.9875	0.409091	deletion
chr3 2975001 2975400	400	0.0972679	1433.22	0.0333333	deletion
chr3 3177001 3177600	600	0.337793	100.691	0	deletion
chr3 3241501 3242500	1000	0.334735	0.204417	0	deletion
chr3 3260101 3260600	500	0.186707	7.35116	0.214286	deletion
chr3 3411901 3412800	900	0.445496	1.19262	0.0803571	deletion
chr3 3454501 3454900	400	0.04413	28.5855	0.142857	deletion
chr3 4212501 4219900	7400	0.0928728	2.15368E 11	0.757396	deletion
chr3 4464401 4466300	1900	0.321083	1.38189E 05	0.143646	deletion
chr3 4589601 4590000	400	0.268674	4063.75	0.258065	deletion
chr3 5033801 5034500	700	0.217771	10.3358	0.302632	deletion
chr3 5588201 5590100	1900	0.62206	0.0250492	0	deletion
chr3 5731301 5732900	1600	0.254933	0.0155227	0	deletion
chr3 6045801 6046600	800	0.220971	68.3103	0.0142857	deletion
chr3 6199701 6200100	400	0.244631	1546.6	0.117647	deletion
chr3 6208701 6209600	900	0.46616	0.268199	0.102941	deletion
chr3 6249101 6249700	600	0.267579	26.1926	0	deletion
chr3 6770301 6771200	900	0.0380583	0.000120554	0.541667	deletion
chr3 7296901 7297400	500	0.337436	671.781	0	deletion
chr3 7300601 7301800	1200	0.203968	0.0660199	0	deletion
chr3 7319001 7320000	1000	0.145333	0.179762	0.119403	deletion
chr3 7384601 7392600	8000	2.04063	0	0.00363325	duplication
chr3 7633801 7644400	10600	0.51124	1.50351E 11	0.919614	deletion
chr3 7666601 7667700	1100	0.335098	7.97195	0.02	deletion
chr3 7724101 7724300	200	0	113672	0	deletion
chr3 7744501 7745000	500	0.0537018	112.405	0	deletion
chr3 7801601 7802000	400	0.042302	440.678	0	deletion
chr3 8204001 8204700	700	0.175316	10.6465	0.0606061	deletion
chr3 8263001 8263300	300	0.152297	12103.5	0.218182	deletion
chr3 8461401 8461900	500	0	1.05473	0	deletion
chr3 9140701 9141700	1000	0.027377	4.91562E 05	0	deletion
chr3 10057101 10057400	300	0.121554	3747.04	0	deletion
chr3 10098301 10099000	700	0.00503787	1.4685E 06	0.0208333	deletion
chr3 10117601 10118300	700	0.447896	0.492443	0	deletion
chr3 10756001 10756600	600	0.425272	38.9792	0	deletion
chr3 10848001 10848400	400	0.122978	642.131	0	deletion
chr3 11921601 11922400	800	0	2.17888E 05	0	deletion
chr3 13769501 13771100	1600	0.0607782	7.33114E 08	0.0789474	deletion
chr3 13874601 13875200	600	0.235655	847.182	0	deletion
chr3 14241101 14242100	1000	0.343854	5.68401	0.666667	deletion
chr3 14243801 14255400	11600	1.4698	0	0.016698	duplication
chr3 14256001 14257200	1200	0.157025	0.0806805	0	deletion
chr3 14496101 14498600	2500	0.586844	0.0012338	0.0380711	deletion
chr3 14518701 14519300	600	0.265919	37.8464	0	deletion
chr3 14820201 14821000	800	0.0253175	0.000121484	0.363636	deletion
chr3 15393001 15393500	500	0.215722	667.626	0	deletion
chr3 15530001 15530300	300	0.0111788	407.652	0	deletion
chr3 15746301 15747900	1600	0.186927	5.21194E 05	0.543478	deletion
chr3 16002601 16003600	1000	0.463331	7.84623	0	deletion
chr3 16467601 16472800	5200	1.3186	1.76536E 08	0.0549233	duplication
chr3 16714601 16717400	2800	0.294914	8.81444E 07	0.337037	deletion
chr3 16847101 16849400	2300	0.0997774	6.92924E 11	0.597701	deletion
chr3 16850601 16851000	400	0.0587315	317.888	0.318182	deletion
chr3 16977301 16978800	1500	0.30914	0.0422122	0.0928571	deletion
chr3 17418601 17419100	500	0.138637	549.121	0.821429	deletion
chr3 17424101 17424600	500	0.22142	1479.99	0.693548	deletion
chr3 17582301 17583000	700	0.316103	76.2566	0.0266667	deletion
chr3 17841901 17842700	800	0.038149	0.00227271	0.266667	deletion
chr3 17851401 17854700	3300	0.449242	2.18727E 07	0.207289	deletion
chr3 17858401 17858800	400	0.204374	3487.17	0.196078	deletion
chr3 17966201 17967100	900	0.175873	0.176636	0.183099	deletion
chr3 18175001 18176000	1000	0.348705	4.47316	0.0196078	deletion
chr3 18328401 18328700	300	0.12255	20608.1	0.36	deletion
chr3 18818401 18818600	200	0	113672	0.0967742	deletion
chr3 18893601 18894400	800	0.0309544	1.47942E 05	0.0769231	deletion
chr3 19376701 19377300	600	0.364314	49.9287	0	deletion
chr3 19628601 19629700	1100	0	5.79536E 10	0.0357143	deletion
chr3 19955601 19955900	300	0	1973.78	0.137931	deletion
chr3 20034501 20035000	500	0.237546	2344.57	0	deletion
chr3 20048201 20050900	2700	0.194791	5.90269E 11	0.685864	deletion
chr3 20720301 20721300	1000	0.00676105	1.59373E 10	0.310345	deletion
chr3 21247001 21248000	1000	0.51371	0.316039	0	deletion
chr3 21570401 21574500	4100	1.65631	0.00553906	0.0251704	duplication
chr3 21597201 21601400	4200	1.96741	0	0.00856898	duplication
chr3 21602001 21616700	14700	1.91448	0	0.00466524	duplication
chr3 21621301 21625200	3900	1.52374	0.00127398	0.0176574	duplication
chr3 22545201 22545700	500	0.245562	1190.93	0	deletion
chr3 22767801 22770300	2500	0.45886	2.48939E 05	0.691011	deletion
chr3 22857901 22883100	25200	0.319144	6.32431E 12	0.427676	deletion
chr3 22968801 22969100	300	0.11318	2188.56	0.764706	deletion
chr3 25195501 25196300	800	0.362881	0.687712	0	deletion
chr3 25367301 25370900	3600	0.521075	4.42701E 11	0.0299296	deletion
chr3 25831801 25832000	200	0	113672	0	deletion
chr3 26543101 26543700	600	0.282686	76.8549	0	deletion
chr3 27066601 27067500	900	0.357812	3.36389	0.0956522	deletion
chr3 27367501 27370900	3400	1.85355	1.0903E 06	0.0160843	duplication
chr3 27817001 27818300	1300	0	1.22594E 10	0.0512821	deletion
chr3 27852901 27853700	800	0.408241	33.0812	0	deletion
chr3 27900701 27900900	200	0	113672	0	deletion
chr3 28209101 28209300	200	0	113672	0.03125	deletion
chr3 28263401 28264800	1400	0.143071	5.62862E 05	0.271605	deletion
chr3 28527701 28528500	800	0.364294	1.0596	0.0111111	deletion
chr3 28684401 28685100	700	0.355191	117.633	0.103448	deletion
chr3 29143001 29143300	300	0.0850406	3698.76	0	deletion
chr3 29283401 29284000	600	0.381992	8.9416	0.0597015	deletion
chr3 29951001 29951900	900	0.0469793	0.008378	0.304348	deletion
chr3 30281601 30282200	600	0.295128	38.973	0.693333	deletion
chr3 30283001 30283200	200	0.0334469	216.559	0.555556	deletion
chr3 30448801 30449200	400	0.209872	2269.69	0.0810811	deletion
chr3 31113701 31114800	1100	0.468399	0.0185632	0	deletion
chr3 31170901 31171100	200	0.0167474	55029.9	0	deletion
chr3 31294601 31296600	2000	2.26797	0.00409266	0.410061	duplication
chr3 31974801 31975900	1100	0	5.79536E 10	0.266667	deletion
chr3 32194201 32195000	800	0.0507226	0.000170939	0.375	deletion
chr3 32472401 32473400	1000	0.160803	0.453978	0.340909	deletion
chr3 33242501 33249200	6700	1.32479	0.0419885	0.0962145	duplication
chr3 33384801 33385600	800	0.401732	12.3246	0.209524	deletion
chr3 33778501 33779700	1200	0.25759	0.00831167	0.942149	deletion
chr3 34177401 34178100	700	0.211316	22.467	0.0689655	deletion
chr3 34478001 34478200	200	0	113672	0	deletion
chr3 34629801 34632400	2600	2.29827	0.000185138	0.716099	duplication
chr3 34822001 34822700	700	0.139233	5.47804	0.567568	deletion
chr3 35016901 35017600	700	0.360914	145.274	0	deletion
chr3 35701601 35702200	600	0.0392812	0.0157249	0.137255	deletion
chr3 35703001 35703800	800	0.148307	1.52909	0.947368	deletion
chr3 35738101 35739200	1100	0.292816	0.463681	0.427273	deletion
chr3 35822101 35822700	600	0	0.0277227	0	deletion
chr3 36200401 36201200	800	0	2.17888E 05	0	deletion
chr3 36247901 36251600	3700	0.476708	2.58442E 10	0	deletion
chr3 36644801 36645400	600	0.426058	20.0238	0	deletion
chr3 37335501 37345000	9500	0.593904	1.67761E 11	0.330742	deletion
chr3 37447501 37448500	1000	0.307896	0.249258	0.023622	deletion
chr3 37451301 37451800	500	0.0605558	59.7377	0.192308	deletion
chr3 37461901 37468300	6400	1.79319	0	0.0148395	duplication
chr3 37472001 37476300	4300	2.00871	0	0.00286533	duplication
chr3 37478401 37480100	1700	2.06623	0.000814337	0.00603015	duplication
chr3 37481401 37487200	5800	1.96788	0	0.02465	duplication
chr3 38300301 38300800	500	0	1.05473	0.166667	deletion
chr3 38870801 38877700	6900	1.32152	0.0338603	0.0731437	duplication
chr3 39805101 39805700	600	0.0924875	16.6986	0.162791	deletion
chr3 39953401 39954100	700	0.339538	14.6116	0	deletion
chr3 40661201 40661400	200	0	113672	0	deletion
chr3 41229101 41230000	900	0.418927	2.00279	0.214815	deletion
chr3 41265301 41266000	700	0	0.000764057	0.103448	deletion
chr3 41315701 41316200	500	0.14181	631.855	0.615385	deletion
chr3 42616601 42618200	1600	0.529771	0.0103255	0	deletion
chr3 42652301 42653000	700	0.388898	42.5075	0	deletion
chr3 43151501 43152200	700	0.392103	23.7422	0	deletion
chr3 43509301 43513300	4000	0.055202	3.98431E 11	0.666667	deletion
chr3 43671101 43677700	6600	0.092728	2.41474E 11	0.589189	deletion
chr3 44159001 44209400	50400	0.360197	3.16215E 12	0.671156	deletion
chr3 44712701 44713200	500	0.153315	150.996	0.0576923	deletion
chr3 45109101 45109300	200	0	113672	0.333333	deletion
chr3 45169501 45169800	300	0.0112017	409.344	0.1	deletion
chr3 45192701 45193500	800	0.0430343	0.00151261	0.225806	deletion
chr3 45623301 45623800	500	0.0402287	1.88158	0.428571	deletion
chr3 45877201 45877700	500	0.288484	654.239	0	deletion
chr3 46163701 46163900	200	0.0347921	2847.51	0.0384615	deletion
chr3 46254901 46255100	200	0.0170494	56039.5	0.473684	deletion
chr3 46945801 46946300	500	0.194997	1145.52	0.192982	deletion
chr3 46950701 46951000	300	0.134967	1483.89	0.153846	deletion
chr3 47296501 47298100	1600	0.353934	0.0143126	0.211055	deletion
chr3 47325501 47326000	500	0.278455	482.988	0	deletion
chr3 47859701 47860300	600	0.342694	213.545	0	deletion
chr3 48055401 48055900	500	0.348984	139.017	0	deletion
chr3 48091701 48092900	1200	0.0397597	1.73982E 08	0.695652	deletion
chr3 48244001 48244700	700	0.301881	12.9782	0.164835	deletion
chr3 48294601 48295400	800	0.267746	8.8791	0.536585	deletion
chr3 48317801 48324200	6400	0.443506	2.4902E 11	0.542212	deletion
chr3 48576601 48577500	900	0.363909	47.3827	0.0679612	deletion
chr3 48719301 48719900	600	0.0615396	5.45124	0.102564	deletion
chr3 48801401 48802000	600	0.270164	43.1261	0	deletion
chr3 48889901 48890800	900	0.0226632	0.000021097	0.15	deletion
chr3 49451301 49457500	6200	0.141691	2.57052E 11	0.148148	deletion
chr3 49822701 49823300	600	0.448429	511.314	0.0107527	deletion
chr3 49980401 49980800	400	0.151288	4162.89	0.44186	deletion
chr3 49994001 49994800	800	0.159923	1.6815	0.510204	deletion
chr3 50032001 50033100	1100	0.277547	0.322167	0.77451	deletion
chr3 50038901 50039500	600	0.198615	242.187	0.1	deletion
chr3 50193301 50194100	800	0.00418684	6.97255E 09	0.05	deletion
chr3 50277601 50278200	600	0.413006	22.6014	0	deletion
chr3 50395201 50398900	3700	0.267757	4.30737E 11	0.234694	deletion
chr3 50813001 50813300	300	0.0935123	9431.32	0	deletion
chr3 51475801 51477400	1600	0.188188	4.14369E 08	0.569106	deletion
chr3 51608301 51609700	1400	0.0778003	3.07156E 06	0.287671	deletion
chr3 51617001 51617400	400	0.175854	2615.07	0.326531	deletion
chr3 51665101 51673900	8800	1.92846	0	0.0102163	duplication
chr3 51674901 51682800	7900	1.92743	0	0.0169033	duplication
chr3 51710501 51711700	1200	0.234395	0.00548159	0.326087	deletion
chr3 51745201 51748200	3000	0.585234	0.0408492	0.0164534	deletion
chr3 51890101 51892200	2100	0.220089	3.4728E 07	0.268156	deletion
chr3 51959901 51961500	1600	0.380914	0.00451102	0.383085	deletion
chr3 51968601 51984100	15500	0.187256	1.02821E 11	0.878271	deletion
chr3 52027401 52028900	1500	0.310377	0.00307429	0.192547	deletion
chr3 52034401 52036500	2100	0.442502	0.0242194	0.411565	deletion
chr3 52201101 52201700	600	0.235147	13.1746	0.0714286	deletion
chr3 52204201 52206500	2300	2.11869	3.64367E 06	0	duplication
chr3 53324101 53325400	1300	0.354686	0.00858556	0.140845	deletion
chr3 54548001 54548500	500	0	1.05473	0	deletion
chr3 54738301 54741700	3400	0.453832	1.4606E 07	0.419624	deletion
chr3 54846701 54856000	9300	0.367898	1.71368E 11	0.840077	deletion
chr3 54928101 54928800	700	0.172268	1.03443	0.823529	deletion
chr3 55405201 55405900	700	0.39271	42.1059	0	deletion
chr3 55604001 55605200	1200	0.15419	0.0455846	0.177778	deletion
chr3 56390001 56390500	500	0.259383	103.108	0.68	deletion
chr3 56425801 56427000	1200	0.171224	0.0105952	0.804878	deletion
chr3 56689301 56691600	2300	0.502566	0.00224024	0.425656	deletion
chr3 56949501 56950100	600	0.146752	52.2347	0.12963	deletion
chr3 56958101 56959700	1600	0.0860364	3.98431E 10	0.507463	deletion
chr3 57115501 57116300	800	0.410235	11.7075	0.0204082	deletion
chr3 57232101 57232600	500	0.239599	619.284	0	deletion
chr3 57289201 57290900	1700	0.304133	0.0280736	0.144509	deletion
chr3 57523601 57524500	900	0.461209	4.59918	0.25	deletion
chr3 57604001 57604200	200	0.016705	54888.5	0	deletion
chr3 57635401 57636300	900	0.186561	0.133702	0.0746269	deletion
chr3 58210401 58211600	1200	0.513518	0.382166	0	deletion
chr3 58528701 58529200	500	0.33567	331.867	0	deletion
chr3 58688301 58688800	500	0	1.05473	0	deletion
chr3 59781601 59782500	900	0.348664	9.22995	0.00917431	deletion
chr3 60103801 60118000	14200	0.581856	1.12234E 11	0.409295	deletion
chr3 60211601 60212500	900	0.151196	0.0474141	0.314815	deletion
chr3 60758301 60759000	700	0.135047	16.8345	0.440678	deletion
chr3 61075101 61076800	1700	0.0931935	2.06537E 06	0.138462	deletion
chr3 61125901 61126400	500	0.156999	411.432	0.145455	deletion
chr3 61341001 61342600	1600	0.0147025	9.96078E 11	0.75	deletion
chr3 61736501 61736700	200	0	113672	0.047619	deletion
chr3 61752001 61752500	500	0	1.05473	0	deletion
chr3 62249801 62250400	600	0.372833	521.737	0.0111111	deletion
chr3 62601101 62604200	3100	0.122572	5.14105E 11	0.348837	deletion
chr3 62966101 62966800	700	0.350601	83.7448	0.0243902	deletion
chr3 63046901 63051000	4100	2.01209	1.37729E 06	0.432109	duplication
chr3 63096601 63098400	1800	0.529678	1.5715E 06	0.00647249	deletion
chr3 63184501 63185100	600	0	0.0277227	0	deletion
chr3 63430301 63431000	700	0.10557	1.39399	0.16129	deletion
chr3 63432001 63435100	3100	0.484594	2.94999E 05	0.330317	deletion
chr3 63759901 63768400	8500	0.16819	1.87497E 11	0.408989	deletion
chr3 63768501 63768900	400	0.0500835	747.797	0.478261	deletion
chr3 63791901 63793300	1400	0.151657	0.00264935	0.5375	deletion
chr3 64032401 64033200	800	0.196229	6.41991	0	deletion
chr3 65298901 65299300	400	0.166583	3009.89	0.306122	deletion
chr3 65354201 65354700	500	0.208143	611.8	0.125	deletion
chr3 65632401 65632900	500	0	1.05473	0	deletion
chr3 65899801 65905500	5700	1.56087	2.11378E 07	0.25876	duplication
chr3 66252601 66252800	200	0	113672	0	deletion
chr3 66281001 66356100	75100	2.44365	0	0.010622	duplication
chr3 66356901 66384300	27400	2.77494	0	0.0109253	duplication
chr3 66411001 66491900	80900	0.0616902	1.96999E 12	0.587389	deletion
chr3 66493501 66678000	184500	0.0477898	8.63808E 13	0.639985	deletion
chr3 66700801 66701600	800	0.285534	51.6734	0.595238	deletion
chr3 66710801 66711300	500	0	1.05473	0	deletion
chr3 66802601 66804700	2100	0.272316	2.12239E 05	0.300578	deletion
chr3 66814101 66814300	200	0	113672	0.0227273	deletion
chr3 67257001 67263600	6600	1.36338	1.21934E 06	0.0830203	duplication
chr3 67314901 67315500	600	0.0827264	159.917	0	deletion
chr3 67555901 67556300	400	0.138413	4021.26	0.758621	deletion
chr3 67559701 67562900	3200	2.14813	0.00127035	0.841622	duplication
chr3 67986801 67987500	700	0.280103	9.20299	0.410256	deletion
chr3 68204001 68204800	800	0.239495	4.38821	0.564516	deletion
chr3 69113401 69118200	4800	2.32574	0	0.563636	duplication
chr3 69954601 69954900	300	0.0234319	462.417	0.0227273	deletion
chr3 70087801 70088400	600	0.236384	39.242	0.659574	deletion
chr3 70219801 70220200	400	0.22683	821.415	0	deletion
chr3 70302301 70303800	1500	0.0270733	2.01872E 09	0.324324	deletion
chr3 70395001 70396000	1000	0.105456	0.000403898	0.313433	deletion
chr3 70988601 70990200	1600	0.436076	0.0453436	0	deletion
chr3 71073401 71075200	1800	0.172936	2.89837E 06	0.390625	deletion
chr3 71193001 71194600	1600	0.236995	6.56351E 05	0.367188	deletion
chr3 71490601 71490800	200	0	113672	0	deletion
chr3 72203801 72204300	500	0.195175	1059.38	0.608108	deletion
chr3 72522701 72523000	300	0	1973.78	0	deletion
chr3 72695701 72695900	200	0	113672	0	deletion
chr3 73123301 73123800	500	0.0604283	184.538	0	deletion
chr3 73287001 73287900	900	0.194867	2.1697	0.109375	deletion
chr3 73288101 73288800	700	0.141355	2.8019	0.228571	deletion
chr3 73650001 73650300	300	0.178379	6009.84	0.407407	deletion
chr3 74735301 74735700	400	0.277166	145.678	0	deletion
chr3 75410401 75411200	800	0.0419596	0.0020081	0.2	deletion
chr3 75638301 75638500	200	0	113672	0.227273	deletion
chr3 75777801 75778200	400	0.0418896	427.406	0.2	deletion
chr3 75821401 75822400	1000	0.121655	0.0080056	0.186441	deletion
chr3 75871801 75873900	2100	0.283261	5.0043E 07	0.181818	deletion
chr3 76016801 76017300	500	0.349284	350.704	0	deletion
chr3 76516701 76518700	2000	0.364635	0.000124704	0.298387	deletion
chr3 76786401 76786600	200	0.034611	2189.15	0.0333333	deletion
chr3 77042801 77043500	700	0.30221	5.61716	0.320513	deletion
chr3 78150301 78151200	900	0.528974	2.06358	0.0261438	deletion
chr3 78186201 78186900	700	0.383776	30.1187	0	deletion
chr3 78767801 78768100	300	0.136625	19846.5	0.130435	deletion
chr3 78804301 78806700	2400	0.106882	6.64052E 11	0.329897	deletion
chr3 79260701 79261100	400	0.00869774	3.47149	0	deletion
chr3 79337001 79337500	500	0.0270058	1.83142	0.680272	deletion
chr3 79342501 79343800	1300	0.153241	9.32595E 05	0.357143	deletion
chr3 79353301 79353700	400	0.108679	114.912	0.766667	deletion
chr3 79583701 79595300	11600	0.0386986	1.3739E 11	0.5	deletion
chr3 79661701 79663700	2000	0.0363287	7.96863E 11	0.358491	deletion
chr3 80220201 80221200	1000	0.368195	0.798127	0	deletion
chr3 80535101 80535400	300	0.0795639	23659.5	0.0425532	deletion
chr3 81541001 81542100	1100	0.496888	0.893842	0.579909	deletion
chr3 81583301 81585700	2400	1.591	3.30578E 06	0.000914077	duplication
chr3 81684101 81684900	800	0.229125	2.19001	0.426471	deletion
chr3 81700901 81710800	9900	197.451	0	0.311499	duplication
chr3 81725301 81726800	1500	0.518992	0.00276682	0	deletion
chr3 81928501 81932200	3700	0.703282	1.76847E 06	0.0319285	deletion
chr3 82070901 82071400	500	0	1.05473	0.05	deletion
chr3 82478601 82478800	200	0.0167474	55029.9	0.860465	deletion
chr3 82479301 82479700	400	0.227666	1429.35	0.877193	deletion
chr3 82480301 82482000	1700	0.258782	0.00243703	0.845679	deletion
chr3 82513701 82514600	900	0.218011	0.680175	0.283333	deletion
chr3 82681301 82681900	600	0.0730239	11.037	0.0444444	deletion
chr3 82792501 82794200	1700	0.240924	0.001079	0.365079	deletion
chr3 82822701 82823000	300	0.0236686	1873.64	0.0243902	deletion
chr3 83472001 83473300	1300	0.21244	0.000538026	0.578512	deletion
chr3 83712401 83712600	200	0	113672	0.225806	deletion
chr3 85625101 85626000	900	0.472658	8.30682	0.984962	deletion
chr3 85790501 85790800	300	0	1973.78	0	deletion
chr3 86506901 86507100	200	0	113672	0	deletion
chr3 86785301 86786500	1200	0.294822	1.00857	0.862903	deletion
chr3 86786901 86788500	1600	0.212784	0.000713447	0.74359	deletion
chr3 86829801 86833500	3700	1.49221	0.0349601	0.0376868	duplication
chr3 86843201 86860100	16900	2.16326	0	0.0370904	duplication
chr3 87541801 87546000	4200	1.45424	0.0242741	0.0585452	duplication
chr3 87603601 87604100	500	0.328807	307.537	0	deletion
chr3 88152001 88152400	400	0	43.0577	0	deletion
chr3 88275901 88278500	2600	1.9532	1.22594E 10	0.00884956	duplication
chr3 88460801 88461700	900	0.108012	0.00167042	0.444444	deletion
chr3 88480401 88480700	300	0.0676833	16724.2	0	deletion
chr3 88717701 88721300	3600	2.04255	0.0107359	0.319773	duplication
chr3 89390401 89390900	500	0.0429537	44.2574	0	deletion
chr3 90128301 90128800	500	0.24153	431.119	0.314815	deletion
chr3 90135401 90137100	1700	0.236887	1.27929E 06	0.42963	deletion
chr3 90137501 90138400	900	0.301823	0.494044	0.547826	deletion
chr3 90920301 90944800	24500	0.415207	6.505E 12	0.509671	deletion
chr3 90950301 90951000	700	0.0539546	0.296667	0.0833333	deletion
chr3 90960001 90963200	3200	0.347964	4.98039E 11	0.58006	deletion
chr3 90963401 90972200	8800	0.188231	1.81105E 11	0.916667	deletion
chr3 91591401 91593000	1600	0.254284	0.0340931	0.405797	deletion
chr3 91724201 91730800	6600	0.423898	1.49733E 05	0.254994	deletion
chr3 92442101 92443900	1800	0.361154	0.0489111	0.360153	deletion
chr3 92536801 92537400	600	0.340331	184.107	0.0151515	deletion
chr3 92769201 92779200	10000	0.657288	1.59373E 11	0.10148	deletion
chr3 93034301 93034900	600	0.291813	37.1674	0.205882	deletion
chr3 93070901 93074200	3300	0.0880841	4.82947E 11	0.479167	deletion
chr3 93118301 93121500	3200	0.19929	4.98039E 11	0.808081	deletion
chr3 93290801 93292900	2100	0.571019	2.0043E 07	0.026178	deletion
chr3 93337601 93337800	200	0	113672	0	deletion
chr3 93562701 93573400	10700	0.209682	1.48946E 11	0.970194	deletion
chr3 94459401 94460800	1400	0.235979	0.000124686	0.41844	deletion
chr3 94500701 94504300	3600	1.82554	0.0483804	0.207419	duplication
chr3 94580801 94582000	1200	0.222229	0.0365439	0.45	deletion
chr3 95176401 95177600	1200	2.06476	0.0329595	0.0453216	duplication
chr3 95844501 95850900	6400	1.36417	0.00158038	0.0649402	duplication
chr3 95863201 95863800	600	0.219305	245.609	0.226415	deletion
chr3 95865501 95866000	500	0.145069	742.675	0.2	deletion
chr3 95910901 95911900	1000	0.299146	0.1073	0.396226	deletion
chr3 97187401 97188300	900	0.0329931	0.000186053	0.047619	deletion
chr3 97469301 97469900	600	0.358867	53.4982	0	deletion
chr3 97722801 97735700	12900	3.29646	0	0.0869282	duplication
chr3 97740001 97743300	3300	2.50318	0.00153888	0.353701	duplication
chr3 97743301 97744300	1000	0.361363	20.6816	0.956204	deletion
chr3 97744601 97745100	500	0.258488	1299.13	0.0625	deletion
chr3 97748401 97758000	9600	2.05801	0	0.175702	duplication
chr3 97762601 97764600	2000	0.538487	0.000227195	0.0976331	deletion
chr3 97771901 97773400	1500	0.286283	0.00349375	0.17284	deletion
chr3 97775001 97799400	24400	0.080616	6.53166E 12	0.401024	deletion
chr3 97799401 97802500	3100	2.06814	0.000185898	0.552044	duplication
chr3 97822501 97829200	6700	0.09904	2.37869E 11	0.62844	deletion
chr3 97839901 97843300	3400	0.548073	1.29607E 07	0.285714	deletion
chr3 97848901 97851500	2600	2.70428	2.45188E 10	0.140963	duplication
chr3 97851701 97852200	500	0.040214	33.6605	0.433333	deletion
chr3 97852201 97857900	5700	1.89366	2.79601E 10	0.0364917	duplication
chr3 97866301 97883400	17100	0.0457058	9.32003E 12	0.555556	deletion
chr3 97887601 97918900	31300	2.35222	0	0.0588125	duplication
chr3 98109401 98110600	1200	0.0270972	7.00309E 07	0.135593	deletion
chr3 98259201 98261100	1900	0.200667	5.09103E 06	0.357143	deletion
chr3 98371001 98371800	800	0.217636	3.91594	0.243243	deletion
chr3 98569301 98569700	400	0.00881627	3.61663	0.05	deletion
chr3 98866301 98866900	600	0	0.0277227	0	deletion
chr3 98882401 98883500	1100	0.0744382	0.000108012	0.390244	deletion
chr3 98921201 98921500	300	0.0127466	531.68	0.214286	deletion
chr3 99200201 99203400	3200	1.5235	0.000253453	0.850508	duplication
chr3 99205001 99209900	4900	0.164365	3.2525E 11	0.992593	deletion
chr3 99210901 99213400	2500	0.19808	6.3749E 11	0.822785	deletion
chr3 99213401 99223200	9800	1.8387	0	0.0869478	duplication
chr3 100141801 100143100	1300	0.528908	0.00167733	0.0313901	deletion
chr3 100371001 100372200	1200	0.39932	0.127091	0	deletion
chr3 100758901 100763800	4900	1.45008	0.000524247	0.0412866	duplication
chr3 101009601 101010600	1000	0.44317	0.670333	0	deletion
chr3 101353301 101354700	1400	3.78137	0.00806934	0.585507	duplication
chr3 101357301 101359900	2600	2.437	0.0143278	0.506706	duplication
chr3 101364801 101371000	6200	0.402863	2.57052E 11	0.987772	deletion
chr3 101382501 101402100	19600	1.89624	0	0.131152	duplication
chr3 101402101 101405100	3000	0.020281	5.31242E 11	0.213115	deletion
chr3 101405101 101418700	13600	2.02331	0	0.010626	duplication
chr3 101422101 101423300	1200	0.172441	0.095138	0.807339	deletion
chr3 101423301 101427300	4000	0.273135	2.43043E 09	0.170213	deletion
chr3 101427301 101430200	2900	2.39205	0.0155487	0.0516642	duplication
chr3 101435801 101448500	12700	0.467332	1.2549E 11	0.7414	deletion
chr3 101465501 101483300	17800	1.7191	0	0.26804	duplication
chr3 101484101 101484500	400	0.26928	1842.24	0.326923	deletion
chr3 101565501 101566100	600	0.256131	29.2171	0.625	deletion
chr3 101575801 101585900	10100	0.194843	1.57795E 11	0.811594	deletion
chr3 101590301 101591100	800	0.338376	8.97259	0.869565	deletion
chr3 101593001 101649300	56300	2.01395	0	0.0232144	duplication
chr3 101672901 101674200	1300	0.443224	4.65416E 05	0.829412	deletion
chr3 101694801 101700400	5600	2.07499	2.56134E 09	0.124432	duplication
chr3 101726301 101732100	5800	0.331827	2.7478E 11	0.850352	deletion
chr3 101867301 101869500	2200	0.252608	2.47679E 06	0.53012	deletion
chr3 102054901 102056200	1300	0.46114	0.00224905	0.983333	deletion
chr3 102201201 102203800	2600	0.322864	5.78767E 07	0.239216	deletion
chr3 102374301 102374900	600	0.329121	131.699	0.409091	deletion
chr3 102412201 102414000	1800	0.335923	0.000658055	0.357692	deletion
chr3 102599501 102603300	3800	2.0091	0.00763347	0.11568	duplication
chr3 102687201 102693700	6500	0.196848	2.45188E 11	0.143939	deletion
chr3 102763801 102764300	500	0.270684	1362.38	0.0512821	deletion
chr3 102794201 102795000	800	0.118906	0.28673	0.509091	deletion
chr3 102806101 102808300	2200	0.532122	0.00491581	0.113043	deletion
chr3 102831401 102836200	4800	0.017523	3.32026E 11	0.0869565	deletion
chr3 102838001 102851500	13500	2.19479	0	0.0665511	duplication
chr3 102912101 102913100	1000	0.380314	3.85832	0.5	deletion
chr3 102980201 102980900	700	0.296251	1.22119	0	deletion
chr3 103484301 103484800	500	0.225493	65.7116	0.0465116	deletion
chr3 103488601 103489800	1200	0.481563	0.026896	0	deletion
chr3 103496101 103496700	600	0.32464	136.562	0	deletion
chr3 103950001 103950400	400	0.137971	1286.4	0.25641	deletion
chr3 104500601 104501100	500	0.153784	218.066	0	deletion
chr3 104542001 104543900	1900	0.582733	0.0183395	0	deletion
chr3 104562501 104563500	1000	0.0671169	0.00236616	0.0181818	deletion
chr3 104799001 104802500	3500	0.0780709	4.5535E 11	0.338983	deletion
chr3 105426601 105430300	3700	0.678181	0.0305179	0	deletion
chr3 105972101 105972400	300	0.200442	11821.8	0	deletion
chr3 106298901 106300200	1300	0.368567	0.0670654	0	deletion
chr3 106420201 106421400	1200	0.243853	0.000318395	0.410526	deletion
chr3 106435801 106436300	500	0.147826	599.347	0.109091	deletion
chr3 106464001 106466900	2900	0.329654	5.4956E 11	0.111486	deletion
chr3 106732201 106777300	45100	1.49561	0	0.0189941	duplication
chr3 106777301 106779400	2100	0.487494	0.0399382	0.251572	deletion
chr3 106779401 106844400	65000	1.5112	0	0.0191642	duplication
chr3 107465701 107478100	12400	0.584392	1.28526E 11	0.243902	deletion
chr3 107510601 107516200	5600	1.61206	0.010055	0.0780169	duplication
chr3 107516401 107516800	400	0.181689	4457.1	0.386364	deletion
chr3 107535101 107537300	2200	0.263801	9.81046E 06	0.284848	deletion
chr3 107542701 107548900	6200	0.38454	2.57052E 11	0.0553191	deletion
chr3 107996401 107996900	500	0.24403	130.622	0.147541	deletion
chr3 107997001 108000000	3000	0.394096	1.63091E 08	0.269841	deletion
chr3 108012401 108014100	1700	0.43291	0.108776	0.205761	deletion
chr3 108016001 108019700	3700	0.592555	0.000261737	0.0350076	deletion
chr3 108025701 108038700	13000	0.235877	1.22594E 11	0.196409	deletion
chr3 108042001 108047100	5100	0.240958	3.12495E 11	0.254054	deletion
chr3 108050001 108056600	6600	0.143241	2.41474E 11	0.267974	deletion
chr3 108063001 108064900	1900	1.91707	1.34242E 06	0.00190295	duplication
chr3 108068501 108073000	4500	1.64442	1.41664E 10	0.0140056	duplication
chr3 108086901 108090000	3100	1.48763	0.0474372	0.0165041	duplication
chr3 108161801 108162600	800	0.145046	0.156453	0.266667	deletion
chr3 108162701 108164300	1600	0.200161	0.000110909	0.5	deletion
chr3 108209101 108211000	1900	0.112056	1.09044E 09	0.322581	deletion
chr3 108342301 108342500	200	0.0167304	54973.3	0	deletion
chr3 108439301 108439500	200	0.0182625	60100.5	0.107143	deletion
chr3 108482601 108490600	8000	0.201002	1.99216E 11	0.802469	deletion
chr3 108661401 108664600	3200	0.400376	2.96931E 07	0.128788	deletion
chr3 108687001 108687500	500	0.0803762	267.718	0.128205	deletion
chr3 108688001 108689100	1100	0.18065	0.117074	0.113636	deletion
chr3 108689301 108689800	500	0.220627	1171.64	0	deletion
chr3 108692301 108696400	4100	0.28027	3.88713E 11	0.0617978	deletion
chr3 108938401 108938800	400	0.210876	1270.56	0.277778	deletion
chr3 109286601 109287900	1300	0.00570099	1.22594E 10	0.0416667	deletion
chr3 110067201 110067900	700	0.15409	1.54189	0.3125	deletion
chr3 110496901 110497300	400	0.276815	57.8117	0.0238095	deletion
chr3 110672701 110679600	6900	0.194819	2.30975E 11	0.380952	deletion
chr3 110754501 110754800	300	0.114045	18971	0.851852	deletion
chr3 110863401 110863700	300	0.0111611	406.351	0.18	deletion
chr3 111002601 111005000	2400	0.261977	0.000134992	0.125	deletion
chr3 111009401 111010000	600	0.207336	257.557	0.125	deletion
chr3 111010401 111025800	15400	2.09274	0	0.0229431	duplication
chr3 111034401 111035100	700	0.193477	63.0719	0.0857143	deletion
chr3 111039901 111040600	700	0.312829	66.6404	0.0365854	deletion
chr3 111041101 111043900	2800	0.27894	5.06065E 07	0.32567	deletion
chr3 111048701 111051900	3200	1.63401	0.000188946	0.0402109	duplication
chr3 111056201 111065700	9500	1.37609	0	0.0260252	duplication
chr3 111073601 111078600	5000	1.363	0.0197073	0.0438729	duplication
chr3 111081201 111083300	2100	1.73478	0.00886381	0.0738636	duplication
chr3 111096001 111103900	7900	0.234062	2.01737E 11	0.661738	deletion
chr3 111105701 111106600	900	0.0149726	3.58234E 07	0	deletion
chr3 111369901 111374300	4400	1.57983	2.50881E 06	0.0159601	duplication
chr3 111384001 111392300	8300	1.83703	0	0.0390446	duplication
chr3 111395701 111401100	5400	0.143033	2.95134E 11	0.0809717	deletion
chr3 111428301 111431500	3200	0.358276	4.98039E 11	0.0911681	deletion
chr3 111441101 111442500	1400	0.229387	0.00241087	0.0521739	deletion
chr3 111516301 111561600	45300	0.44955	3.51816E 12	0.224873	deletion
chr3 111890101 111891200	1100	0.00327617	1.44884E 10	0	deletion
chr3 112021101 112023400	2300	0.162347	1.10965E 06	0.384615	deletion
chr3 112026001 112043300	17300	7.23064	0	0.768758	duplication
chr3 112044101 112045500	1400	0.0741097	6.61396E 08	0.0863636	deletion
chr3 112045501 112048300	2800	7.98332	0.00668004	0.204396	duplication
chr3 112316801 112322100	5300	1.65814	2.11109E 05	0.157833	duplication
chr3 112485201 112485700	500	0.00678306	0.0239763	0	deletion
chr3 113293101 113294400	1300	0.230407	0.010714	0.181818	deletion
chr3 113370901 113372900	2000	1.45885	0.00376909	0.0696279	duplication
chr3 113527301 113527600	300	0.178623	3995.24	0.0434783	deletion
chr3 113565701 113568900	3200	0.175506	4.98039E 11	0.257895	deletion
chr3 113613701 113622700	9000	1.64681	0	0.0388595	duplication
chr3 113672001 113677900	5900	0.0192021	2.70123E 11	0.666667	deletion
chr3 113758701 113760600	1900	0.375022	0.000339657	0.786008	deletion
chr3 113867301 113867900	600	0.0673077	1.19575	0.113636	deletion
chr3 114200401 114201600	1200	0.326721	0.128347	0.381679	deletion
chr3 114512301 114512700	400	0.118853	536.363	0.189189	deletion
chr3 114938301 114939900	1600	0.163646	0.00295438	0.07	deletion
chr3 114980501 114981000	500	0.371241	9.24721	0	deletion
chr3 115217801 115247000	29200	0.231448	5.45796E 12	0.888052	deletion
chr3 115248201 115249200	1000	0.0848911	3.18809E 06	0.853659	deletion
chr3 115667501 115670500	3000	0.513977	5.31242E 11	0.0435685	deletion
chr3 115685501 115688100	2600	0.588174	0.000017691	0.00447427	deletion
chr3 115983701 115984000	300	0.157998	3902.48	0	deletion
chr3 116134201 116137100	2900	0.289521	1.38269E 06	0.187266	deletion
chr3 116141001 116142300	1300	0.080389	1.45066E 06	0.6	deletion
chr3 116276901 116277300	400	0	43.0577	0	deletion
chr3 116474501 116474700	200	0.0178734	58796.7	0.0571429	deletion
chr3 116687601 116690800	3200	0.45604	0.000391864	0.0249433	deletion
chr3 116849301 116851000	1700	0.243839	0.00089116	0.20915	deletion
chr3 117118601 117120000	1400	0.542459	0.00518989	0.0207469	deletion
[truncated: 11,474 more rows]
